# Supplementary material for: Long noncoding RNA ASB16-AS1 inhibits adrenocortical carcinoma cell growth by promoting ubiquitination of RNA-binding protein HuR
Source: Cell Death Dis. 2020 Nov 20;11(11):995. doi: 10.1038/s41419-020-03205-2 (PMC7679391; doi:10.1038/s41419-020-03205-2)
Supplement: Supplementary file 5 — Supplementary Table 1 [file 41419_2020_3205_MOESM5_ESM.xlsx]

## Sheet: Supplementary table S1
gene_id	ASB16-AS1 siRNA2	NC	log2FoldChange	pvalue	padj	gene_name	gene_chr	gene_start	gene_end	gene_strand	gene_length	gene_biotype	gene_description
ENSG00000170540	939.33	4578.16	-2.28523	5.53e-136	7.72e-132	ARL6IP1	16	18791667	18801678	-	3666	protein_coding	ADP ribosylation factor like GTPase 6 interacting protein 1 [Source:HGNC Symbol;Acc:HGNC:697]
ENSG00000089597	17680.4	5005.26	1.82062	2.95e-122	2.06e-118	GANAB	11	62624826	62646726	-	5027	protein_coding	glucosidase II alpha subunit [Source:HGNC Symbol;Acc:HGNC:4138]
ENSG00000167460	9996.25	2635.8	1.92328	5.8e-120	2.7e-116	TPM4	19	16067021	16103005	+	7414	protein_coding	tropomyosin 4 [Source:HGNC Symbol;Acc:HGNC:12013]
ENSG00000124092	2987.11	719.974	2.05277	3.08e-93	1.08e-89	CTCFL	20	57495966	57525652	-	8928	protein_coding	CCCTC-binding factor like [Source:HGNC Symbol;Acc:HGNC:16234]
ENSG00000179195	3741.62	1291.76	1.5347	2.66e-53	7.43e-50	ZNF664	12	123971845	124015439	+	6340	protein_coding	zinc finger protein 664 [Source:HGNC Symbol;Acc:HGNC:25406]
ENSG00000166197	4376.48	1671.9	1.3885	7.08e-53	1.65e-49	NOLC1	10	102152176	102163871	+	3970	protein_coding	nucleolar and coiled-body phosphoprotein 1 [Source:HGNC Symbol;Acc:HGNC:15608]
ENSG00000082641	6366.61	2678.84	1.24881	1.6e-47	3.18e-44	NFE2L1	17	48048329	48061487	+	5825	protein_coding	nuclear factor, erythroid 2 like 1 [Source:HGNC Symbol;Acc:HGNC:7781]
ENSG00000129250	4402.7	1626.92	1.43586	3.53e-47	6.17e-44	KIF1C	17	4997948	5028401	+	8580	protein_coding	kinesin family member 1C [Source:HGNC Symbol;Acc:HGNC:6317]
ENSG00000115738	1013.09	2776.54	-1.45449	5.37e-47	8.33e-44	ID2	2	8678845	8684453	+	2205	protein_coding	inhibitor of DNA binding 2, HLH protein [Source:HGNC Symbol;Acc:HGNC:5361]
ENSG00000138757	2949.58	1062.38	1.4736	7.35e-45	1.03e-41	G3BP2	4	75642782	75724525	-	7183	protein_coding	G3BP stress granule assembly factor 2 [Source:HGNC Symbol;Acc:HGNC:30291]
ENSG00000100345	9749.76	4386.08	1.15236	4.42e-44	5.62e-41	MYH9	22	36281281	36388018	-	8959	protein_coding	myosin heavy chain 9 [Source:HGNC Symbol;Acc:HGNC:7579]
ENSG00000154518	1985.54	4777.49	-1.26631	6.71e-41	7.81e-38	ATP5G3	2	175176258	175184607	-	6780	protein_coding	ATP synthase, H+ transporting, mitochondrial Fo complex subunit C3 (subunit 9) [Source:HGNC Symbol;Acc:HGNC:843]
ENSG00000115963	3603.17	7658.07	-1.08734	6.69e-40	7.19e-37	RND3	2	150468195	150539011	-	3594	protein_coding	Rho family GTPase 3 [Source:HGNC Symbol;Acc:HGNC:671]
ENSG00000072110	2840.54	5984.48	-1.07512	1.2e-37	1.2e-34	ACTN1	14	68874143	68979440	-	10626	protein_coding	actinin alpha 1 [Source:HGNC Symbol;Acc:HGNC:163]
ENSG00000107263	3015.83	1217.15	1.30881	3.2e-36	2.98e-33	RAPGEF1	9	131576770	131740074	-	7002	protein_coding	Rap guanine nucleotide exchange factor 1 [Source:HGNC Symbol;Acc:HGNC:4568]
ENSG00000070814	3344.49	1465.59	1.19006	4.42e-36	3.86e-33	TCOF1	5	150357639	150400308	+	11278	protein_coding	treacle ribosome biogenesis factor 1 [Source:HGNC Symbol;Acc:HGNC:11654]
ENSG00000174748	9240.87	18295.5	-0.985267	1.05e-35	8.62e-33	RPL15	3	23916545	23923692	+	6528	protein_coding	ribosomal protein L15 [Source:HGNC Symbol;Acc:HGNC:10306]
ENSG00000113732	686.305	1953.65	-1.50859	5.39e-35	4.18e-32	ATP6V0E1	5	172983757	173035445	+	1623	protein_coding	ATPase H+ transporting V0 subunit e1 [Source:HGNC Symbol;Acc:HGNC:863]
ENSG00000179295	2767.73	1027.93	1.42937	2.22e-34	1.64e-31	PTPN11	12	112418351	112509913	+	7023	protein_coding	protein tyrosine phosphatase, non-receptor type 11 [Source:HGNC Symbol;Acc:HGNC:9644]
ENSG00000091592	421.446	1328.04	-1.65745	3.57e-34	2.49e-31	NLRP1	17	5499427	5619424	-	12808	protein_coding	NLR family pyrin domain containing 1 [Source:HGNC Symbol;Acc:HGNC:14374]
ENSG00000176871	545.686	1468.56	-1.42776	1.9e-32	1.26e-29	WSB2	12	118032694	118062430	-	4616	protein_coding	WD repeat and SOCS box containing 2 [Source:HGNC Symbol;Acc:HGNC:19222]
ENSG00000071564	5846.03	2792.72	1.06548	3.28e-32	2.08e-29	TCF3	19	1609290	1652605	-	6080	protein_coding	transcription factor 3 [Source:HGNC Symbol;Acc:HGNC:11633]
ENSG00000198890	1846.51	727.893	1.34299	1.11e-31	6.71e-29	PRMT6	1	107056679	107059294	+	2616	protein_coding	protein arginine methyltransferase 6 [Source:HGNC Symbol;Acc:HGNC:18241]
ENSG00000137166	1921.57	787.85	1.28569	2.44e-30	1.42e-27	FOXP4	6	41546426	41602384	+	6170	protein_coding	forkhead box P4 [Source:HGNC Symbol;Acc:HGNC:20842]
ENSG00000179262	2282.94	1032.2	1.14506	4.89e-30	2.73e-27	RAD23A	19	12945855	12953642	+	2449	protein_coding	RAD23 homolog A, nucleotide excision repair protein [Source:HGNC Symbol;Acc:HGNC:9812]
ENSG00000147475	2456.74	1090.26	1.17242	8.84e-30	4.75e-27	ERLIN2	8	37736599	37759101	+	9464	protein_coding	ER lipid raft associated 2 [Source:HGNC Symbol;Acc:HGNC:1356]
ENSG00000165092	74345.2	128975	-0.794761	1.64e-29	8.48e-27	ALDH1A1	9	72900662	73080442	-	2849	protein_coding	aldehyde dehydrogenase 1 family member A1 [Source:HGNC Symbol;Acc:HGNC:402]
ENSG00000196498	6282.53	2830.89	1.14979	2.13e-29	1.06e-26	NCOR2	12	124324415	124567589	-	13975	protein_coding	nuclear receptor corepressor 2 [Source:HGNC Symbol;Acc:HGNC:7673]
ENSG00000099860	562.621	1515.85	-1.43041	3.44e-29	1.66e-26	GADD45B	19	2476122	2478259	+	2138	protein_coding	growth arrest and DNA damage inducible beta [Source:HGNC Symbol;Acc:HGNC:4096]
ENSG00000102265	4302.23	8408.25	-0.96666	6.36e-29	2.96e-26	TIMP1	X	47582313	47586789	+	1541	protein_coding	TIMP metallopeptidase inhibitor 1 [Source:HGNC Symbol;Acc:HGNC:11820]
ENSG00000115652	1652.06	3340.76	-1.01631	1.89e-28	8.52e-26	UXS1	2	106093303	106194339	-	7023	protein_coding	UDP-glucuronate decarboxylase 1 [Source:HGNC Symbol;Acc:HGNC:17729]
ENSG00000187867	1158.65	404.106	1.51945	2.99e-28	1.31e-25	PALM3	19	14053365	14059159	-	2533	protein_coding	paralemmin 3 [Source:HGNC Symbol;Acc:HGNC:33274]
ENSG00000185963	736.152	218.302	1.75306	5.81e-28	2.46e-25	BICD2	9	92711363	92764812	-	6427	protein_coding	BICD cargo adaptor 2 [Source:HGNC Symbol;Acc:HGNC:17208]
ENSG00000069956	1736.44	689.396	1.3332	7.25e-28	2.98e-25	MAPK6	15	51952106	52067372	+	6388	protein_coding	mitogen-activated protein kinase 6 [Source:HGNC Symbol;Acc:HGNC:6879]
ENSG00000084463	2397.28	1112.41	1.10769	8.88e-28	3.55e-25	WBP11	12	14784579	14803540	-	5315	protein_coding	WW domain binding protein 11 [Source:HGNC Symbol;Acc:HGNC:16461]
ENSG00000177954	14515.1	29427.8	-1.01948	1.26e-27	4.9e-25	RPS27	1	153990759	153992150	+	946	protein_coding	ribosomal protein S27 [Source:HGNC Symbol;Acc:HGNC:10416]
ENSG00000197081	9123.82	4392.19	1.05469	3.22e-27	1.21e-24	IGF2R	6	159969099	160113507	+	14911	protein_coding	insulin like growth factor 2 receptor [Source:HGNC Symbol;Acc:HGNC:5467]
ENSG00000100523	1106.92	415.9	1.41175	1.25e-26	4.59e-24	DDHD1	14	53036745	53153282	-	17944	protein_coding	DDHD domain containing 1 [Source:HGNC Symbol;Acc:HGNC:19714]
ENSG00000213741	3428.35	7394.68	-1.10851	1.44e-26	5.14e-24	RPS29	14	49570984	49599164	-	9743	protein_coding	ribosomal protein S29 [Source:HGNC Symbol;Acc:HGNC:10419]
ENSG00000131323	3172.35	1550.97	1.03208	2.15e-26	7.51e-24	TRAF3	14	102777476	102911500	+	8263	protein_coding	TNF receptor associated factor 3 [Source:HGNC Symbol;Acc:HGNC:12033]
ENSG00000188243	180.502	804.815	-2.15762	2.88e-26	9.82e-24	COMMD6	13	75525219	75549439	-	2897	protein_coding	COMM domain containing 6 [Source:HGNC Symbol;Acc:HGNC:24015]
ENSG00000100227	883.295	1936.24	-1.13307	3.56e-26	1.18e-23	POLDIP3	22	42583721	42614962	-	3650	protein_coding	DNA polymerase delta interacting protein 3 [Source:HGNC Symbol;Acc:HGNC:23782]
ENSG00000204525	485.295	1308.48	-1.42858	7.43e-26	2.41e-23	HLA-C	6	31268749	31272130	-	2507	protein_coding	major histocompatibility complex, class I, C [Source:HGNC Symbol;Acc:HGNC:4933]
ENSG00000134318	1945.96	890.7	1.12765	8.25e-26	2.62e-23	ROCK2	2	11179761	11348330	-	10145	protein_coding	Rho associated coiled-coil containing protein kinase 2 [Source:HGNC Symbol;Acc:HGNC:10252]
ENSG00000144231	1096.01	412.01	1.41228	1.38e-25	4.3e-23	POLR2D	2	127843551	127858157	-	5226	protein_coding	RNA polymerase II subunit D [Source:HGNC Symbol;Acc:HGNC:9191]
ENSG00000149639	2230.31	1005.65	1.14908	1.44e-24	4.36e-22	SOGA1	20	36777442	36863686	-	15128	protein_coding	suppressor of glucose, autophagy associated 1 [Source:HGNC Symbol;Acc:HGNC:16111]
ENSG00000085788	2258.87	1106	1.03056	3.13e-24	9.3e-22	DDHD2	8	38225218	38275558	+	10686	protein_coding	DDHD domain containing 2 [Source:HGNC Symbol;Acc:HGNC:29106]
ENSG00000053254	1042.99	376.567	1.47038	1.61e-23	4.7e-21	FOXN3	14	89124871	89619149	-	11033	protein_coding	forkhead box N3 [Source:HGNC Symbol;Acc:HGNC:1928]
ENSG00000119681	870.064	296.488	1.55247	1.99e-23	5.67e-21	LTBP2	14	74498170	74612378	-	9091	protein_coding	latent transforming growth factor beta binding protein 2 [Source:HGNC Symbol;Acc:HGNC:6715]
ENSG00000108819	5198.83	2868.84	0.857495	2.04e-23	5.71e-21	PPP1R9B	17	50133735	50150630	-	4298	protein_coding	protein phosphatase 1 regulatory subunit 9B [Source:HGNC Symbol;Acc:HGNC:9298]
ENSG00000070018	1963.86	805.763	1.28567	2.15e-23	5.88e-21	LRP6	12	12116025	12267012	-	10337	protein_coding	LDL receptor related protein 6 [Source:HGNC Symbol;Acc:HGNC:6698]
ENSG00000145592	11465	21417.3	-0.901393	2.36e-23	6.33e-21	RPL37	5	40825262	40835335	-	8153	protein_coding	ribosomal protein L37 [Source:HGNC Symbol;Acc:HGNC:10347]
ENSG00000139514	1562.56	680.677	1.19875	2.48e-23	6.54e-21	SLC7A1	13	29509410	29595688	-	7692	protein_coding	solute carrier family 7 member 1 [Source:HGNC Symbol;Acc:HGNC:11057]
ENSG00000160007	3871.61	2032.67	0.929523	2.68e-23	6.94e-21	ARHGAP35	19	46918676	47005077	+	11245	protein_coding	Rho GTPase activating protein 35 [Source:HGNC Symbol;Acc:HGNC:4591]
ENSG00000110917	5679.59	3253.15	0.803901	3.31e-23	8.4e-21	MLEC	12	120686869	120701864	+	6723	protein_coding	malectin [Source:HGNC Symbol;Acc:HGNC:28973]
ENSG00000105810	2899.59	1464.39	0.985439	5.01e-23	1.25e-20	CDK6	7	92604921	92836594	-	12260	protein_coding	cyclin dependent kinase 6 [Source:HGNC Symbol;Acc:HGNC:1777]
ENSG00000176619	12818.2	7624.61	0.74937	6.64e-23	1.63e-20	LMNB2	19	2427638	2456996	-	5432	protein_coding	lamin B2 [Source:HGNC Symbol;Acc:HGNC:6638]
ENSG00000160877	5397.36	2941.5	0.875411	7.59e-23	1.83e-20	NACC1	19	13118103	13141141	+	4474	protein_coding	nucleus accumbens associated 1 [Source:HGNC Symbol;Acc:HGNC:20967]
ENSG00000172809	9506.06	18352.9	-0.948963	1.17e-22	2.76e-20	RPL38	17	74203582	74210655	+	3829	protein_coding	ribosomal protein L38 [Source:HGNC Symbol;Acc:HGNC:10349]
ENSG00000241553	689.841	1617.42	-1.22992	1.34e-22	3.11e-20	ARPC4	3	9792495	9807726	+	3608	protein_coding	actin related protein 2/3 complex subunit 4 [Source:HGNC Symbol;Acc:HGNC:707]
ENSG00000116478	5585.33	3151.02	0.825676	1.68e-22	3.85e-20	HDAC1	1	32292086	32333635	+	3963	protein_coding	histone deacetylase 1 [Source:HGNC Symbol;Acc:HGNC:4852]
ENSG00000136193	2695.67	1402.04	0.943199	1.77e-22	3.98e-20	SCRN1	7	29920103	29990289	-	6046	protein_coding	secernin 1 [Source:HGNC Symbol;Acc:HGNC:22192]
ENSG00000123131	2982.58	1544.02	0.949846	2.28e-22	5.06e-20	PRDX4	X	23664262	23686399	+	1904	protein_coding	peroxiredoxin 4 [Source:HGNC Symbol;Acc:HGNC:17169]
ENSG00000233927	18625.9	35177	-0.917353	2.77e-22	6.05e-20	RPS28	19	8321158	8323340	+	2119	protein_coding	ribosomal protein S28 [Source:HGNC Symbol;Acc:HGNC:10418]
ENSG00000184014	1942.25	916.391	1.08382	3.33e-22	7.17e-20	DENND5A	11	9138825	9265390	-	8648	protein_coding	DENN domain containing 5A [Source:HGNC Symbol;Acc:HGNC:19344]
ENSG00000015133	1789.74	799.827	1.16195	3.42e-22	7.23e-20	CCDC88C	14	91271323	91417844	-	12426	protein_coding	coiled-coil domain containing 88C [Source:HGNC Symbol;Acc:HGNC:19967]
ENSG00000137693	4702.57	2585	0.863231	5.23e-22	1.09e-19	YAP1	11	102110461	102233423	+	6296	protein_coding	Yes associated protein 1 [Source:HGNC Symbol;Acc:HGNC:16262]
ENSG00000179010	5202.54	2892.04	0.847175	5.61e-22	1.15e-19	MRFAP1	4	6640091	6642745	+	2655	protein_coding	Morf4 family associated protein 1 [Source:HGNC Symbol;Acc:HGNC:24549]
ENSG00000175745	10049.2	16314.3	-0.69911	7.7e-22	1.56e-19	NR2F1	5	93583337	93594615	+	4201	protein_coding	nuclear receptor subfamily 2 group F member 1 [Source:HGNC Symbol;Acc:HGNC:7975]
ENSG00000197226	3103.62	1626.33	0.931891	8.43e-22	1.68e-19	TBC1D9B	5	179862066	179907859	-	11473	protein_coding	TBC1 domain family member 9B [Source:HGNC Symbol;Acc:HGNC:29097]
ENSG00000187605	1119.72	456.967	1.29245	1.01e-21	1.98e-19	TET3	2	73986404	74108176	+	12271	protein_coding	tet methylcytosine dioxygenase 3 [Source:HGNC Symbol;Acc:HGNC:28313]
ENSG00000197756	23185.8	44144.2	-0.928949	1.04e-21	2.02e-19	RPL37A	2	216498189	216579180	+	6841	protein_coding	ribosomal protein L37a [Source:HGNC Symbol;Acc:HGNC:10348]
ENSG00000101335	10463.5	18061.5	-0.787629	1.38e-21	2.64e-19	MYL9	20	36541484	36551447	+	2821	protein_coding	myosin light chain 9 [Source:HGNC Symbol;Acc:HGNC:15754]
ENSG00000063245	5260.4	2781.6	0.918911	6.45e-21	1.22e-18	EPN1	19	55675226	55709858	+	17616	protein_coding	epsin 1 [Source:HGNC Symbol;Acc:HGNC:21604]
ENSG00000117899	1948.65	959.4	1.02285	7.38e-21	1.37e-18	MESD	15	80946289	80989878	-	7510	protein_coding	mesoderm development LRP chaperone [Source:HGNC Symbol;Acc:HGNC:13520]
ENSG00000117724	3061.43	1501.37	1.02819	1.63e-20	2.99e-18	CENPF	1	214603195	214664588	+	11690	protein_coding	centromere protein F [Source:HGNC Symbol;Acc:HGNC:1857]
ENSG00000099622	2103.48	3945.2	-0.907456	1.76e-20	3.19e-18	CIRBP	19	1259384	1274880	+	6368	protein_coding	cold inducible RNA binding protein [Source:HGNC Symbol;Acc:HGNC:1982]
ENSG00000100426	1176.64	525.752	1.16174	2.46e-20	4.41e-18	ZBED4	22	49853842	49890078	+	6893	protein_coding	zinc finger BED-type containing 4 [Source:HGNC Symbol;Acc:HGNC:20721]
ENSG00000169105	1195.83	513.119	1.21972	2.73e-20	4.83e-18	CHST14	15	40470998	40474571	+	3574	protein_coding	carbohydrate sulfotransferase 14 [Source:HGNC Symbol;Acc:HGNC:24464]
ENSG00000111678	825.152	1955.16	-1.24355	3.83e-20	6.69e-18	C12orf57	12	6942978	6946003	+	1806	protein_coding	chromosome 12 open reading frame 57 [Source:HGNC Symbol;Acc:HGNC:29521]
ENSG00000160299	1887.12	926.949	1.0254	4.29e-20	7.4e-18	PCNT	21	46324122	46445769	+	11660	protein_coding	pericentrin [Source:HGNC Symbol;Acc:HGNC:16068]
ENSG00000154978	1596.43	792.313	1.01076	8.42e-20	1.43e-17	VOPP1	7	55436056	55572988	-	5364	protein_coding	vesicular, overexpressed in cancer, prosurvival protein 1 [Source:HGNC Symbol;Acc:HGNC:34518]
ENSG00000133636	6105.21	11041.2	-0.854497	9.53e-20	1.6e-17	NTS	12	85874295	85882992	+	1555	protein_coding	neurotensin [Source:HGNC Symbol;Acc:HGNC:8038]
ENSG00000168092	1958.13	978.954	1.00066	1.22e-19	2.03e-17	PAFAH1B2	11	117144267	117176894	+	7104	protein_coding	platelet activating factor acetylhydrolase 1b catalytic subunit 2 [Source:HGNC Symbol;Acc:HGNC:8575]
ENSG00000167491	3443.25	1978.09	0.79962	1.86e-19	3.05e-17	GATAD2A	19	19385826	19508931	+	7296	protein_coding	GATA zinc finger domain containing 2A [Source:HGNC Symbol;Acc:HGNC:29989]
ENSG00000250251	1785.6	734.942	1.28022	7.71e-19	1.25e-16	PKD1P6	16	15125242	15154564	-	6015	transcribed_unprocessed_pseudogene	polycystin 1, transient receptor potential channel interacting pseudogene 6 [Source:HGNC Symbol;Acc:HGNC:30070]
ENSG00000131238	2759.8	1522.29	0.858715	8.19e-19	1.31e-16	PPT1	1	40071461	40097727	-	5088	protein_coding	palmitoyl-protein thioesterase 1 [Source:HGNC Symbol;Acc:HGNC:9325]
ENSG00000089094	1523.13	743.684	1.03381	8.4e-19	1.33e-16	KDM2B	12	121429097	121581015	-	13623	protein_coding	lysine demethylase 2B [Source:HGNC Symbol;Acc:HGNC:13610]
ENSG00000104660	797.87	1585.43	-0.989912	9.02e-19	1.42e-16	LEPROTL1	8	30095398	30177208	+	5421	protein_coding	leptin receptor overlapping transcript like 1 [Source:HGNC Symbol;Acc:HGNC:6555]
ENSG00000112697	3301.21	1876.31	0.815228	9.79e-19	1.52e-16	TMEM30A	6	75252924	75284968	-	5123	protein_coding	transmembrane protein 30A [Source:HGNC Symbol;Acc:HGNC:16667]
ENSG00000104964	6377.66	3845.76	0.729645	1.17e-18	1.79e-16	AES	19	3052910	3063107	-	5298	protein_coding	amino-terminal enhancer of split [Source:HGNC Symbol;Acc:HGNC:307]
ENSG00000152332	1063.58	2060.66	-0.95391	1.18e-18	1.79e-16	UHMK1	1	162497251	162529629	+	9246	protein_coding	U2AF homology motif kinase 1 [Source:HGNC Symbol;Acc:HGNC:19683]
ENSG00000142227	1711.18	3198.7	-0.903133	1.23e-18	1.85e-16	EMP3	19	48321509	48330553	+	1667	protein_coding	epithelial membrane protein 3 [Source:HGNC Symbol;Acc:HGNC:3335]
ENSG00000072274	9651.23	5474.55	0.81809	1.25e-18	1.85e-16	TFRC	3	196027183	196082189	-	7887	protein_coding	transferrin receptor [Source:HGNC Symbol;Acc:HGNC:11763]
ENSG00000167522	3303.76	1872.82	0.818618	1.61e-18	2.37e-16	ANKRD11	16	89267627	89490561	-	16949	protein_coding	ankyrin repeat domain 11 [Source:HGNC Symbol;Acc:HGNC:21316]
ENSG00000197555	2018.11	994.113	1.02187	1.73e-18	2.51e-16	SIPA1L1	14	71320449	71741229	+	12412	protein_coding	signal induced proliferation associated 1 like 1 [Source:HGNC Symbol;Acc:HGNC:20284]
ENSG00000116251	14103.9	24052	-0.769938	1.77e-18	2.54e-16	RPL22	1	6181269	6209389	-	4900	protein_coding	ribosomal protein L22 [Source:HGNC Symbol;Acc:HGNC:10315]
ENSG00000180776	390.284	916.772	-1.23136	1.94e-18	2.77e-16	ZDHHC20	13	21372573	21459370	-	5574	protein_coding	zinc finger DHHC-type containing 20 [Source:HGNC Symbol;Acc:HGNC:20749]
ENSG00000130255	10424.3	18848.7	-0.854489	1.96e-18	2.77e-16	RPL36	19	5674947	5691876	+	2272	protein_coding	ribosomal protein L36 [Source:HGNC Symbol;Acc:HGNC:13631]
ENSG00000103855	2393.29	1314.66	0.864029	1.98e-18	2.77e-16	CD276	15	73683966	73714518	+	5542	protein_coding	CD276 molecule [Source:HGNC Symbol;Acc:HGNC:19137]
ENSG00000130956	647.974	236.006	1.45692	3.71e-18	5.13e-16	HABP4	9	96450201	96491336	+	4056	protein_coding	hyaluronan binding protein 4 [Source:HGNC Symbol;Acc:HGNC:17062]
ENSG00000196365	4636.65	2622.13	0.822051	5.01e-18	6.86e-16	LONP1	19	5691834	5720572	-	5085	protein_coding	lon peptidase 1, mitochondrial [Source:HGNC Symbol;Acc:HGNC:9479]
ENSG00000117298	2244.1	1199.18	0.903748	5.06e-18	6.87e-16	ECE1	1	21217247	21345504	-	7265	protein_coding	endothelin converting enzyme 1 [Source:HGNC Symbol;Acc:HGNC:3146]
ENSG00000205476	2314.65	1233.81	0.907192	5.17e-18	6.95e-16	CCDC85C	14	99500180	99604026	-	17449	protein_coding	coiled-coil domain containing 85C [Source:HGNC Symbol;Acc:HGNC:35459]
ENSG00000106211	7826.04	13620.5	-0.799573	6.08e-18	8.09e-16	HSPB1	7	76302544	76304295	+	1634	protein_coding	heat shock protein family B (small) member 1 [Source:HGNC Symbol;Acc:HGNC:5246]
ENSG00000124172	6013.08	11379.6	-0.920044	6.59e-18	8.68e-16	ATP5E	20	59025467	59032382	-	5126	protein_coding	ATP synthase, H+ transporting, mitochondrial F1 complex, epsilon subunit [Source:HGNC Symbol;Acc:HGNC:838]
ENSG00000125968	2369.96	4202.95	-0.826607	6.85e-18	8.95e-16	ID1	20	31605283	31606515	+	1233	protein_coding	inhibitor of DNA binding 1, HLH protein [Source:HGNC Symbol;Acc:HGNC:5360]
ENSG00000166441	14677.7	25113.5	-0.774757	7.04e-18	9.11e-16	RPL27A	11	8682411	8714759	+	7193	protein_coding	ribosomal protein L27a [Source:HGNC Symbol;Acc:HGNC:10329]
ENSG00000166452	667.18	1341.49	-1.00731	8.71e-18	1.12e-15	AKIP1	11	8911139	8920084	+	2300	protein_coding	A-kinase interacting protein 1 [Source:HGNC Symbol;Acc:HGNC:1170]
ENSG00000253729	10415	5693.42	0.871306	9.56e-18	1.21e-15	PRKDC	8	47773108	47960183	-	15417	protein_coding	protein kinase, DNA-activated, catalytic polypeptide [Source:HGNC Symbol;Acc:HGNC:9413]
ENSG00000134333	9815.47	15585.7	-0.666948	9.66e-18	1.22e-15	LDHA	11	18394388	18408425	+	6210	protein_coding	lactate dehydrogenase A [Source:HGNC Symbol;Acc:HGNC:6535]
ENSG00000106261	1655.73	827.673	1.00005	9.92e-18	1.24e-15	ZKSCAN1	7	100015572	100041689	+	10319	protein_coding	zinc finger with KRAB and SCAN domains 1 [Source:HGNC Symbol;Acc:HGNC:13101]
ENSG00000159840	4235.89	7028.25	-0.730901	1.12e-17	1.38e-15	ZYX	7	143381080	143391111	+	3482	protein_coding	zyxin [Source:HGNC Symbol;Acc:HGNC:13200]
ENSG00000244398	4005.03	7103.41	-0.826448	1.25e-17	1.53e-15	AC116533.1	11	16974693	16975013	-	321	processed_pseudogene
ENSG00000072501	10686.6	6209.84	0.783233	1.5e-17	1.82e-15	SMC1A	X	53374149	53422728	-	10484	protein_coding	structural maintenance of chromosomes 1A [Source:HGNC Symbol;Acc:HGNC:11111]
ENSG00000070367	1830.49	975.469	0.908323	1.52e-17	1.83e-15	EXOC5	14	57200507	57269008	-	12575	protein_coding	exocyst complex component 5 [Source:HGNC Symbol;Acc:HGNC:10696]
ENSG00000102870	722.731	292.514	1.30431	1.68e-17	2e-15	ZNF629	16	30778449	30787202	-	6087	protein_coding	zinc finger protein 629 [Source:HGNC Symbol;Acc:HGNC:29008]
ENSG00000232573	712.774	1468.22	-1.04266	1.79e-17	2.12e-15	RPL3P4	14	98972879	98973301	-	423	processed_pseudogene	ribosomal protein L3 pseudogene 4 [Source:HGNC Symbol;Acc:HGNC:19805]
ENSG00000182809	5794.7	10647.6	-0.87804	1.91e-17	2.25e-15	CRIP2	14	105472962	105480170	+	4837	protein_coding	cysteine rich protein 2 [Source:HGNC Symbol;Acc:HGNC:2361]
ENSG00000247315	1485.04	749.619	0.986062	2.1e-17	2.45e-15	ZCCHC3	20	296968	300321	+	3354	protein_coding	zinc finger CCHC-type containing 3 [Source:HGNC Symbol;Acc:HGNC:16230]
ENSG00000171863	13177.9	21795.8	-0.725861	2.14e-17	2.48e-15	RPS7	2	3575205	3580919	+	5583	protein_coding	ribosomal protein S7 [Source:HGNC Symbol;Acc:HGNC:10440]
ENSG00000229117	23742.8	42201.1	-0.829751	2.71e-17	3.11e-15	RPL41	12	56116586	56117943	+	1088	protein_coding	ribosomal protein L41 [Source:HGNC Symbol;Acc:HGNC:10354]
ENSG00000141905	2158.59	1187.58	0.861965	3.05e-17	3.46e-15	NFIC	19	3314403	3469217	+	9801	protein_coding	nuclear factor I C [Source:HGNC Symbol;Acc:HGNC:7786]
ENSG00000166025	535.142	186.092	1.52391	3.33e-17	3.75e-15	AMOTL1	11	94706431	94876753	+	10035	protein_coding	angiomotin like 1 [Source:HGNC Symbol;Acc:HGNC:17811]
ENSG00000105193	31063.6	52527.1	-0.757869	3.53e-17	3.94e-15	RPS16	19	39433207	39435948	-	2603	protein_coding	ribosomal protein S16 [Source:HGNC Symbol;Acc:HGNC:10396]
ENSG00000197930	1815.86	976.284	0.89562	3.68e-17	4.08e-15	ERO1A	14	52639916	52695900	-	7548	protein_coding	endoplasmic reticulum oxidoreductase 1 alpha [Source:HGNC Symbol;Acc:HGNC:13280]
ENSG00000204262	52988.8	32296.4	0.714328	3.76e-17	4.14e-15	COL5A2	2	189031896	189179879	-	7156	protein_coding	collagen type V alpha 2 chain [Source:HGNC Symbol;Acc:HGNC:2210]
ENSG00000171223	1260.89	2289.48	-0.861119	3.83e-17	4.18e-15	JUNB	19	12791496	12793315	+	1820	protein_coding	JunB proto-oncogene, AP-1 transcription factor subunit [Source:HGNC Symbol;Acc:HGNC:6205]
ENSG00000145012	979.243	406.025	1.27056	5.35e-17	5.79e-15	LPP	3	188153284	188890671	+	25535	protein_coding	LIM domain containing preferred translocation partner in lipoma [Source:HGNC Symbol;Acc:HGNC:6679]
ENSG00000231500	29464.3	50188.7	-0.768359	5.62e-17	6.04e-15	RPS18	6	33272010	33276510	+	1898	protein_coding	ribosomal protein S18 [Source:HGNC Symbol;Acc:HGNC:10401]
ENSG00000171858	11912.5	21877.6	-0.87692	5.84e-17	6.23e-15	RPS21	20	62387116	62388520	+	1023	protein_coding	ribosomal protein S21 [Source:HGNC Symbol;Acc:HGNC:10409]
ENSG00000142937	24942.8	40977.4	-0.71615	6.97e-17	7.37e-15	RPS8	1	44775251	44778779	+	2847	protein_coding	ribosomal protein S8 [Source:HGNC Symbol;Acc:HGNC:10441]
ENSG00000086827	616.028	238.996	1.36654	7.27e-17	7.64e-15	ZW10	11	113733187	113773811	-	2992	protein_coding	zw10 kinetochore protein [Source:HGNC Symbol;Acc:HGNC:13194]
ENSG00000107863	966.356	427.594	1.17702	8.01e-17	8.35e-15	ARHGAP21	10	24583609	24723668	-	10937	protein_coding	Rho GTPase activating protein 21 [Source:HGNC Symbol;Acc:HGNC:23725]
ENSG00000084731	1275.17	629.981	1.01714	8.27e-17	8.56e-15	KIF3C	2	25926596	25982749	-	6403	protein_coding	kinesin family member 3C [Source:HGNC Symbol;Acc:HGNC:6321]
ENSG00000122376	1423.71	715.699	0.992955	1.34e-16	1.38e-14	FAM35A	10	87094161	87191468	+	4242	protein_coding	family with sequence similarity 35 member A [Source:HGNC Symbol;Acc:HGNC:28773]
ENSG00000198918	12621.9	21880.8	-0.793607	1.44e-16	1.47e-14	RPL39	X	119786504	119791643	-	2141	protein_coding	ribosomal protein L39 [Source:HGNC Symbol;Acc:HGNC:10350]
ENSG00000187608	1177.19	2206.72	-0.906087	1.74e-16	1.76e-14	ISG15	1	1001138	1014541	+	942	protein_coding	ISG15 ubiquitin-like modifier [Source:HGNC Symbol;Acc:HGNC:4053]
ENSG00000167291	2477.87	1346.4	0.879788	1.76e-16	1.77e-14	TBC1D16	17	79932343	80035848	-	11555	protein_coding	TBC1 domain family member 16 [Source:HGNC Symbol;Acc:HGNC:28356]
ENSG00000150990	1492.07	777.347	0.940238	2.1e-16	2.1e-14	DHX37	12	124946825	124989122	-	6618	protein_coding	DEAH-box helicase 37 [Source:HGNC Symbol;Acc:HGNC:17210]
ENSG00000125995	2119.97	4023.3	-0.924044	2.13e-16	2.11e-14	ROMO1	20	35699272	35700984	+	702	protein_coding	reactive oxygen species modulator 1 [Source:HGNC Symbol;Acc:HGNC:16185]
ENSG00000108298	20248.5	32972.8	-0.703434	2.33e-16	2.29e-14	RPL19	17	39200283	39204727	+	2368	protein_coding	ribosomal protein L19 [Source:HGNC Symbol;Acc:HGNC:10312]
ENSG00000182899	46690.5	79857.9	-0.77428	2.55e-16	2.47e-14	RPL35A	3	197949987	197956610	+	2977	protein_coding	ribosomal protein L35a [Source:HGNC Symbol;Acc:HGNC:10345]
ENSG00000108582	3272.53	1840.58	0.83027	2.55e-16	2.47e-14	CPD	17	30378905	30469989	+	12532	protein_coding	carboxypeptidase D [Source:HGNC Symbol;Acc:HGNC:2301]
ENSG00000155366	3722.34	6244.45	-0.746347	2.6e-16	2.51e-14	RHOC	1	112701106	112707434	-	4028	protein_coding	ras homolog family member C [Source:HGNC Symbol;Acc:HGNC:669]
ENSG00000132182	5052.69	2699.79	0.903899	2.89e-16	2.76e-14	NUP210	3	13316235	13420309	-	8182	protein_coding	nucleoporin 210 [Source:HGNC Symbol;Acc:HGNC:30052]
ENSG00000166710	4311.74	6999.77	-0.698808	2.95e-16	2.81e-14	B2M	15	44711477	44718877	+	6089	protein_coding	beta-2-microglobulin [Source:HGNC Symbol;Acc:HGNC:914]
ENSG00000198695	16241.8	25788.1	-0.666864	3.26e-16	3.08e-14	MT-ND6	MT	14149	14673	-	525	protein_coding	mitochondrially encoded NADH:ubiquinone oxidoreductase core subunit 6 [Source:HGNC Symbol;Acc:HGNC:7462]
ENSG00000243156	777.902	305.152	1.34883	4.64e-16	4.32e-14	MICAL3	22	17787649	18024559	-	22354	protein_coding	microtubule associated monooxygenase, calponin and LIM domain containing 3 [Source:HGNC Symbol;Acc:HGNC:24694]
ENSG00000147403	28661.9	45994.2	-0.682286	4.64e-16	4.32e-14	RPL10	X	154389955	154409168	+	4825	protein_coding	ribosomal protein L10 [Source:HGNC Symbol;Acc:HGNC:10298]
ENSG00000177600	12601.4	21153.4	-0.74724	4.76e-16	4.41e-14	RPLP2	11	809647	812880	+	1955	protein_coding	ribosomal protein lateral stalk subunit P2 [Source:HGNC Symbol;Acc:HGNC:10377]
ENSG00000130164	2939.75	1630.84	0.849848	4.9e-16	4.5e-14	LDLR	19	11089362	11133816	+	7718	protein_coding	low density lipoprotein receptor [Source:HGNC Symbol;Acc:HGNC:6547]
ENSG00000130396	1881.71	868.589	1.11557	5.54e-16	5.06e-14	AFDN	6	167826922	167972023	+	13720	protein_coding	afadin, adherens junction formation factor [Source:HGNC Symbol;Acc:HGNC:7137]
ENSG00000198900	4129.55	2478.94	0.736448	6.01e-16	5.45e-14	TOP1	20	41028818	41124487	+	3738	protein_coding	topoisomerase (DNA) I [Source:HGNC Symbol;Acc:HGNC:11986]
ENSG00000133935	1646.47	2835.39	-0.783654	8.74e-16	7.88e-14	ERG28	14	75649791	75661189	-	2633	protein_coding	ergosterol biosynthesis 28 homolog [Source:HGNC Symbol;Acc:HGNC:1187]
ENSG00000131504	2649.97	1548.6	0.774972	1.18e-15	1.06e-13	DIAPH1	5	141515016	141619055	-	7082	protein_coding	diaphanous related formin 1 [Source:HGNC Symbol;Acc:HGNC:2876]
ENSG00000196655	680.528	1374.23	-1.01383	1.21e-15	1.07e-13	TRAPPC4	11	119018432	119025454	+	5140	protein_coding	trafficking protein particle complex 4 [Source:HGNC Symbol;Acc:HGNC:19943]
ENSG00000138326	16274.5	27586	-0.761229	1.32e-15	1.17e-13	RPS24	10	78033760	78056812	+	4880	protein_coding	ribosomal protein S24 [Source:HGNC Symbol;Acc:HGNC:10411]
ENSG00000139726	2489.08	1421.94	0.808244	1.45e-15	1.27e-13	DENR	12	122752774	122771064	+	3576	protein_coding	density regulated re-initiation and release factor [Source:HGNC Symbol;Acc:HGNC:2769]
ENSG00000108107	29813.4	47196.5	-0.662734	1.54e-15	1.35e-13	RPL28	19	55385345	55403250	+	6933	protein_coding	ribosomal protein L28 [Source:HGNC Symbol;Acc:HGNC:10330]
ENSG00000125844	3773.63	2310.02	0.707956	1.57e-15	1.37e-13	RRBP1	20	17613678	17682295	-	6980	protein_coding	ribosome binding protein 1 [Source:HGNC Symbol;Acc:HGNC:10448]
ENSG00000102316	3308.7	5189.26	-0.649202	1.83e-15	1.58e-13	MAGED2	X	54807599	54816012	+	2940	protein_coding	MAGE family member D2 [Source:HGNC Symbol;Acc:HGNC:16353]
ENSG00000096060	1062.52	520.943	1.02893	1.87e-15	1.59e-13	FKBP5	6	35573585	35728583	-	10628	protein_coding	FK506 binding protein 5 [Source:HGNC Symbol;Acc:HGNC:3721]
ENSG00000137154	23358.4	36488.1	-0.643447	1.87e-15	1.59e-13	RPS6	9	19375715	19380254	-	2714	protein_coding	ribosomal protein S6 [Source:HGNC Symbol;Acc:HGNC:10429]
ENSG00000167548	4684.85	2551.08	0.876693	2.85e-15	2.41e-13	KMT2D	12	49018975	49059774	-	20476	protein_coding	lysine methyltransferase 2D [Source:HGNC Symbol;Acc:HGNC:7133]
ENSG00000058063	2026.46	1054.46	0.942734	2.98e-15	2.51e-13	ATP11B	3	182793500	182921635	+	9196	protein_coding	ATPase phospholipid transporting 11B (putative) [Source:HGNC Symbol;Acc:HGNC:13553]
ENSG00000196683	2628.03	4702.86	-0.838922	3.1e-15	2.59e-13	TOMM7	7	22812628	22822852	-	1751	protein_coding	translocase of outer mitochondrial membrane 7 [Source:HGNC Symbol;Acc:HGNC:21648]
ENSG00000197136	3321.84	1966.83	0.755725	3.3e-15	2.74e-13	PCNX3	11	65615773	65637439	+	7972	protein_coding	pecanex homolog 3 [Source:HGNC Symbol;Acc:HGNC:18760]
ENSG00000174282	1475.48	750.13	0.975632	3.54e-15	2.93e-13	ZBTB4	17	7459366	7484263	-	6126	protein_coding	zinc finger and BTB domain containing 4 [Source:HGNC Symbol;Acc:HGNC:23847]
ENSG00000179134	3211.63	1949.26	0.720103	3.72e-15	3.06e-13	SAMD4B	19	39342396	39385710	+	8057	protein_coding	sterile alpha motif domain containing 4B [Source:HGNC Symbol;Acc:HGNC:25492]
ENSG00000122026	7482.1	13313.2	-0.831035	3.8e-15	3.1e-13	RPL21	13	27251309	27256691	+	2249	protein_coding	ribosomal protein L21 [Source:HGNC Symbol;Acc:HGNC:10313]
ENSG00000171700	991.36	485.318	1.0302	3.89e-15	3.13e-13	RGS19	20	64073181	64079988	-	2028	protein_coding	regulator of G protein signaling 19 [Source:HGNC Symbol;Acc:HGNC:13735]
ENSG00000146918	2925.7	1670.39	0.80874	3.89e-15	3.13e-13	NCAPG2	7	158631311	158704829	-	6988	protein_coding	non-SMC condensin II complex subunit G2 [Source:HGNC Symbol;Acc:HGNC:21904]
ENSG00000171109	1986.83	1097.16	0.857324	3.89e-15	3.13e-13	MFN1	3	179347692	179394931	+	5957	protein_coding	mitofusin 1 [Source:HGNC Symbol;Acc:HGNC:18262]
ENSG00000114942	4277.11	6999.02	-0.710308	4.2e-15	3.35e-13	EEF1B2	2	206159585	206162928	+	1915	protein_coding	eukaryotic translation elongation factor 1 beta 2 [Source:HGNC Symbol;Acc:HGNC:3208]
ENSG00000183648	1543.57	2717.87	-0.815795	4.35e-15	3.46e-13	NDUFB1	14	92116122	92121917	-	2263	protein_coding	NADH:ubiquinone oxidoreductase subunit B1 [Source:HGNC Symbol;Acc:HGNC:7695]
ENSG00000164587	21347.1	34297.8	-0.684018	4.96e-15	3.91e-13	RPS14	5	150443190	150449756	-	4544	protein_coding	ribosomal protein S14 [Source:HGNC Symbol;Acc:HGNC:10387]
ENSG00000105372	25811	41689.3	-0.691695	6.09e-15	4.78e-13	RPS19	19	41859918	41872926	+	3805	protein_coding	ribosomal protein S19 [Source:HGNC Symbol;Acc:HGNC:10402]
ENSG00000185453	1029.39	446.903	1.2027	6.71e-15	5.23e-13	C19orf68	19	48170692	48197620	+	3751	protein_coding	chromosome 19 open reading frame 68 [Source:HGNC Symbol;Acc:HGNC:34495]
ENSG00000111142	2269.41	3636.55	-0.680196	7.19e-15	5.58e-13	METAP2	12	95473520	95515839	+	4491	protein_coding	methionyl aminopeptidase 2 [Source:HGNC Symbol;Acc:HGNC:16672]
ENSG00000089157	47464.6	71248.2	-0.585993	8.06e-15	6.23e-13	RPLP0	12	120196686	120201235	-	4001	protein_coding	ribosomal protein lateral stalk subunit P0 [Source:HGNC Symbol;Acc:HGNC:10371]
ENSG00000225206	3773.48	2157.97	0.806301	8.61e-15	6.61e-13	MIR137HG	1	97986740	98049863	-	6006	lincRNA	MIR137 host gene [Source:HGNC Symbol;Acc:HGNC:42871]
ENSG00000163682	14221.4	24024.6	-0.756336	9.19e-15	7.02e-13	RPL9	4	39454124	39458948	-	3259	protein_coding	ribosomal protein L9 [Source:HGNC Symbol;Acc:HGNC:10369]
ENSG00000144713	9259.6	16182.9	-0.805364	9.48e-15	7.2e-13	RPL32	3	12834485	12841588	-	3720	protein_coding	ribosomal protein L32 [Source:HGNC Symbol;Acc:HGNC:10336]
ENSG00000126768	2060.41	3408.95	-0.726379	1.04e-14	7.87e-13	TIMM17B	X	48893447	48898143	-	2562	protein_coding	translocase of inner mitochondrial membrane 17B [Source:HGNC Symbol;Acc:HGNC:17310]
ENSG00000155506	5964.94	3668.34	0.701285	1.08e-14	8.13e-13	LARP1	5	154712902	154817607	+	8492	protein_coding	La ribonucleoprotein domain family member 1 [Source:HGNC Symbol;Acc:HGNC:29531]
ENSG00000073417	1309.6	702.532	0.898505	1.24e-14	9.3e-13	PDE8A	15	84980440	85139145	+	7886	protein_coding	phosphodiesterase 8A [Source:HGNC Symbol;Acc:HGNC:8793]
ENSG00000170027	7157.12	4625.77	0.629838	1.37e-14	1.01e-12	YWHAG	7	76326794	76359031	-	3750	protein_coding	tyrosine 3-monooxygenase/tryptophan 5-monooxygenase activation protein gamma [Source:HGNC Symbol;Acc:HGNC:12852]
ENSG00000182447	632.29	258.183	1.29121	1.38e-14	1.02e-12	OTOL1	3	161496808	161503942	+	1434	protein_coding	otolin 1 [Source:HGNC Symbol;Acc:HGNC:34071]
ENSG00000125691	16660.2	27052.9	-0.699333	1.59e-14	1.17e-12	RPL23	17	38847865	38853843	-	5979	protein_coding	ribosomal protein L23 [Source:HGNC Symbol;Acc:HGNC:10316]
ENSG00000185641	675.117	1281.08	-0.923702	1.68e-14	1.23e-12	AC034236.1	5	116051917	116052289	-	373	processed_pseudogene
ENSG00000143537	2034.81	1154.63	0.816879	1.78e-14	1.29e-12	ADAM15	1	155050566	155062775	+	6584	protein_coding	ADAM metallopeptidase domain 15 [Source:HGNC Symbol;Acc:HGNC:193]
ENSG00000143947	18107.7	29364.8	-0.697459	2.17e-14	1.57e-12	RPS27A	2	55231903	55235853	+	3130	protein_coding	ribosomal protein S27a [Source:HGNC Symbol;Acc:HGNC:10417]
ENSG00000131016	2885.88	1561.77	0.885725	2.44e-14	1.76e-12	AKAP12	6	151239999	151358557	+	8741	protein_coding	A-kinase anchoring protein 12 [Source:HGNC Symbol;Acc:HGNC:370]
ENSG00000167674	3124.46	1831.51	0.770233	2.74e-14	1.96e-12	HDGFL2	19	4472287	4502211	+	4299	protein_coding	HDGF like 2 [Source:HGNC Symbol;Acc:HGNC:14680]
ENSG00000115268	19652.7	31930.8	-0.700239	2.89e-14	2.06e-12	RPS15	19	1438358	1440494	+	2137	protein_coding	ribosomal protein S15 [Source:HGNC Symbol;Acc:HGNC:10388]
ENSG00000165650	1478.65	731.487	1.01517	3.38e-14	2.4e-12	PDZD8	10	117277274	117375467	-	9881	protein_coding	PDZ domain containing 8 [Source:HGNC Symbol;Acc:HGNC:26974]
ENSG00000005486	2307.36	3878.1	-0.749734	3.47e-14	2.45e-12	RHBDD2	7	75842602	75888926	+	2441	protein_coding	rhomboid domain containing 2 [Source:HGNC Symbol;Acc:HGNC:23082]
ENSG00000196440	2818.33	1664.49	0.759934	3.5e-14	2.46e-12	ARMCX4	X	101418287	101533459	+	13351	protein_coding	armadillo repeat containing, X-linked 4 [Source:HGNC Symbol;Acc:HGNC:28615]
ENSG00000104635	2567.36	1543.29	0.734311	3.7e-14	2.58e-12	SLC39A14	8	22367249	22434129	+	6942	protein_coding	solute carrier family 39 member 14 [Source:HGNC Symbol;Acc:HGNC:20858]
ENSG00000101608	3948.7	6420.24	-0.701052	4.22e-14	2.93e-12	MYL12A	18	3247481	3256236	+	3245	protein_coding	myosin light chain 12A [Source:HGNC Symbol;Acc:HGNC:16701]
ENSG00000147604	23679.7	36580.6	-0.627379	4.45e-14	3.08e-12	RPL7	8	73290267	73295789	-	2907	protein_coding	ribosomal protein L7 [Source:HGNC Symbol;Acc:HGNC:10363]
ENSG00000118680	7320	11330.2	-0.6301	4.65e-14	3.2e-12	MYL12B	18	3261909	3278284	+	1761	protein_coding	myosin light chain 12B [Source:HGNC Symbol;Acc:HGNC:29827]
ENSG00000137818	33980.4	53544.3	-0.656006	4.75e-14	3.25e-12	RPLP1	15	69452784	69456194	+	3271	protein_coding	ribosomal protein lateral stalk subunit P1 [Source:HGNC Symbol;Acc:HGNC:10372]
ENSG00000145425	12034.5	19702.1	-0.711023	5.02e-14	3.42e-12	RPS3A	4	151099573	151104652	+	2341	protein_coding	ribosomal protein S3A [Source:HGNC Symbol;Acc:HGNC:10421]
ENSG00000174705	1296.95	664.806	0.963814	5.23e-14	3.54e-12	SH3PXD2B	5	172325000	172454523	-	8242	protein_coding	SH3 and PX domains 2B [Source:HGNC Symbol;Acc:HGNC:29242]
ENSG00000274012	16478.2	24151.9	-0.551516	6.38e-14	4.3e-12	RN7SL2	14	49862550	49862849	-	300	misc_RNA	RNA, 7SL, cytoplasmic 2 [Source:HGNC Symbol;Acc:HGNC:23134]
ENSG00000151208	1966.38	976.509	1.00947	6.45e-14	4.33e-12	DLG5	10	77790791	77926526	-	10271	protein_coding	discs large MAGUK scaffold protein 5 [Source:HGNC Symbol;Acc:HGNC:2904]
ENSG00000110700	7088.9	11277.5	-0.669655	6.63e-14	4.43e-12	RPS13	11	17074389	17077787	-	2186	protein_coding	ribosomal protein S13 [Source:HGNC Symbol;Acc:HGNC:10386]
ENSG00000198938	62622.8	95381.7	-0.607003	7.1e-14	4.71e-12	MT-CO3	MT	9207	9990	+	784	protein_coding	mitochondrially encoded cytochrome c oxidase III [Source:HGNC Symbol;Acc:HGNC:7422]
ENSG00000140545	2367.63	3758.23	-0.666926	7.11e-14	4.71e-12	MFGE8	15	88898683	88913411	-	6837	protein_coding	milk fat globule-EGF factor 8 protein [Source:HGNC Symbol;Acc:HGNC:7036]
ENSG00000123104	469.53	171.18	1.45635	7.4e-14	4.87e-12	ITPR2	12	26336515	26833198	-	12750	protein_coding	inositol 1,4,5-trisphosphate receptor type 2 [Source:HGNC Symbol;Acc:HGNC:6181]
ENSG00000026297	510.137	1059.61	-1.05532	7.47e-14	4.9e-12	RNASET2	6	166929504	166957191	-	7643	protein_coding	ribonuclease T2 [Source:HGNC Symbol;Acc:HGNC:21686]
ENSG00000148773	5797.62	3414.02	0.763932	8.12e-14	5.3e-12	MKI67	10	128096659	128126385	-	12807	protein_coding	marker of proliferation Ki-67 [Source:HGNC Symbol;Acc:HGNC:7107]
ENSG00000210082	52891.4	78151.7	-0.563219	8.15e-14	5.3e-12	MT-RNR2	MT	1671	3229	+	1559	Mt_rRNA	mitochondrially encoded 16S RNA [Source:HGNC Symbol;Acc:HGNC:7471]
ENSG00000148303	22559.6	34746.8	-0.623125	8.81e-14	5.7e-12	RPL7A	9	133348214	133351426	+	2242	protein_coding	ribosomal protein L7a [Source:HGNC Symbol;Acc:HGNC:10364]
ENSG00000071082	30839.8	50652.6	-0.715807	9.46e-14	6.09e-12	RPL31	2	101001715	101024032	+	5791	protein_coding	ribosomal protein L31 [Source:HGNC Symbol;Acc:HGNC:10334]
ENSG00000204628	23162.8	34335.8	-0.567892	9.94e-14	6.34e-12	RACK1	5	181236909	181248096	-	5990	protein_coding	receptor for activated C kinase 1 [Source:HGNC Symbol;Acc:HGNC:4399]
ENSG00000149503	2410.24	1371.78	0.812564	9.94e-14	6.34e-12	INCENP	11	62123973	62153163	+	4473	protein_coding	inner centromere protein [Source:HGNC Symbol;Acc:HGNC:6058]
ENSG00000165733	1837.62	1062.24	0.791081	1.02e-13	6.45e-12	BMS1	10	42782801	42834937	+	7753	protein_coding	BMS1, ribosome biogenesis factor [Source:HGNC Symbol;Acc:HGNC:23505]
ENSG00000180879	2816.65	4714.06	-0.743095	1.02e-13	6.45e-12	SSR4	X	153793516	153798505	+	4590	protein_coding	signal sequence receptor subunit 4 [Source:HGNC Symbol;Acc:HGNC:11326]
ENSG00000089009	19727.9	29590.7	-0.584853	1.06e-13	6.64e-12	RPL6	12	112405190	112418838	-	4447	protein_coding	ribosomal protein L6 [Source:HGNC Symbol;Acc:HGNC:10362]
ENSG00000178951	1541.09	796.273	0.951705	1.06e-13	6.64e-12	ZBTB7A	19	4044364	4066945	-	5725	protein_coding	zinc finger and BTB domain containing 7A [Source:HGNC Symbol;Acc:HGNC:18078]
ENSG00000170017	1631.84	2769.16	-0.762242	1.16e-13	7.24e-12	ALCAM	3	105366909	105576900	+	7179	protein_coding	activated leukocyte cell adhesion molecule [Source:HGNC Symbol;Acc:HGNC:400]
ENSG00000170889	26882.4	42648.6	-0.665842	1.17e-13	7.28e-12	RPS9	19	54200742	54249003	+	4371	protein_coding	ribosomal protein S9 [Source:HGNC Symbol;Acc:HGNC:10442]
ENSG00000153936	1142.68	590.999	0.951431	1.2e-13	7.45e-12	HS2ST1	1	86914648	87109998	+	7429	protein_coding	heparan sulfate 2-O-sulfotransferase 1 [Source:HGNC Symbol;Acc:HGNC:5193]
ENSG00000235174	2055.25	3707.66	-0.851228	1.22e-13	7.49e-12	AC019205.3	6	73373108	73373263	-	156	processed_pseudogene
ENSG00000204387	3341.86	5451.74	-0.706147	1.34e-13	8.22e-12	C6orf48	6	31834608	31839766	+	1801	protein_coding	chromosome 6 open reading frame 48 [Source:HGNC Symbol;Acc:HGNC:19078]
ENSG00000174099	1735.54	1011.02	0.779696	1.35e-13	8.22e-12	MSRB3	12	65278643	65488244	+	5791	protein_coding	methionine sulfoxide reductase B3 [Source:HGNC Symbol;Acc:HGNC:27375]
ENSG00000150760	2463.33	1512.21	0.703978	1.37e-13	8.32e-12	DOCK1	10	126905409	127452517	+	8142	protein_coding	dedicator of cytokinesis 1 [Source:HGNC Symbol;Acc:HGNC:2987]
ENSG00000071054	3874.09	2388.03	0.698104	1.41e-13	8.5e-12	MAP4K4	2	101696850	101894689	+	11961	protein_coding	mitogen-activated protein kinase kinase kinase kinase 4 [Source:HGNC Symbol;Acc:HGNC:6866]
ENSG00000196531	10829.9	16523.6	-0.609352	1.51e-13	9.1e-12	NACA	12	56712428	56731628	-	10008	protein_coding	nascent polypeptide-associated complex alpha subunit [Source:HGNC Symbol;Acc:HGNC:7629]
ENSG00000118058	2041.17	1179.55	0.791353	1.52e-13	9.11e-12	KMT2A	11	118436490	118526832	+	21961	protein_coding	lysine methyltransferase 2A [Source:HGNC Symbol;Acc:HGNC:7132]
ENSG00000054983	1268.9	2220.83	-0.806934	1.53e-13	9.12e-12	GALC	14	87837820	87993665	-	6825	protein_coding	galactosylceramidase [Source:HGNC Symbol;Acc:HGNC:4115]
ENSG00000111817	504.177	203.88	1.30593	1.54e-13	9.17e-12	DSE	6	116254173	116444860	+	15016	protein_coding	dermatan sulfate epimerase [Source:HGNC Symbol;Acc:HGNC:21144]
ENSG00000151693	491.261	183.22	1.42206	1.64e-13	9.68e-12	ASAP2	2	9206765	9405683	+	7257	protein_coding	ArfGAP with SH3 domain, ankyrin repeat and PH domain 2 [Source:HGNC Symbol;Acc:HGNC:2721]
ENSG00000133112	13861.2	21872.5	-0.657947	1.65e-13	9.72e-12	TPT1	13	45333471	45341370	-	7269	protein_coding	tumor protein, translationally-controlled 1 [Source:HGNC Symbol;Acc:HGNC:12022]
ENSG00000149273	49605.9	76544.1	-0.625777	1.71e-13	1e-11	RPS3	11	75399486	75422280	+	5894	protein_coding	ribosomal protein S3 [Source:HGNC Symbol;Acc:HGNC:10420]
ENSG00000153560	2182.25	1185.66	0.880148	1.73e-13	1.01e-11	UBP1	3	33388336	33441371	-	9760	protein_coding	upstream binding protein 1 (LBP-1a) [Source:HGNC Symbol;Acc:HGNC:12507]
ENSG00000114554	2073.01	1177.58	0.815413	1.79e-13	1.04e-11	PLXNA1	3	126988594	127037392	+	10944	protein_coding	plexin A1 [Source:HGNC Symbol;Acc:HGNC:9099]
ENSG00000182718	10966.2	16419	-0.582295	1.81e-13	1.05e-11	ANXA2	15	60347134	60402883	-	8824	protein_coding	annexin A2 [Source:HGNC Symbol;Acc:HGNC:537]
ENSG00000164305	383.54	793.089	-1.04791	1.92e-13	1.11e-11	CASP3	4	184627696	184649509	-	2899	protein_coding	caspase 3 [Source:HGNC Symbol;Acc:HGNC:1504]
ENSG00000178568	2780.43	1684.15	0.723522	1.93e-13	1.11e-11	ERBB4	2	211375717	212538841	-	13015	protein_coding	erb-b2 receptor tyrosine kinase 4 [Source:HGNC Symbol;Acc:HGNC:3432]
ENSG00000091640	829.786	1573.11	-0.92375	2.08e-13	1.19e-11	SPAG7	17	4959226	4967872	-	2831	protein_coding	sperm associated antigen 7 [Source:HGNC Symbol;Acc:HGNC:11216]
ENSG00000242299	573.378	1116.22	-0.959925	2.21e-13	1.26e-11	AC073861.1	3	101576489	101576947	-	459	processed_pseudogene
ENSG00000132475	8841.7	12974.8	-0.553297	2.49e-13	1.41e-11	H3F3B	17	75776434	75785893	-	6134	protein_coding	H3 histone family member 3B [Source:HGNC Symbol;Acc:HGNC:4765]
ENSG00000011009	2198.21	3526.5	-0.682027	2.55e-13	1.44e-11	LYPLA2	1	23790970	23795539	+	2196	protein_coding	lysophospholipase II [Source:HGNC Symbol;Acc:HGNC:6738]
ENSG00000167526	29111.2	45522.6	-0.645031	2.67e-13	1.5e-11	RPL13	16	89560657	89566828	+	6172	protein_coding	ribosomal protein L13 [Source:HGNC Symbol;Acc:HGNC:10303]
ENSG00000143420	3638.36	2150.55	0.759025	3.04e-13	1.7e-11	ENSA	1	150600851	150629612	-	5493	protein_coding	endosulfine alpha [Source:HGNC Symbol;Acc:HGNC:3360]
ENSG00000162244	18418	28294.2	-0.619373	3.23e-13	1.81e-11	RPL29	3	51993600	51995942	-	1912	protein_coding	ribosomal protein L29 [Source:HGNC Symbol;Acc:HGNC:10331]
ENSG00000180694	180.502	460.594	-1.35256	3.26e-13	1.81e-11	TMEM64	8	90621995	90791632	-	5870	protein_coding	transmembrane protein 64 [Source:HGNC Symbol;Acc:HGNC:25441]
ENSG00000118482	1019.84	537.338	0.924491	3.67e-13	2.03e-11	PHF3	6	63635820	63779336	+	10378	protein_coding	PHD finger protein 3 [Source:HGNC Symbol;Acc:HGNC:8921]
ENSG00000009335	1537.58	2541.64	-0.724992	3.87e-13	2.14e-11	UBE3C	7	157138913	157269372	+	9220	protein_coding	ubiquitin protein ligase E3C [Source:HGNC Symbol;Acc:HGNC:16803]
ENSG00000157657	835.951	403.974	1.04901	4.04e-13	2.22e-11	ZNF618	9	113876282	114056591	+	10384	protein_coding	zinc finger protein 618 [Source:HGNC Symbol;Acc:HGNC:29416]
ENSG00000163946	1235.29	678.121	0.865223	4.33e-13	2.37e-11	FAM208A	3	56620133	56683237	-	9824	protein_coding	family with sequence similarity 208 member A [Source:HGNC Symbol;Acc:HGNC:30314]
ENSG00000118181	20613.7	34098.4	-0.726064	4.35e-13	2.38e-11	RPS25	11	119015712	119018691	-	1477	protein_coding	ribosomal protein S25 [Source:HGNC Symbol;Acc:HGNC:10413]
ENSG00000173517	1039.47	542.261	0.938685	4.4e-13	2.39e-11	PEAK1	15	77100656	77420144	-	24184	protein_coding	pseudopodium enriched atypical kinase 1 [Source:HGNC Symbol;Acc:HGNC:29431]
ENSG00000197958	20062.5	30743.9	-0.615732	4.63e-13	2.51e-11	RPL12	9	127447674	127451405	-	2452	protein_coding	ribosomal protein L12 [Source:HGNC Symbol;Acc:HGNC:10302]
ENSG00000137642	779.718	370.236	1.07455	4.96e-13	2.67e-11	SORL1	11	121452203	121633693	+	19449	protein_coding	sortilin related receptor 1 [Source:HGNC Symbol;Acc:HGNC:11185]
ENSG00000065518	1073.02	1891.17	-0.817272	5.14e-13	2.76e-11	NDUFB4	3	120596309	120602500	+	1889	protein_coding	NADH:ubiquinone oxidoreductase subunit B4 [Source:HGNC Symbol;Acc:HGNC:7699]
ENSG00000177700	1662.82	2883.1	-0.794036	5.36e-13	2.87e-11	POLR2L	11	837356	842545	-	1142	protein_coding	RNA polymerase II subunit L [Source:HGNC Symbol;Acc:HGNC:9199]
ENSG00000173473	2681.72	1593.71	0.751041	5.41e-13	2.89e-11	SMARCC1	3	47585272	47782106	-	7645	protein_coding	SWI/SNF related, matrix associated, actin dependent regulator of chromatin subfamily c member 1 [Source:HGNC Symbol;Acc:HGNC:11104]
ENSG00000147123	2987.83	4900.56	-0.713673	5.92e-13	3.15e-11	NDUFB11	X	47142216	47145504	-	1418	protein_coding	NADH:ubiquinone oxidoreductase subunit B11 [Source:HGNC Symbol;Acc:HGNC:20372]
ENSG00000105640	29798.2	44840.3	-0.589597	6.11e-13	3.23e-11	RPL18A	19	17859876	17864153	+	3527	protein_coding	ribosomal protein L18a [Source:HGNC Symbol;Acc:HGNC:10311]
ENSG00000149311	1654.57	925.55	0.838556	6.32e-13	3.33e-11	ATM	11	108222484	108369102	+	23972	protein_coding	ATM serine/threonine kinase [Source:HGNC Symbol;Acc:HGNC:795]
ENSG00000183458	964.949	416.162	1.21229	6.88e-13	3.61e-11	AC138932.1	16	14911551	14935708	+	6830	transcribed_unprocessed_pseudogene
ENSG00000114391	6420.56	10223.8	-0.671116	8.01e-13	4.19e-11	RPL24	3	101681091	101686782	-	2682	protein_coding	ribosomal protein L24 [Source:HGNC Symbol;Acc:HGNC:10325]
ENSG00000198755	12987.9	19729.5	-0.603182	8.26e-13	4.31e-11	RPL10A	6	35468408	35470785	+	1501	protein_coding	ribosomal protein L10a [Source:HGNC Symbol;Acc:HGNC:10299]
ENSG00000198793	3264.93	2042.79	0.676631	9.83e-13	5.11e-11	MTOR	1	11106535	11262507	-	12119	protein_coding	mechanistic target of rapamycin [Source:HGNC Symbol;Acc:HGNC:3942]
ENSG00000198712	74307.6	113703	-0.613678	1.04e-12	5.41e-11	MT-CO2	MT	7586	8269	+	684	protein_coding	mitochondrially encoded cytochrome c oxidase II [Source:HGNC Symbol;Acc:HGNC:7421]
ENSG00000140836	893.802	444.883	1.00575	1.1e-12	5.66e-11	ZFHX3	16	72782885	73144447	-	19753	protein_coding	zinc finger homeobox 3 [Source:HGNC Symbol;Acc:HGNC:777]
ENSG00000254726	1496.04	840.162	0.832047	1.12e-12	5.73e-11	MEX3A	1	156072013	156081998	-	6124	protein_coding	mex-3 RNA binding family member A [Source:HGNC Symbol;Acc:HGNC:33482]
ENSG00000101439	2879.82	4705.7	-0.708853	1.17e-12	6.01e-11	CST3	20	23626706	23638473	-	3695	protein_coding	cystatin C [Source:HGNC Symbol;Acc:HGNC:2475]
ENSG00000122034	2158.64	1304.15	0.726987	1.25e-12	6.39e-11	GTF3A	13	27424544	27435823	+	3001	protein_coding	general transcription factor IIIA [Source:HGNC Symbol;Acc:HGNC:4662]
ENSG00000124207	4478.1	2938.66	0.607962	1.37e-12	6.93e-11	CSE1L	20	49046246	49096960	+	3800	protein_coding	chromosome segregation 1 like [Source:HGNC Symbol;Acc:HGNC:2431]
ENSG00000178209	5854.9	3408.5	0.780229	1.37e-12	6.93e-11	PLEC	8	143915147	143976734	-	16991	protein_coding	plectin [Source:HGNC Symbol;Acc:HGNC:9069]
ENSG00000180357	1730.59	937.334	0.884562	1.39e-12	7.02e-11	ZNF609	15	64460742	64686068	+	12112	protein_coding	zinc finger protein 609 [Source:HGNC Symbol;Acc:HGNC:29003]
ENSG00000110711	2124.97	3477.35	-0.71054	1.4e-12	7.04e-11	AIP	11	67483041	67491103	+	1640	protein_coding	aryl hydrocarbon receptor interacting protein [Source:HGNC Symbol;Acc:HGNC:358]
ENSG00000112306	25299.8	41385.6	-0.709955	1.46e-12	7.3e-11	RPS12	6	132814441	132817564	+	767	protein_coding	ribosomal protein S12 [Source:HGNC Symbol;Acc:HGNC:10385]
ENSG00000197535	1108.85	589.551	0.911616	1.55e-12	7.73e-11	MYO5A	15	52307283	52529050	-	12988	protein_coding	myosin VA [Source:HGNC Symbol;Acc:HGNC:7602]
ENSG00000060491	2806.78	1706.45	0.717429	1.56e-12	7.73e-11	OGFR	20	62804835	62814000	+	4702	protein_coding	opioid growth factor receptor [Source:HGNC Symbol;Acc:HGNC:15768]
ENSG00000100216	1106.62	606.246	0.868393	1.7e-12	8.44e-11	TOMM22	22	38681948	38685421	+	2191	protein_coding	translocase of outer mitochondrial membrane 22 [Source:HGNC Symbol;Acc:HGNC:18002]
ENSG00000123349	2595.99	4216.37	-0.699361	1.71e-12	8.44e-11	PFDN5	12	53295291	53299450	+	3380	protein_coding	prefoldin subunit 5 [Source:HGNC Symbol;Acc:HGNC:8869]
ENSG00000087365	6840.71	4612.35	0.568586	1.83e-12	9.02e-11	SF3B2	11	66050729	66069308	+	9795	protein_coding	splicing factor 3b subunit 2 [Source:HGNC Symbol;Acc:HGNC:10769]
ENSG00000155368	1030.82	1876.02	-0.863089	1.93e-12	9.45e-11	DBI	2	119366921	119372560	+	2509	protein_coding	diazepam binding inhibitor, acyl-CoA binding protein [Source:HGNC Symbol;Acc:HGNC:2690]
ENSG00000198034	39116.2	59782.3	-0.611928	1.96e-12	9.58e-11	RPS4X	X	72255679	72277300	-	2982	protein_coding	ribosomal protein S4, X-linked [Source:HGNC Symbol;Acc:HGNC:10424]
ENSG00000197019	1266.18	2118.23	-0.742574	1.98e-12	9.61e-11	SERTAD1	19	40421592	40426025	-	2114	protein_coding	SERTA domain containing 1 [Source:HGNC Symbol;Acc:HGNC:17932]
ENSG00000133398	530.669	1022.7	-0.945769	2.02e-12	9.8e-11	MED10	5	6371881	6378594	-	1880	protein_coding	mediator complex subunit 10 [Source:HGNC Symbol;Acc:HGNC:28760]
ENSG00000106080	1054.1	553.362	0.930432	2.03e-12	9.8e-11	FKBP14	7	30010587	30026684	-	5326	protein_coding	FK506 binding protein 14 [Source:HGNC Symbol;Acc:HGNC:18625]
ENSG00000011007	1871.54	1126.77	0.732318	2.12e-12	1.02e-10	ELOA	1	23743155	23762059	+	5391	protein_coding	elongin A [Source:HGNC Symbol;Acc:HGNC:11620]
ENSG00000106034	1274.9	701.173	0.863366	2.17e-12	1.04e-10	CPED1	7	120988677	121297444	+	7705	protein_coding	cadherin like and PC-esterase domain containing 1 [Source:HGNC Symbol;Acc:HGNC:26159]
ENSG00000182473	2094.79	1227.38	0.771339	2.24e-12	1.07e-10	EXOC7	17	76081017	76121576	-	10086	protein_coding	exocyst complex component 7 [Source:HGNC Symbol;Acc:HGNC:23214]
ENSG00000100316	42364.4	61551.6	-0.538945	2.38e-12	1.13e-10	RPL3	22	39312882	39320389	-	4787	protein_coding	ribosomal protein L3 [Source:HGNC Symbol;Acc:HGNC:10332]
ENSG00000103479	760.543	366.845	1.05257	2.55e-12	1.21e-10	RBL2	16	53433977	53491649	+	7320	protein_coding	RB transcriptional corepressor like 2 [Source:HGNC Symbol;Acc:HGNC:9894]
ENSG00000102030	1495.66	2555.66	-0.772915	2.79e-12	1.32e-10	NAA10	X	153929242	153935223	-	4742	protein_coding	N(alpha)-acetyltransferase 10, NatA catalytic subunit [Source:HGNC Symbol;Acc:HGNC:18704]
ENSG00000122406	22999.7	34352.8	-0.578771	2.97e-12	1.4e-10	RPL5	1	92832025	92841924	+	2890	protein_coding	ribosomal protein L5 [Source:HGNC Symbol;Acc:HGNC:10360]
ENSG00000151461	1178.91	649.267	0.860505	3.05e-12	1.43e-10	UPF2	10	11920022	12043170	-	5906	protein_coding	UPF2, regulator of nonsense mediated mRNA decay [Source:HGNC Symbol;Acc:HGNC:17854]
ENSG00000118900	2329.6	1383.07	0.752033	3.15e-12	1.48e-10	UBN1	16	4846665	4882360	+	8551	protein_coding	ubinuclein 1 [Source:HGNC Symbol;Acc:HGNC:12506]
ENSG00000102309	1030.48	1898.64	-0.880576	3.57e-12	1.67e-10	PIN4	X	72181353	72302926	+	4011	protein_coding	peptidylprolyl cis/trans isomerase, NIMA-interacting 4 [Source:HGNC Symbol;Acc:HGNC:8992]
ENSG00000109685	4231.63	2782.87	0.604758	3.65e-12	1.7e-10	NSD2	4	1871424	1982207	+	19776	protein_coding	nuclear receptor binding SET domain protein 2 [Source:HGNC Symbol;Acc:HGNC:12766]
ENSG00000130294	6495.27	4133.29	0.651857	3.68e-12	1.71e-10	KIF1A	2	240713764	240820308	-	12357	protein_coding	kinesin family member 1A [Source:HGNC Symbol;Acc:HGNC:888]
ENSG00000104723	1601.19	2520.73	-0.654622	3.78e-12	1.75e-10	TUSC3	8	15417215	15766649	+	5190	protein_coding	tumor suppressor candidate 3 [Source:HGNC Symbol;Acc:HGNC:30242]
ENSG00000113360	1608.36	930.754	0.789623	3.85e-12	1.78e-10	DROSHA	5	31400497	31532196	-	7780	protein_coding	drosha ribonuclease III [Source:HGNC Symbol;Acc:HGNC:17904]
ENSG00000037042	780.699	1375.05	-0.817508	3.94e-12	1.81e-10	TUBG2	17	42659305	42667006	+	2772	protein_coding	tubulin gamma 2 [Source:HGNC Symbol;Acc:HGNC:12419]
ENSG00000164919	2081.63	3512.86	-0.754336	4.12e-12	1.89e-10	COX6C	8	99873200	99894062	-	3066	protein_coding	cytochrome c oxidase subunit 6C [Source:HGNC Symbol;Acc:HGNC:2285]
ENSG00000112339	500.729	948.438	-0.920481	4.27e-12	1.95e-10	HBS1L	6	134960378	135103056	-	11099	protein_coding	HBS1 like translational GTPase [Source:HGNC Symbol;Acc:HGNC:4834]
ENSG00000166311	692.96	1242.21	-0.84328	4.42e-12	2.01e-10	SMPD1	11	6390431	6394998	+	2750	protein_coding	sphingomyelin phosphodiesterase 1 [Source:HGNC Symbol;Acc:HGNC:11120]
ENSG00000236552	3002.32	4506.09	-0.585948	4.51e-12	2.04e-10	RPL13AP5	10	96750288	96750899	+	612	processed_pseudogene	ribosomal protein L13a pseudogene 5 [Source:HGNC Symbol;Acc:HGNC:23736]
ENSG00000166165	2207.51	3572.92	-0.695206	4.82e-12	2.18e-10	CKB	14	103519659	103523111	-	2669	protein_coding	creatine kinase B [Source:HGNC Symbol;Acc:HGNC:1991]
ENSG00000165732	4589.97	2826.47	0.69978	5.18e-12	2.33e-10	DDX21	10	68956128	68985073	+	5020	protein_coding	DExD-box helicase 21 [Source:HGNC Symbol;Acc:HGNC:2744]
ENSG00000168288	3995.74	5992.69	-0.584393	5.34e-12	2.4e-10	MMADHC	2	149569634	149587816	-	2191	protein_coding	methylmalonic aciduria and homocystinuria, cblD type [Source:HGNC Symbol;Acc:HGNC:25221]
ENSG00000156411	3699.96	6183.12	-0.740507	5.48e-12	2.45e-10	C14orf2	14	103912288	103928269	-	3415	protein_coding	chromosome 14 open reading frame 2 [Source:HGNC Symbol;Acc:HGNC:1188]
ENSG00000259956	2155.4	1326.07	0.700342	5.67e-12	2.53e-10	RBM15B	3	51391268	51397908	+	6641	protein_coding	RNA binding motif protein 15B [Source:HGNC Symbol;Acc:HGNC:24303]
ENSG00000109475	6000.7	9899.5	-0.721989	5.88e-12	2.62e-10	RPL34	4	108620566	108630412	+	3393	protein_coding	ribosomal protein L34 [Source:HGNC Symbol;Acc:HGNC:10340]
ENSG00000185651	1789.04	2868.3	-0.680796	6.02e-12	2.67e-10	UBE2L3	22	21549447	21624034	+	3838	protein_coding	ubiquitin conjugating enzyme E2 L3 [Source:HGNC Symbol;Acc:HGNC:12488]
ENSG00000142534	28371.7	42942.3	-0.597944	6.36e-12	2.81e-10	RPS11	19	49496365	49499689	+	1390	protein_coding	ribosomal protein S11 [Source:HGNC Symbol;Acc:HGNC:10384]
ENSG00000155096	2746.21	1755.7	0.645621	6.42e-12	2.83e-10	AZIN1	8	102826357	102893864	-	6426	protein_coding	antizyme inhibitor 1 [Source:HGNC Symbol;Acc:HGNC:16432]
ENSG00000135940	2264.54	3643.78	-0.68575	6.56e-12	2.88e-10	COX5B	2	97646040	97648383	+	1441	protein_coding	cytochrome c oxidase subunit 5B [Source:HGNC Symbol;Acc:HGNC:2269]
ENSG00000102225	4380.96	2907.81	0.591085	6.75e-12	2.95e-10	CDK16	X	47217860	47229997	+	6524	protein_coding	cyclin dependent kinase 16 [Source:HGNC Symbol;Acc:HGNC:8749]
ENSG00000102003	1213.71	2028.59	-0.741504	6.84e-12	2.98e-10	SYP	X	49187804	49200259	-	5215	protein_coding	synaptophysin [Source:HGNC Symbol;Acc:HGNC:11506]
ENSG00000103653	2057.73	1189.72	0.789984	6.87e-12	2.99e-10	CSK	15	74782057	74803198	+	4570	protein_coding	C-terminal Src kinase [Source:HGNC Symbol;Acc:HGNC:2444]
ENSG00000147065	4946.48	3229.03	0.615191	7.33e-12	3.18e-10	MSN	X	65588377	65741931	+	5971	protein_coding	moesin [Source:HGNC Symbol;Acc:HGNC:7373]
ENSG00000140941	1055.44	1774.7	-0.748721	7.35e-12	3.18e-10	MAP1LC3B	16	87383995	87404779	+	5313	protein_coding	microtubule associated protein 1 light chain 3 beta [Source:HGNC Symbol;Acc:HGNC:13352]
ENSG00000168002	1972.63	3042.37	-0.624835	7.39e-12	3.19e-10	POLR2G	11	62761544	62766710	+	1923	protein_coding	RNA polymerase II subunit G [Source:HGNC Symbol;Acc:HGNC:9194]
ENSG00000272933	851.561	428.968	0.98833	7.43e-12	3.19e-10	AL391121.1	10	102642792	102644140	-	1349	lincRNA
ENSG00000228495	115.607	332.049	-1.51858	7.49e-12	3.21e-10	LINC01013	6	132131915	132169374	+	4206	lincRNA	long intergenic non-protein coding RNA 1013 [Source:HGNC Symbol;Acc:HGNC:48987]
ENSG00000166619	990.466	1709.55	-0.788805	7.62e-12	3.26e-10	BLCAP	20	37492472	37527931	-	7869	protein_coding	bladder cancer associated protein [Source:HGNC Symbol;Acc:HGNC:1055]
ENSG00000112419	557.372	249.712	1.15845	8.1e-12	3.45e-10	PHACTR2	6	143536845	143831185	+	11224	protein_coding	phosphatase and actin regulator 2 [Source:HGNC Symbol;Acc:HGNC:20956]
ENSG00000105887	5212.05	3469.65	0.587272	8.33e-12	3.54e-10	MTPN	7	135926761	135977353	-	3775	protein_coding	myotrophin [Source:HGNC Symbol;Acc:HGNC:15667]
ENSG00000156467	4061.99	6481.59	-0.673851	8.86e-12	3.75e-10	UQCRB	8	96225920	96235634	-	9715	protein_coding	ubiquinol-cytochrome c reductase binding protein [Source:HGNC Symbol;Acc:HGNC:12582]
ENSG00000131507	1561.03	2471.08	-0.66208	9.32e-12	3.93e-10	NDFIP1	5	142108505	142154443	+	6024	protein_coding	Nedd4 family interacting protein 1 [Source:HGNC Symbol;Acc:HGNC:17592]
ENSG00000114383	851.115	1481.8	-0.800267	9.42e-12	3.96e-10	TUSC2	3	50320027	50328251	-	2406	protein_coding	tumor suppressor candidate 2 [Source:HGNC Symbol;Acc:HGNC:17034]
ENSG00000133142	1544.67	2454.08	-0.667267	1.09e-11	4.57e-10	TCEAL4	X	103576231	103587736	+	2518	protein_coding	transcription elongation factor A like 4 [Source:HGNC Symbol;Acc:HGNC:26121]
ENSG00000170906	1024.03	1760.12	-0.781128	1.22e-11	5.12e-10	NDUFA3	19	54102728	54109257	+	2475	protein_coding	NADH:ubiquinone oxidoreductase subunit A3 [Source:HGNC Symbol;Acc:HGNC:7686]
ENSG00000142208	7644.47	5184.5	0.560015	1.25e-11	5.22e-10	AKT1	14	104769349	104795751	-	11162	protein_coding	AKT serine/threonine kinase 1 [Source:HGNC Symbol;Acc:HGNC:391]
ENSG00000133393	967.593	521.269	0.892304	1.26e-11	5.24e-10	FOPNL	16	15865720	15888625	-	2391	protein_coding	FGFR1OP N-terminal like [Source:HGNC Symbol;Acc:HGNC:26435]
ENSG00000108021	2162.77	1283.36	0.753049	1.38e-11	5.74e-10	FAM208B	10	5684838	5763740	+	10960	protein_coding	family with sequence similarity 208 member B [Source:HGNC Symbol;Acc:HGNC:23484]
ENSG00000148926	1068.12	1742.95	-0.706324	1.45e-11	5.98e-10	ADM	11	10304680	10307397	+	2718	protein_coding	adrenomedullin [Source:HGNC Symbol;Acc:HGNC:259]
ENSG00000109113	5507.59	7950.07	-0.529612	1.51e-11	6.21e-10	RAB34	17	28714281	28718429	-	3325	protein_coding	RAB34, member RAS oncogene family [Source:HGNC Symbol;Acc:HGNC:16519]
ENSG00000131094	1409.42	2329.2	-0.725509	1.64e-11	6.74e-10	C1QL1	17	44959693	44968071	-	1295	protein_coding	complement C1q like 1 [Source:HGNC Symbol;Acc:HGNC:24182]
ENSG00000063177	21987.5	34470.4	-0.648701	1.73e-11	7.11e-10	RPL18	19	48615328	48619536	-	4209	protein_coding	ribosomal protein L18 [Source:HGNC Symbol;Acc:HGNC:10310]
ENSG00000111716	16721.1	24126.7	-0.528878	2.06e-11	8.39e-10	LDHB	12	21635342	21757857	-	2983	protein_coding	lactate dehydrogenase B [Source:HGNC Symbol;Acc:HGNC:6541]
ENSG00000196914	3466.41	2158.35	0.683589	2.06e-11	8.39e-10	ARHGEF12	11	120336914	120489936	+	24404	protein_coding	Rho guanine nucleotide exchange factor 12 [Source:HGNC Symbol;Acc:HGNC:14193]
ENSG00000198840	15830.2	23747.8	-0.584992	2.25e-11	9.15e-10	MT-ND3	MT	10059	10404	+	346	protein_coding	mitochondrially encoded NADH:ubiquinone oxidoreductase core subunit 3 [Source:HGNC Symbol;Acc:HGNC:7458]
ENSG00000108828	4455	3018.06	0.561652	2.42e-11	9.81e-10	VAT1	17	43014605	43025123	-	3501	protein_coding	vesicle amine transport 1 [Source:HGNC Symbol;Acc:HGNC:16919]
ENSG00000181588	2614.83	1546.8	0.75666	2.45e-11	9.9e-10	MEX3D	19	1554669	1568058	-	2850	protein_coding	mex-3 RNA binding family member D [Source:HGNC Symbol;Acc:HGNC:16734]
ENSG00000049656	6673.43	9536.63	-0.515065	2.46e-11	9.9e-10	CLPTM1L	5	1317744	1345099	-	6557	protein_coding	CLPTM1 like [Source:HGNC Symbol;Acc:HGNC:24308]
ENSG00000129235	919.034	1674.99	-0.865409	2.51e-11	1e-09	TXNDC17	17	6640758	6644541	+	3784	protein_coding	thioredoxin domain containing 17 [Source:HGNC Symbol;Acc:HGNC:28218]
ENSG00000188958	1531.53	2386.19	-0.639531	2.51e-11	1e-09	UTS2B	3	191267168	191330536	-	3850	protein_coding	urotensin 2B [Source:HGNC Symbol;Acc:HGNC:30894]
ENSG00000196262	15588.2	22470.6	-0.527494	2.6e-11	1.04e-09	PPIA	7	44796680	44824564	+	4432	protein_coding	peptidylprolyl isomerase A [Source:HGNC Symbol;Acc:HGNC:9253]
ENSG00000164442	4090.54	6041.09	-0.562884	2.63e-11	1.05e-09	CITED2	6	139371807	139374620	-	2535	protein_coding	Cbp/p300 interacting transactivator with Glu/Asp rich carboxy-terminal domain 2 [Source:HGNC Symbol;Acc:HGNC:1987]
ENSG00000244716	1725.98	2729.17	-0.660711	2.65e-11	1.05e-09	BX679664.3	1	108992282	108992836	+	555	processed_pseudogene
ENSG00000105738	1233.88	670.51	0.879013	2.68e-11	1.06e-09	SIPA1L3	19	37907228	38208372	+	10335	protein_coding	signal induced proliferation associated 1 like 3 [Source:HGNC Symbol;Acc:HGNC:23801]
ENSG00000113645	962.812	508.063	0.921524	2.71e-11	1.07e-09	WWC1	5	168291651	168472303	+	10076	protein_coding	WW and C2 domain containing 1 [Source:HGNC Symbol;Acc:HGNC:29435]
ENSG00000205726	2548.59	1606.1	0.666302	2.74e-11	1.08e-09	ITSN1	21	33642400	33899861	+	21748	protein_coding	intersectin 1 [Source:HGNC Symbol;Acc:HGNC:6183]
ENSG00000146281	1517.47	889.805	0.769765	2.74e-11	1.08e-09	PM20D2	6	89146050	89165565	+	4708	protein_coding	peptidase M20 domain containing 2 [Source:HGNC Symbol;Acc:HGNC:21408]
ENSG00000060237	6008.76	3742.89	0.682865	2.86e-11	1.12e-09	WNK1	12	752593	911452	+	14370	protein_coding	WNK lysine deficient protein kinase 1 [Source:HGNC Symbol;Acc:HGNC:14540]
ENSG00000214485	2168.27	3658.12	-0.754676	2.98e-11	1.16e-09	RPL7P1	5	150094302	150095048	+	747	processed_pseudogene	ribosomal protein L7 pseudogene 1 [Source:HGNC Symbol;Acc:HGNC:10367]
ENSG00000185624	19824.6	13957.3	0.506246	2.99e-11	1.16e-09	P4HB	17	81843159	81860694	-	5303	protein_coding	prolyl 4-hydroxylase subunit beta [Source:HGNC Symbol;Acc:HGNC:8548]
ENSG00000147324	1372.97	739.172	0.892956	3.14e-11	1.22e-09	MFHAS1	8	8783354	8893645	-	6883	protein_coding	malignant fibrous histiocytoma amplified sequence 1 [Source:HGNC Symbol;Acc:HGNC:16982]
ENSG00000100106	1204.84	689.024	0.80562	3.24e-11	1.25e-09	TRIOBP	22	37697004	37776556	+	12238	protein_coding	TRIO and F-actin binding protein [Source:HGNC Symbol;Acc:HGNC:17009]
ENSG00000173992	1341.8	2277.19	-0.763419	3.29e-11	1.27e-09	CCS	11	66592821	66606019	+	2474	protein_coding	copper chaperone for superoxide dismutase [Source:HGNC Symbol;Acc:HGNC:1613]
ENSG00000167258	1435.49	841.611	0.770217	3.32e-11	1.28e-09	CDK12	17	39461511	39564907	+	12773	protein_coding	cyclin dependent kinase 12 [Source:HGNC Symbol;Acc:HGNC:24224]
ENSG00000162642	258.796	554.745	-1.10031	3.38e-11	1.3e-09	C1orf52	1	85249953	85259672	-	3420	protein_coding	chromosome 1 open reading frame 52 [Source:HGNC Symbol;Acc:HGNC:24871]
ENSG00000167110	1265.35	733.922	0.785306	3.45e-11	1.32e-09	GOLGA2	9	128255829	128275995	-	6961	protein_coding	golgin A2 [Source:HGNC Symbol;Acc:HGNC:4425]
ENSG00000105058	1578.33	942.216	0.744858	3.45e-11	1.32e-09	FAM32A	19	16185380	16192046	+	1921	protein_coding	family with sequence similarity 32 member A [Source:HGNC Symbol;Acc:HGNC:24563]
ENSG00000149428	9222.71	6456.22	0.514462	3.57e-11	1.36e-09	HYOU1	11	119044189	119057202	-	7694	protein_coding	hypoxia up-regulated 1 [Source:HGNC Symbol;Acc:HGNC:16931]
ENSG00000006432	1268.69	679.382	0.900744	3.67e-11	1.39e-09	MAP3K9	14	70722526	70809534	-	12386	protein_coding	mitogen-activated protein kinase kinase kinase 9 [Source:HGNC Symbol;Acc:HGNC:6861]
ENSG00000113552	1193.81	692.004	0.786982	3.78e-11	1.43e-09	GNPDA1	5	141991749	142013041	-	3961	protein_coding	glucosamine-6-phosphate deaminase 1 [Source:HGNC Symbol;Acc:HGNC:4417]
ENSG00000117713	7105.13	4247.08	0.742238	3.98e-11	1.5e-09	ARID1A	1	26693236	26782104	+	15922	protein_coding	AT-rich interaction domain 1A [Source:HGNC Symbol;Acc:HGNC:11110]
ENSG00000112159	3226.1	2014.67	0.679214	4.09e-11	1.54e-09	MDN1	6	89642499	89819723	-	18602	protein_coding	midasin AAA ATPase 1 [Source:HGNC Symbol;Acc:HGNC:18302]
ENSG00000101146	808.604	1382.18	-0.773152	4.11e-11	1.54e-09	RAE1	20	57351010	57379211	+	5855	protein_coding	ribonucleic acid export 1 [Source:HGNC Symbol;Acc:HGNC:9828]
ENSG00000007202	4073.07	2547.48	0.676943	4.14e-11	1.55e-09	KIAA0100	17	28614440	28645454	-	9235	protein_coding	KIAA0100 [Source:HGNC Symbol;Acc:HGNC:28960]
ENSG00000204611	276.932	86.3117	1.68047	4.41e-11	1.65e-09	ZNF616	19	52113091	52139922	-	4891	protein_coding	zinc finger protein 616 [Source:HGNC Symbol;Acc:HGNC:28062]
ENSG00000135390	3108.61	4720.02	-0.602112	4.51e-11	1.68e-09	ATP5G2	12	53632726	53677408	-	3991	protein_coding	ATP synthase, H+ transporting, mitochondrial Fo complex subunit C2 (subunit 9) [Source:HGNC Symbol;Acc:HGNC:842]
ENSG00000064490	1817.26	2951.26	-0.70002	4.78e-11	1.78e-09	RFXANK	19	19192229	19201869	+	2503	protein_coding	regulatory factor X associated ankyrin containing protein [Source:HGNC Symbol;Acc:HGNC:9987]
ENSG00000162104	941.549	483.628	0.961288	5.32e-11	1.97e-09	ADCY9	16	3953387	4116185	-	10358	protein_coding	adenylate cyclase 9 [Source:HGNC Symbol;Acc:HGNC:240]
ENSG00000138031	2053.66	1238.44	0.729408	5.47e-11	2.02e-09	ADCY3	2	24819169	24919839	-	6058	protein_coding	adenylate cyclase 3 [Source:HGNC Symbol;Acc:HGNC:234]
ENSG00000173120	1908.05	1174.16	0.700833	5.78e-11	2.13e-09	KDM2A	11	67119269	67258087	+	10380	protein_coding	lysine demethylase 2A [Source:HGNC Symbol;Acc:HGNC:13606]
ENSG00000128595	7370.11	5056.49	0.543687	5.93e-11	2.18e-09	CALU	7	128739292	128771807	+	4537	protein_coding	calumenin [Source:HGNC Symbol;Acc:HGNC:1458]
ENSG00000126267	3521.14	5571.36	-0.661739	5.97e-11	2.19e-09	COX6B1	19	35648223	35658861	+	936	protein_coding	cytochrome c oxidase subunit 6B1 [Source:HGNC Symbol;Acc:HGNC:2280]
ENSG00000083845	20795.9	30403.2	-0.547948	6.03e-11	2.2e-09	RPS5	19	58386400	58394806	+	3617	protein_coding	ribosomal protein S5 [Source:HGNC Symbol;Acc:HGNC:10426]
ENSG00000167645	1352.95	2203.46	-0.704358	6.28e-11	2.29e-09	YIF1B	19	38305104	38317273	-	3193	protein_coding	Yip1 interacting factor homolog B, membrane trafficking protein [Source:HGNC Symbol;Acc:HGNC:30511]
ENSG00000010292	4317.12	2848.77	0.599892	6.36e-11	2.31e-09	NCAPD2	12	6493356	6531955	+	6487	protein_coding	non-SMC condensin I complex subunit D2 [Source:HGNC Symbol;Acc:HGNC:24305]
ENSG00000149182	1226.59	1951.06	-0.669102	6.38e-11	2.32e-09	ARFGAP2	11	47164299	47177125	-	5918	protein_coding	ADP ribosylation factor GTPase activating protein 2 [Source:HGNC Symbol;Acc:HGNC:13504]
ENSG00000162959	1034.57	550.341	0.909405	6.55e-11	2.37e-09	MEMO1	2	31865060	32011230	-	5220	protein_coding	mediator of cell motility 1 [Source:HGNC Symbol;Acc:HGNC:14014]
ENSG00000149806	6834.95	10705.1	-0.647236	6.61e-11	2.39e-09	FAU	11	65120628	65122473	-	1846	protein_coding	FAU, ubiquitin like and ribosomal protein S30 fusion [Source:HGNC Symbol;Acc:HGNC:3597]
ENSG00000065060	1115.51	637.177	0.808236	6.78e-11	2.44e-09	UHRF1BP1	6	34792015	34883138	+	9908	protein_coding	UHRF1 binding protein 1 [Source:HGNC Symbol;Acc:HGNC:21216]
ENSG00000143341	1895.56	1020.04	0.894133	7.11e-11	2.55e-09	HMCN1	1	185734551	186190949	+	18579	protein_coding	hemicentin 1 [Source:HGNC Symbol;Acc:HGNC:19194]
ENSG00000196642	3880.85	2473.68	0.649329	7.15e-11	2.56e-09	RABL6	9	136807943	136841187	+	10178	protein_coding	RAB, member RAS oncogene family like 6 [Source:HGNC Symbol;Acc:HGNC:24703]
ENSG00000103994	1827.07	1131.22	0.691954	7.79e-11	2.78e-09	ZNF106	15	42412823	42491123	-	12208	protein_coding	zinc finger protein 106 [Source:HGNC Symbol;Acc:HGNC:12886]
ENSG00000173457	6815.16	4347.8	0.648317	8.25e-11	2.94e-09	PPP1R14B	11	64244480	64246941	-	1655	protein_coding	protein phosphatase 1 regulatory inhibitor subunit 14B [Source:HGNC Symbol;Acc:HGNC:9057]
ENSG00000141959	5861.01	3877.11	0.595831	8.33e-11	2.96e-09	PFKL	21	44300051	44327376	+	8926	protein_coding	phosphofructokinase, liver type [Source:HGNC Symbol;Acc:HGNC:8876]
ENSG00000130725	3669.71	5461.17	-0.573734	8.48e-11	3.01e-09	UBE2M	19	58555712	58558960	-	1831	protein_coding	ubiquitin conjugating enzyme E2 M [Source:HGNC Symbol;Acc:HGNC:12491]
ENSG00000224051	581.285	1058.77	-0.86563	9.01e-11	3.19e-09	CPTP	1	1324756	1328897	+	2556	protein_coding	ceramide-1-phosphate transfer protein [Source:HGNC Symbol;Acc:HGNC:28116]
ENSG00000175467	2990.64	1882.01	0.667853	9.08e-11	3.21e-09	SART1	11	65961689	65979828	+	4323	protein_coding	SART1, U4/U6.U5 tri-snRNP-associated protein 1 [Source:HGNC Symbol;Acc:HGNC:10538]
ENSG00000241360	670.349	319.356	1.06843	9.18e-11	3.23e-09	PDXP	22	37658727	37666934	+	2203	protein_coding	pyridoxal phosphatase [Source:HGNC Symbol;Acc:HGNC:30259]
ENSG00000144381	13573.1	9501.62	0.514632	9.33e-11	3.27e-09	HSPD1	2	197486581	197516737	-	4245	protein_coding	heat shock protein family D (Hsp60) member 1 [Source:HGNC Symbol;Acc:HGNC:5261]
ENSG00000203875	2423.86	3816.28	-0.654876	1.01e-10	3.55e-09	SNHG5	6	85660950	85678736	-	2794	processed_transcript	small nucleolar RNA host gene 5 [Source:HGNC Symbol;Acc:HGNC:21026]
ENSG00000156052	816.314	417.057	0.969144	1.02e-10	3.57e-09	GNAQ	9	77716087	78031458	-	6629	protein_coding	G protein subunit alpha q [Source:HGNC Symbol;Acc:HGNC:4390]
ENSG00000090971	1921.19	3093.55	-0.687989	1.07e-10	3.73e-09	NAT14	19	55485004	55487568	+	2163	protein_coding	N-acetyltransferase 14 (putative) [Source:HGNC Symbol;Acc:HGNC:28918]
ENSG00000156928	731.328	1341.73	-0.875018	1.07e-10	3.73e-09	MALSU1	7	23298739	23311729	+	3851	protein_coding	mitochondrial assembly of ribosomal large subunit 1 [Source:HGNC Symbol;Acc:HGNC:21721]
ENSG00000143819	1309.8	2099.99	-0.680575	1.09e-10	3.77e-09	EPHX1	1	225810092	225845563	+	2508	protein_coding	epoxide hydrolase 1 [Source:HGNC Symbol;Acc:HGNC:3401]
ENSG00000148468	1272.01	738.929	0.78324	1.11e-10	3.82e-09	FAM171A1	10	15211643	15371062	-	3955	protein_coding	family with sequence similarity 171 member A1 [Source:HGNC Symbol;Acc:HGNC:23522]
ENSG00000145293	312.327	626.891	-1.00626	1.16e-10	4.01e-09	ENOPH1	4	82430562	82461091	+	2025	protein_coding	enolase-phosphatase 1 [Source:HGNC Symbol;Acc:HGNC:24599]
ENSG00000142541	81616.5	119397	-0.548836	1.25e-10	4.28e-09	RPL13A	19	49487554	49492308	+	2369	protein_coding	ribosomal protein L13a [Source:HGNC Symbol;Acc:HGNC:10304]
ENSG00000150991	9165.8	12746.7	-0.475829	1.25e-10	4.28e-09	UBC	12	124911604	124917368	-	3898	protein_coding	ubiquitin C [Source:HGNC Symbol;Acc:HGNC:12468]
ENSG00000215447	327.564	118.636	1.46542	1.29e-10	4.43e-09	BX322557.1	21	45288052	45291738	+	1549	processed_transcript
ENSG00000182158	986.257	520.267	0.922842	1.32e-10	4.5e-09	CREB3L2	7	137874979	138002067	-	8788	protein_coding	cAMP responsive element binding protein 3 like 2 [Source:HGNC Symbol;Acc:HGNC:23720]
ENSG00000071859	1822.54	2862.38	-0.650996	1.39e-10	4.73e-09	FAM50A	X	154444126	154450654	+	2567	protein_coding	family with sequence similarity 50 member A [Source:HGNC Symbol;Acc:HGNC:18786]
ENSG00000158109	385.612	734.287	-0.929505	1.5e-10	5.09e-09	TPRG1L	1	3625002	3630127	+	2414	protein_coding	tumor protein p63 regulated 1 like [Source:HGNC Symbol;Acc:HGNC:27007]
ENSG00000126453	1855.54	3030.97	-0.708375	1.53e-10	5.18e-09	BCL2L12	19	49665142	49673916	+	2216	protein_coding	BCL2 like 12 [Source:HGNC Symbol;Acc:HGNC:13787]
ENSG00000105655	6678.55	10149.7	-0.604084	1.55e-10	5.24e-09	ISYNA1	19	18434388	18438301	-	3284	protein_coding	inositol-3-phosphate synthase 1 [Source:HGNC Symbol;Acc:HGNC:29821]
ENSG00000105254	2533.78	3889.79	-0.618473	1.56e-10	5.25e-09	TBCB	19	36114289	36125947	+	3326	protein_coding	tubulin folding cofactor B [Source:HGNC Symbol;Acc:HGNC:1989]
ENSG00000119285	1689.56	1025.8	0.720055	1.58e-10	5.33e-09	HEATR1	1	236549005	236604504	-	9049	protein_coding	HEAT repeat containing 1 [Source:HGNC Symbol;Acc:HGNC:25517]
ENSG00000111602	2347.76	1510.08	0.636524	1.74e-10	5.84e-09	TIMELESS	12	56416373	56449403	-	5818	protein_coding	timeless circadian clock [Source:HGNC Symbol;Acc:HGNC:11813]
ENSG00000090266	2832.41	4786.36	-0.7569	1.74e-10	5.84e-09	NDUFB2	7	140690777	140722790	+	4447	protein_coding	NADH:ubiquinone oxidoreductase subunit B2 [Source:HGNC Symbol;Acc:HGNC:7697]
ENSG00000161671	4134.05	6825.33	-0.723641	1.8e-10	6e-09	EMC10	19	50476400	50490870	+	10748	protein_coding	ER membrane protein complex subunit 10 [Source:HGNC Symbol;Acc:HGNC:27609]
ENSG00000222041	615.669	1097.8	-0.834921	1.83e-10	6.11e-09	CYTOR	2	87455368	87606805	+	3456	lincRNA	cytoskeleton regulator RNA [Source:HGNC Symbol;Acc:HGNC:28717]
ENSG00000196535	1053.68	599.154	0.81445	1.96e-10	6.52e-09	MYO18A	17	29071124	29180412	-	15047	protein_coding	myosin XVIIIA [Source:HGNC Symbol;Acc:HGNC:31104]
ENSG00000184897	2329.68	3616.62	-0.634822	1.96e-10	6.52e-09	H1FX	3	129314771	129316277	-	1507	protein_coding	H1 histone family member X [Source:HGNC Symbol;Acc:HGNC:4722]
ENSG00000245910	2074.25	3429.67	-0.724956	2e-10	6.62e-09	SNHG6	8	66921684	66926398	-	1247	processed_transcript	small nucleolar RNA host gene 6 [Source:HGNC Symbol;Acc:HGNC:32965]
ENSG00000204366	675.695	344.44	0.971856	2.02e-10	6.66e-09	ZBTB12	6	31899607	31901992	-	1875	protein_coding	zinc finger and BTB domain containing 12 [Source:HGNC Symbol;Acc:HGNC:19066]
ENSG00000196182	1466.35	899.319	0.70542	2.13e-10	7e-09	STK40	1	36339624	36385896	-	5590	protein_coding	serine/threonine kinase 40 [Source:HGNC Symbol;Acc:HGNC:21373]
ENSG00000088256	2021.76	1281.82	0.656916	2.14e-10	7.03e-09	GNA11	19	3094410	3124004	+	6242	protein_coding	G protein subunit alpha 11 [Source:HGNC Symbol;Acc:HGNC:4379]
ENSG00000136986	596.34	1040.76	-0.802738	2.14e-10	7.03e-09	DERL1	8	123013164	123042423	-	7081	protein_coding	derlin 1 [Source:HGNC Symbol;Acc:HGNC:28454]
ENSG00000185787	5637.85	8034.53	-0.510813	2.2e-10	7.18e-09	MORF4L1	15	78810487	78898133	+	6584	protein_coding	mortality factor 4 like 1 [Source:HGNC Symbol;Acc:HGNC:16989]
ENSG00000160213	2062.78	3235.18	-0.648814	2.2e-10	7.18e-09	CSTB	21	43772511	43776445	-	3935	protein_coding	cystatin B [Source:HGNC Symbol;Acc:HGNC:2482]
ENSG00000117305	254.519	534.426	-1.07187	2.21e-10	7.19e-09	HMGCL	1	23801885	23838620	-	5658	protein_coding	3-hydroxymethyl-3-methylglutaryl-CoA lyase [Source:HGNC Symbol;Acc:HGNC:5005]
ENSG00000139645	5226.95	3519.16	0.570564	2.24e-10	7.28e-09	ANKRD52	12	56237807	56258391	-	8820	protein_coding	ankyrin repeat domain 52 [Source:HGNC Symbol;Acc:HGNC:26614]
ENSG00000125652	1221.69	2054.76	-0.750886	2.33e-10	7.54e-09	ALKBH7	19	6372433	6375251	+	1455	protein_coding	alkB homolog 7 [Source:HGNC Symbol;Acc:HGNC:21306]
ENSG00000149541	1871.17	2971.03	-0.667423	2.33e-10	7.55e-09	B3GAT3	11	62615296	62622175	-	2428	protein_coding	beta-1,3-glucuronyltransferase 3 [Source:HGNC Symbol;Acc:HGNC:923]
ENSG00000168653	7450.27	11351.9	-0.607514	2.34e-10	7.56e-09	NDUFS5	1	39026318	39034636	+	548	protein_coding	NADH:ubiquinone oxidoreductase subunit S5 [Source:HGNC Symbol;Acc:HGNC:7712]
ENSG00000080839	615.245	289.327	1.08895	2.41e-10	7.76e-09	RBL1	20	36996349	37095995	-	5954	protein_coding	RB transcriptional corepressor like 1 [Source:HGNC Symbol;Acc:HGNC:9893]
ENSG00000085224	1426.87	835.472	0.772448	2.44e-10	7.83e-09	ATRX	X	77504878	77786269	-	19302	protein_coding	ATRX, chromatin remodeler [Source:HGNC Symbol;Acc:HGNC:886]
ENSG00000168028	13466.8	19736.6	-0.551393	2.47e-10	7.89e-09	RPSA	3	39406689	39412542	+	3936	protein_coding	ribosomal protein SA [Source:HGNC Symbol;Acc:HGNC:6502]
ENSG00000224470	952.503	506.275	0.912	2.47e-10	7.89e-09	ATXN1L	16	71845991	71885268	+	8542	protein_coding	ataxin 1 like [Source:HGNC Symbol;Acc:HGNC:33279]
ENSG00000100629	489.006	220.813	1.14697	2.47e-10	7.89e-09	CEP128	14	80476983	80959517	-	9400	protein_coding	centrosomal protein 128 [Source:HGNC Symbol;Acc:HGNC:20359]
ENSG00000115355	2582.69	1625.56	0.668219	2.51e-10	7.99e-09	CCDC88A	2	55287842	55419921	-	14537	protein_coding	coiled-coil domain containing 88A [Source:HGNC Symbol;Acc:HGNC:25523]
ENSG00000198722	1309.79	753.031	0.799086	2.53e-10	8.03e-09	UNC13B	9	35161992	35405338	+	17916	protein_coding	unc-13 homolog B [Source:HGNC Symbol;Acc:HGNC:12566]
ENSG00000150459	2218.88	3316.17	-0.579547	2.57e-10	8.13e-09	SAP18	13	21140514	21149084	+	3396	protein_coding	Sin3A associated protein 18 [Source:HGNC Symbol;Acc:HGNC:10530]
ENSG00000127184	3805.58	6124.02	-0.685982	2.79e-10	8.81e-09	COX7C	5	86617904	86620962	+	1993	protein_coding	cytochrome c oxidase subunit 7C [Source:HGNC Symbol;Acc:HGNC:2292]
ENSG00000156642	1519.66	2339.82	-0.622104	2.83e-10	8.94e-09	NPTN	15	73560014	73634134	-	4032	protein_coding	neuroplastin [Source:HGNC Symbol;Acc:HGNC:17867]
ENSG00000218336	12667.1	8639.08	0.552099	2.88e-10	9.06e-09	TENM3	4	182143987	182803024	+	11983	protein_coding	teneurin transmembrane protein 3 [Source:HGNC Symbol;Acc:HGNC:29944]
ENSG00000135404	3908.68	5759.68	-0.559228	2.9e-10	9.09e-09	CD63	12	55725323	55729707	-	2633	protein_coding	CD63 molecule [Source:HGNC Symbol;Acc:HGNC:1692]
ENSG00000267080	39.2312	164.734	-2.07388	2.95e-10	9.25e-09	ASB16-AS1	17	44175973	44186717	-	2460	antisense_RNA	ASB16 antisense RNA 1 [Source:HGNC Symbol;Acc:HGNC:25442]
ENSG00000156508	253970	345018	-0.44201	3e-10	9.39e-09	EEF1A1	6	73515750	73523797	-	5948	protein_coding	eukaryotic translation elongation factor 1 alpha 1 [Source:HGNC Symbol;Acc:HGNC:3189]
ENSG00000092201	4615.31	3177.18	0.538699	3.32e-10	1.04e-08	SUPT16H	14	21351472	21384266	-	7151	protein_coding	SPT16 homolog, facilitates chromatin remodeling subunit [Source:HGNC Symbol;Acc:HGNC:11465]
ENSG00000184076	810.5	1454.37	-0.843162	3.4e-10	1.06e-08	UQCR10	22	29767369	29770413	+	975	protein_coding	ubiquinol-cytochrome c reductase, complex III subunit X [Source:HGNC Symbol;Acc:HGNC:30863]
ENSG00000182149	2252.16	3359	-0.576208	3.6e-10	1.12e-08	IST1	16	71845996	71931199	+	7806	protein_coding	IST1, ESCRT-III associated factor [Source:HGNC Symbol;Acc:HGNC:28977]
ENSG00000135046	33099.4	46137.6	-0.479087	3.62e-10	1.12e-08	ANXA1	9	73151757	73170393	+	4561	protein_coding	annexin A1 [Source:HGNC Symbol;Acc:HGNC:533]
ENSG00000100503	1908.27	1173.39	0.70165	3.63e-10	1.12e-08	NIN	14	50719763	50831121	-	13683	protein_coding	ninein [Source:HGNC Symbol;Acc:HGNC:14906]
ENSG00000182481	4850.51	7005.26	-0.529991	3.64e-10	1.12e-08	KPNA2	17	68035519	68046842	+	3140	protein_coding	karyopherin subunit alpha 2 [Source:HGNC Symbol;Acc:HGNC:6395]
ENSG00000156482	7899.12	12062.4	-0.610721	3.67e-10	1.13e-08	RPL30	8	98024851	98046469	-	4027	protein_coding	ribosomal protein L30 [Source:HGNC Symbol;Acc:HGNC:10333]
ENSG00000189077	689.248	1192.26	-0.790138	3.7e-10	1.14e-08	TMEM120A	7	75986837	75994659	-	1997	protein_coding	transmembrane protein 120A [Source:HGNC Symbol;Acc:HGNC:21697]
ENSG00000178741	2118.87	3256.46	-0.619716	3.71e-10	1.14e-08	COX5A	15	74919791	74938168	-	1411	protein_coding	cytochrome c oxidase subunit 5A [Source:HGNC Symbol;Acc:HGNC:2267]
ENSG00000215146	343.878	132.974	1.37244	3.9e-10	1.19e-08	BX322639.1	10	42331866	42367974	-	7024	transcribed_unprocessed_pseudogene
ENSG00000132432	1355.16	2213.06	-0.706641	3.93e-10	1.2e-08	SEC61G	7	54752250	54759974	-	1842	protein_coding	Sec61 translocon gamma subunit [Source:HGNC Symbol;Acc:HGNC:18277]
ENSG00000166716	1725.69	1062.39	0.699544	4.02e-10	1.22e-08	ZNF592	15	84748635	84806432	+	8134	protein_coding	zinc finger protein 592 [Source:HGNC Symbol;Acc:HGNC:28986]
ENSG00000010278	623.394	1097.95	-0.815274	4.04e-10	1.23e-08	CD9	12	6199715	6238271	+	3299	protein_coding	CD9 molecule [Source:HGNC Symbol;Acc:HGNC:1709]
ENSG00000126012	13304.4	9496.64	0.486296	4.16e-10	1.26e-08	KDM5C	X	53191321	53225422	-	8727	protein_coding	lysine demethylase 5C [Source:HGNC Symbol;Acc:HGNC:11114]
ENSG00000182774	17074.7	26083.9	-0.611306	4.27e-10	1.29e-08	RPS17	15	82536753	82540564	-	3812	protein_coding	ribosomal protein S17 [Source:HGNC Symbol;Acc:HGNC:10397]
ENSG00000167815	3857.85	5604.03	-0.538885	4.36e-10	1.32e-08	PRDX2	19	12796820	12801859	-	2093	protein_coding	peroxiredoxin 2 [Source:HGNC Symbol;Acc:HGNC:9353]
ENSG00000141027	1907.9	1166.66	0.709931	4.47e-10	1.35e-08	NCOR1	17	16029157	16218185	-	15404	protein_coding	nuclear receptor corepressor 1 [Source:HGNC Symbol;Acc:HGNC:7672]
ENSG00000075275	2820.79	1657.66	0.766508	4.54e-10	1.36e-08	CELSR1	22	46360834	46537170	-	12806	protein_coding	cadherin EGF LAG seven-pass G-type receptor 1 [Source:HGNC Symbol;Acc:HGNC:1850]
ENSG00000082701	1300.58	740.101	0.81331	4.68e-10	1.4e-08	GSK3B	3	119821323	120094417	-	8006	protein_coding	glycogen synthase kinase 3 beta [Source:HGNC Symbol;Acc:HGNC:4617]
ENSG00000119655	2223.28	3365.09	-0.597582	4.69e-10	1.4e-08	NPC2	14	74476192	74494177	-	2749	protein_coding	NPC intracellular cholesterol transporter 2 [Source:HGNC Symbol;Acc:HGNC:14537]
ENSG00000138829	2133.96	1265.74	0.753598	4.79e-10	1.43e-08	FBN2	5	128257909	128659185	-	13196	protein_coding	fibrillin 2 [Source:HGNC Symbol;Acc:HGNC:3604]
ENSG00000169020	523.369	963.308	-0.879719	4.84e-10	1.44e-08	ATP5I	4	672436	674338	-	940	protein_coding	ATP synthase, H+ transporting, mitochondrial Fo complex subunit E [Source:HGNC Symbol;Acc:HGNC:846]
ENSG00000153107	1172.36	654.768	0.840751	4.98e-10	1.48e-08	ANAPC1	2	111766271	111884690	-	13327	protein_coding	anaphase promoting complex subunit 1 [Source:HGNC Symbol;Acc:HGNC:19988]
ENSG00000149187	2290.25	1466.81	0.643106	5.03e-10	1.49e-08	CELF1	11	47465933	47565569	-	10452	protein_coding	CUGBP Elav-like family member 1 [Source:HGNC Symbol;Acc:HGNC:2549]
ENSG00000257923	2215.4	1403.73	0.658126	5.6e-10	1.66e-08	CUX1	7	101815904	102283957	+	17788	protein_coding	cut like homeobox 1 [Source:HGNC Symbol;Acc:HGNC:2557]
ENSG00000137100	1028.83	1651.5	-0.683074	5.9e-10	1.74e-08	DCTN3	9	34613545	34620523	-	3740	protein_coding	dynactin subunit 3 [Source:HGNC Symbol;Acc:HGNC:2713]
ENSG00000169567	2085.21	3220.66	-0.626922	5.91e-10	1.74e-08	HINT1	5	131159027	131171735	-	1936	protein_coding	histidine triad nucleotide binding protein 1 [Source:HGNC Symbol;Acc:HGNC:4912]
ENSG00000135535	6935.24	4862.98	0.512276	5.97e-10	1.76e-08	CD164	6	109366514	109382457	-	6842	protein_coding	CD164 molecule [Source:HGNC Symbol;Acc:HGNC:1632]
ENSG00000005194	1703.79	2584.22	-0.600356	6.11e-10	1.79e-08	CIAPIN1	16	57428169	57447528	-	3509	protein_coding	cytokine induced apoptosis inhibitor 1 [Source:HGNC Symbol;Acc:HGNC:28050]
ENSG00000105357	2021.96	1278.01	0.6612	6.21e-10	1.81e-08	MYH14	19	50188186	50310545	+	9905	protein_coding	myosin heavy chain 14 [Source:HGNC Symbol;Acc:HGNC:23212]
ENSG00000139636	537.419	943.89	-0.811832	6.21e-10	1.81e-08	LMBR1L	12	49096551	49110900	-	6047	protein_coding	limb development membrane protein 1 like [Source:HGNC Symbol;Acc:HGNC:18268]
ENSG00000213178	502.003	922.888	-0.877774	6.28e-10	1.83e-08	AC074033.1	3	169483671	169484080	-	410	processed_pseudogene
ENSG00000162402	1963.09	1218.7	0.687713	6.49e-10	1.89e-08	USP24	1	55066359	55215113	-	11772	protein_coding	ubiquitin specific peptidase 24 [Source:HGNC Symbol;Acc:HGNC:12623]
ENSG00000182628	1444.31	854.727	0.757747	6.57e-10	1.91e-08	SKA2	17	59109951	59155269	-	3148	protein_coding	spindle and kinetochore associated complex subunit 2 [Source:HGNC Symbol;Acc:HGNC:28006]
ENSG00000143164	1322.48	810.625	0.70612	6.75e-10	1.96e-08	DCAF6	1	167935783	168075843	+	6306	protein_coding	DDB1 and CUL4 associated factor 6 [Source:HGNC Symbol;Acc:HGNC:30002]
ENSG00000131089	798.397	414.185	0.946649	6.95e-10	2.01e-08	ARHGEF9	X	63634967	63809274	-	13771	protein_coding	Cdc42 guanine nucleotide exchange factor 9 [Source:HGNC Symbol;Acc:HGNC:14561]
ENSG00000068650	1278.4	668.465	0.935101	7.03e-10	2.03e-08	ATP11A	13	112690329	112887168	+	13733	protein_coding	ATPase phospholipid transporting 11A [Source:HGNC Symbol;Acc:HGNC:13552]
ENSG00000177697	5461.15	7764.97	-0.507943	7.2e-10	2.08e-08	CD151	11	832843	839831	+	3938	protein_coding	CD151 molecule (Raph blood group) [Source:HGNC Symbol;Acc:HGNC:1630]
ENSG00000115944	2443.68	3597.53	-0.557778	7.22e-10	2.08e-08	COX7A2L	2	42333546	42425088	-	5605	protein_coding	cytochrome c oxidase subunit 7A2 like [Source:HGNC Symbol;Acc:HGNC:2289]
ENSG00000211459	5988.23	8996.35	-0.587029	7.41e-10	2.13e-08	MT-RNR1	MT	648	1601	+	954	Mt_rRNA	mitochondrially encoded 12S RNA [Source:HGNC Symbol;Acc:HGNC:7470]
ENSG00000157933	2604.42	1538.89	0.758483	7.95e-10	2.28e-08	SKI	1	2228695	2310119	+	6080	protein_coding	SKI proto-oncogene [Source:HGNC Symbol;Acc:HGNC:10896]
ENSG00000110651	2274.62	3441.71	-0.598047	8e-10	2.29e-08	CD81	11	2376177	2397419	+	7394	protein_coding	CD81 molecule [Source:HGNC Symbol;Acc:HGNC:1701]
ENSG00000137970	1375.7	2191.69	-0.672154	8.31e-10	2.37e-08	RPL7P9	1	96678874	96679620	-	747	processed_pseudogene	ribosomal protein L7 pseudogene 9 [Source:HGNC Symbol;Acc:HGNC:37028]
ENSG00000167553	4060.41	2741.62	0.566424	8.35e-10	2.37e-08	TUBA1C	12	49188736	49274603	+	4631	protein_coding	tubulin alpha 1c [Source:HGNC Symbol;Acc:HGNC:20768]
ENSG00000148180	699.865	1193.78	-0.771443	8.4e-10	2.39e-08	GSN	9	121207794	121332843	+	11018	protein_coding	gelsolin [Source:HGNC Symbol;Acc:HGNC:4620]
ENSG00000277791	4075.41	6070.78	-0.574844	8.46e-10	2.4e-08	PSMB3	17	38752736	38764231	+	1179	protein_coding	proteasome subunit beta 3 [Source:HGNC Symbol;Acc:HGNC:9540]
ENSG00000151276	683.419	357.652	0.933673	8.53e-10	2.41e-08	MAGI1	3	65353525	66038834	-	11649	protein_coding	membrane associated guanylate kinase, WW and PDZ domain containing 1 [Source:HGNC Symbol;Acc:HGNC:946]
ENSG00000137142	268.49	97.8028	1.45625	8.79e-10	2.48e-08	IGFBPL1	9	38408994	38424447	-	1093	protein_coding	insulin like growth factor binding protein like 1 [Source:HGNC Symbol;Acc:HGNC:20081]
ENSG00000198860	989.611	1609.15	-0.700417	8.93e-10	2.51e-08	TSEN15	1	184051677	184074212	+	2443	protein_coding	tRNA splicing endonuclease subunit 15 [Source:HGNC Symbol;Acc:HGNC:16791]
ENSG00000196923	2290.12	3454.37	-0.593613	9.12e-10	2.56e-08	PDLIM7	5	177483394	177497606	-	4407	protein_coding	PDZ and LIM domain 7 [Source:HGNC Symbol;Acc:HGNC:22958]
ENSG00000012232	4427.82	3054.63	0.53539	9.16e-10	2.57e-08	EXTL3	8	28600469	28755599	+	13220	protein_coding	exostosin like glycosyltransferase 3 [Source:HGNC Symbol;Acc:HGNC:3518]
ENSG00000103657	1182.41	703.259	0.74947	9.28e-10	2.6e-08	HERC1	15	63608618	63833942	-	17053	protein_coding	HECT and RLD domain containing E3 ubiquitin protein ligase family member 1 [Source:HGNC Symbol;Acc:HGNC:4867]
ENSG00000124126	662.998	312.888	1.08187	9.32e-10	2.6e-08	PREX1	20	48624252	48827883	-	7393	protein_coding	phosphatidylinositol-3,4,5-trisphosphate dependent Rac exchange factor 1 [Source:HGNC Symbol;Acc:HGNC:32594]
ENSG00000160551	1858.83	1141.13	0.704225	9.36e-10	2.61e-08	TAOK1	17	29390464	29551904	+	16980	protein_coding	TAO kinase 1 [Source:HGNC Symbol;Acc:HGNC:29259]
ENSG00000100393	2067.36	1192.11	0.794254	9.7e-10	2.7e-08	EP300	22	41091786	41180079	+	12500	protein_coding	E1A binding protein p300 [Source:HGNC Symbol;Acc:HGNC:3373]
ENSG00000196821	1956.5	1274.03	0.61914	1.04e-09	2.88e-08	C6orf106	6	34587288	34696859	-	4551	protein_coding	chromosome 6 open reading frame 106 [Source:HGNC Symbol;Acc:HGNC:21215]
ENSG00000134909	1223.47	725.011	0.754799	1.08e-09	3e-08	ARHGAP32	11	128965060	129279324	-	12841	protein_coding	Rho GTPase activating protein 32 [Source:HGNC Symbol;Acc:HGNC:17399]
ENSG00000171130	1809.94	2695.42	-0.574994	1.13e-09	3.12e-08	ATP6V0E2	7	149872968	149880698	+	3335	protein_coding	ATPase H+ transporting V0 subunit e2 [Source:HGNC Symbol;Acc:HGNC:21723]
ENSG00000205352	1098.57	1788.08	-0.702183	1.13e-09	3.13e-08	PRR13	12	53441605	53446645	+	2897	protein_coding	proline rich 13 [Source:HGNC Symbol;Acc:HGNC:24528]
ENSG00000088367	1089.24	648.233	0.74887	1.14e-09	3.14e-08	EPB41L1	20	36091504	36232799	+	9674	protein_coding	erythrocyte membrane protein band 4.1 like 1 [Source:HGNC Symbol;Acc:HGNC:3378]
ENSG00000166681	2975.55	4381.26	-0.557823	1.15e-09	3.15e-08	BEX3	X	103376340	103378077	+	1080	protein_coding	brain expressed X-linked 3 [Source:HGNC Symbol;Acc:HGNC:13388]
ENSG00000104522	1240.78	1995.58	-0.685807	1.31e-09	3.59e-08	TSTA3	8	143612618	143618048	-	3622	protein_coding	tissue specific transplantation antigen P35B [Source:HGNC Symbol;Acc:HGNC:12390]
ENSG00000153395	1803.68	1171.42	0.622707	1.32e-09	3.62e-08	LPCAT1	5	1456480	1523977	-	6494	protein_coding	lysophosphatidylcholine acyltransferase 1 [Source:HGNC Symbol;Acc:HGNC:25718]
ENSG00000172037	6520.88	9089.18	-0.479288	1.33e-09	3.63e-08	LAMB2	3	49121114	49133118	-	6865	protein_coding	laminin subunit beta 2 [Source:HGNC Symbol;Acc:HGNC:6487]
ENSG00000140450	350.767	680.202	-0.956689	1.33e-09	3.63e-08	ARRDC4	15	97960698	97973838	+	4072	protein_coding	arrestin domain containing 4 [Source:HGNC Symbol;Acc:HGNC:28087]
ENSG00000231607	76.1487	228.385	-1.58257	1.37e-09	3.74e-08	DLEU2	13	49982552	50125720	-	5103	antisense_RNA	deleted in lymphocytic leukemia 2 (non-protein coding) [Source:HGNC Symbol;Acc:HGNC:13748]
ENSG00000132466	1708.8	1051.93	0.70001	1.42e-09	3.87e-08	ANKRD17	4	73073376	73258798	-	12042	protein_coding	ankyrin repeat domain 17 [Source:HGNC Symbol;Acc:HGNC:23575]
ENSG00000126001	2310.94	1534.87	0.590043	1.51e-09	4.1e-08	CEP250	20	35455164	35519280	+	16295	protein_coding	centrosomal protein 250 [Source:HGNC Symbol;Acc:HGNC:1859]
ENSG00000196937	1969.62	1292.95	0.607467	1.57e-09	4.24e-08	FAM3C	7	121348851	121396364	-	3422	protein_coding	family with sequence similarity 3 member C [Source:HGNC Symbol;Acc:HGNC:18664]
ENSG00000136717	192.517	438.966	-1.19344	1.62e-09	4.38e-08	BIN1	2	127048027	127107355	-	6929	protein_coding	bridging integrator 1 [Source:HGNC Symbol;Acc:HGNC:1052]
ENSG00000169221	1004.4	588.878	0.76973	1.63e-09	4.41e-08	TBC1D10B	16	30357102	30370264	-	6699	protein_coding	TBC1 domain family member 10B [Source:HGNC Symbol;Acc:HGNC:24510]
ENSG00000116586	857.851	1373.25	-0.678814	1.66e-09	4.48e-08	LAMTOR2	1	156054752	156058510	+	1438	protein_coding	late endosomal/lysosomal adaptor, MAPK and MTOR activator 2 [Source:HGNC Symbol;Acc:HGNC:29796]
ENSG00000169359	710.65	386.482	0.87826	1.69e-09	4.54e-08	SLC33A1	3	155821024	155854429	-	9627	protein_coding	solute carrier family 33 member 1 [Source:HGNC Symbol;Acc:HGNC:95]
ENSG00000111911	465.964	826.787	-0.827036	1.72e-09	4.61e-08	HINT3	6	125956781	125980244	+	3314	protein_coding	histidine triad nucleotide binding protein 3 [Source:HGNC Symbol;Acc:HGNC:18468]
ENSG00000187239	896.27	516.169	0.796378	1.8e-09	4.83e-08	FNBP1	9	129887187	130043194	-	6600	protein_coding	formin binding protein 1 [Source:HGNC Symbol;Acc:HGNC:17069]
ENSG00000231216	187.648	50.6612	1.88931	1.89e-09	5.06e-08	GS1-600G8.3	X	13310652	13319933	+	2249	antisense_RNA	unknown transcript [Source:NCBI gene;Acc:100093698]
ENSG00000086758	8896.48	6165.98	0.528862	2.01e-09	5.35e-08	HUWE1	X	53532096	53686729	-	17380	protein_coding	HECT, UBA and WWE domain containing 1, E3 ubiquitin protein ligase [Source:HGNC Symbol;Acc:HGNC:30892]
ENSG00000167617	250.631	518.348	-1.05033	2.08e-09	5.52e-08	CDC42EP5	19	54465026	54473264	-	903	protein_coding	CDC42 effector protein 5 [Source:HGNC Symbol;Acc:HGNC:17408]
ENSG00000224659	555.153	1086.13	-0.968539	2.19e-09	5.82e-08	GAGE12J	X	49322057	49329384	+	541	protein_coding	G antigen 12J [Source:HGNC Symbol;Acc:HGNC:17778]
ENSG00000108518	15786.9	23119.7	-0.550388	2.22e-09	5.88e-08	PFN1	17	4945652	4949061	-	1987	protein_coding	profilin 1 [Source:HGNC Symbol;Acc:HGNC:8881]
ENSG00000160352	959.775	488.976	0.974183	2.22e-09	5.88e-08	ZNF714	19	21082159	21125270	+	8033	protein_coding	zinc finger protein 714 [Source:HGNC Symbol;Acc:HGNC:27124]
ENSG00000099797	2198.96	3200.21	-0.541242	2.28e-09	6.01e-08	TECR	19	14517085	14565980	+	5749	protein_coding	trans-2,3-enoyl-CoA reductase [Source:HGNC Symbol;Acc:HGNC:4551]
ENSG00000227615	196.617	426.357	-1.11697	2.3e-09	6.07e-08	AP001324.1	11	74745716	74746114	-	399	processed_pseudogene
ENSG00000175348	739.968	1220.54	-0.720905	2.32e-09	6.11e-08	TMEM9B	11	8947294	8965011	-	3064	protein_coding	TMEM9 domain family member B [Source:HGNC Symbol;Acc:HGNC:1168]
ENSG00000146247	1529.96	952.996	0.683076	2.34e-09	6.14e-08	PHIP	6	78935867	79078236	-	13252	protein_coding	pleckstrin homology domain interacting protein [Source:HGNC Symbol;Acc:HGNC:15673]
ENSG00000141753	510.247	245.773	1.05252	2.34e-09	6.14e-08	IGFBP4	17	40443461	40457731	+	2200	protein_coding	insulin like growth factor binding protein 4 [Source:HGNC Symbol;Acc:HGNC:5473]
ENSG00000124357	667.004	1111.16	-0.735417	2.36e-09	6.17e-08	NAGK	2	71064344	71079805	+	8894	protein_coding	N-acetylglucosamine kinase [Source:HGNC Symbol;Acc:HGNC:17174]
ENSG00000241685	842.307	1482.8	-0.815008	2.41e-09	6.3e-08	ARPC1A	7	99325910	99366262	+	2053	protein_coding	actin related protein 2/3 complex subunit 1A [Source:HGNC Symbol;Acc:HGNC:703]
ENSG00000116741	100.216	266.497	-1.41182	2.47e-09	6.45e-08	RGS2	1	192809039	192812283	+	2096	protein_coding	regulator of G protein signaling 2 [Source:HGNC Symbol;Acc:HGNC:9998]
ENSG00000184208	573.81	287.546	0.996539	2.61e-09	6.79e-08	C22orf46	22	41688939	41698136	+	5341	protein_coding	chromosome 22 open reading frame 46 [Source:HGNC Symbol;Acc:HGNC:26294]
ENSG00000130312	1006.62	1645.44	-0.708364	2.64e-09	6.87e-08	MRPL34	19	17292609	17306843	+	1686	protein_coding	mitochondrial ribosomal protein L34 [Source:HGNC Symbol;Acc:HGNC:14488]
ENSG00000171425	578.254	989.534	-0.775112	2.66e-09	6.87e-08	ZNF581	19	55635459	55645622	+	1736	protein_coding	zinc finger protein 581 [Source:HGNC Symbol;Acc:HGNC:25017]
ENSG00000183495	2597.12	1671.79	0.635171	2.66e-09	6.87e-08	EP400	12	131949920	132081102	+	18705	protein_coding	E1A binding protein p400 [Source:HGNC Symbol;Acc:HGNC:11958]
ENSG00000204392	784.178	1328.1	-0.75885	2.69e-09	6.94e-08	LSM2	6	31797396	31806984	-	1077	protein_coding	LSM2 homolog, U6 small nuclear RNA and mRNA degradation associated [Source:HGNC Symbol;Acc:HGNC:13940]
ENSG00000172428	1410	2420.59	-0.779318	2.71e-09	6.99e-08	COPS9	2	240126563	240136807	-	2039	protein_coding	COP9 signalosome subunit 9 [Source:HGNC Symbol;Acc:HGNC:21314]
ENSG00000167969	3713.6	2457.28	0.595366	2.77e-09	7.13e-08	ECI1	16	2239395	2252300	-	3234	protein_coding	enoyl-CoA delta isomerase 1 [Source:HGNC Symbol;Acc:HGNC:2703]
ENSG00000173653	785.832	1264.85	-0.686812	2.83e-09	7.27e-08	RCE1	11	66842835	66846546	+	2995	protein_coding	Ras converting CAAX endopeptidase 1 [Source:HGNC Symbol;Acc:HGNC:13721]
ENSG00000065427	5213.95	3699.3	0.495127	2.85e-09	7.31e-08	KARS	16	75627474	75648643	-	4065	protein_coding	lysyl-tRNA synthetase [Source:HGNC Symbol;Acc:HGNC:6215]
ENSG00000230699	766.956	428.369	0.83972	2.89e-09	7.4e-08	AL645608.3	1	911435	914948	+	3043	lincRNA
ENSG00000103485	1140.88	1778.18	-0.64047	2.93e-09	7.48e-08	QPRT	16	29679008	29698699	+	3642	protein_coding	quinolinate phosphoribosyltransferase [Source:HGNC Symbol;Acc:HGNC:9755]
ENSG00000116288	5057.69	7497.03	-0.567855	2.97e-09	7.58e-08	PARK7	1	7954291	7985505	+	2397	protein_coding	Parkinsonism associated deglycase [Source:HGNC Symbol;Acc:HGNC:16369]
ENSG00000108671	4699.13	3344.02	0.490851	2.98e-09	7.59e-08	PSMD11	17	32444261	32483318	+	7200	protein_coding	proteasome 26S subunit, non-ATPase 11 [Source:HGNC Symbol;Acc:HGNC:9556]
ENSG00000241837	615.318	1065.01	-0.790923	3.09e-09	7.85e-08	ATP5O	21	33903453	33915980	-	3336	protein_coding	ATP synthase, H+ transporting, mitochondrial F1 complex, O subunit [Source:HGNC Symbol;Acc:HGNC:850]
ENSG00000176986	1504.9	848.235	0.826692	3.1e-09	7.86e-08	SEC24C	10	73744384	73772161	+	5341	protein_coding	SEC24 homolog C, COPII coat complex component [Source:HGNC Symbol;Acc:HGNC:10705]
ENSG00000205795	445.279	818.433	-0.879906	3.11e-09	7.87e-08	CYS1	2	10056780	10080944	-	2847	protein_coding	cystin 1 [Source:HGNC Symbol;Acc:HGNC:18525]
ENSG00000126458	2251.65	3371.67	-0.582946	3.22e-09	8.13e-08	RRAS	19	49635292	49640201	-	1160	protein_coding	related RAS viral (r-ras) oncogene homolog [Source:HGNC Symbol;Acc:HGNC:10447]
ENSG00000106153	3357.75	4870.81	-0.536769	3.4e-09	8.58e-08	CHCHD2	7	56101569	56106576	-	1132	protein_coding	coiled-coil-helix-coiled-coil-helix domain containing 2 [Source:HGNC Symbol;Acc:HGNC:21645]
ENSG00000140391	2496.12	3615.57	-0.534158	3.52e-09	8.85e-08	TSPAN3	15	77041404	77083984	-	8506	protein_coding	tetraspanin 3 [Source:HGNC Symbol;Acc:HGNC:17752]
ENSG00000090861	4314.72	3054.2	0.498644	3.61e-09	9.07e-08	AARS	16	70252295	70289543	-	4498	protein_coding	alanyl-tRNA synthetase [Source:HGNC Symbol;Acc:HGNC:20]
ENSG00000106400	1710.28	2599.36	-0.603785	3.69e-09	9.26e-08	ZNHIT1	7	101217668	101224190	+	5510	protein_coding	zinc finger HIT-type containing 1 [Source:HGNC Symbol;Acc:HGNC:21688]
ENSG00000109686	609.944	318.156	0.938911	3.72e-09	9.31e-08	SH3D19	4	151102751	151325632	-	7789	protein_coding	SH3 domain containing 19 [Source:HGNC Symbol;Acc:HGNC:30418]
ENSG00000160948	2266.1	3473.36	-0.616536	3.72e-09	9.31e-08	VPS28	8	144423601	144428563	-	3769	protein_coding	VPS28, ESCRT-I subunit [Source:HGNC Symbol;Acc:HGNC:18178]
ENSG00000115884	2299.48	1541.32	0.576919	3.73e-09	9.31e-08	SDC1	2	20200797	20225433	-	3595	protein_coding	syndecan 1 [Source:HGNC Symbol;Acc:HGNC:10658]
ENSG00000233762	220.377	483.992	-1.1372	3.77e-09	9.39e-08	AC007969.1	2	171517270	171517716	-	447	processed_pseudogene
ENSG00000152270	502.274	238.201	1.07611	3.87e-09	9.62e-08	PDE3B	11	14643723	14872044	+	11707	protein_coding	phosphodiesterase 3B [Source:HGNC Symbol;Acc:HGNC:8779]
ENSG00000130528	102.596	273.099	-1.41248	4.05e-09	1.01e-07	HRC	19	49151198	49155424	-	2685	protein_coding	histidine rich calcium binding protein [Source:HGNC Symbol;Acc:HGNC:5178]
ENSG00000120733	2123.77	1400.23	0.601072	4.15e-09	1.03e-07	KDM3B	5	138352596	138437028	+	7961	protein_coding	lysine demethylase 3B [Source:HGNC Symbol;Acc:HGNC:1337]
ENSG00000127481	5756.86	3870.6	0.572548	4.16e-09	1.03e-07	UBR4	1	19074506	19210276	-	24675	protein_coding	ubiquitin protein ligase E3 component n-recognin 4 [Source:HGNC Symbol;Acc:HGNC:30313]
ENSG00000168701	574.981	992.331	-0.786778	4.35e-09	1.07e-07	TMEM208	16	67227103	67229278	+	1787	protein_coding	transmembrane protein 208 [Source:HGNC Symbol;Acc:HGNC:25015]
ENSG00000187244	690.793	1141.8	-0.72553	4.35e-09	1.07e-07	BCAM	19	44809059	44821420	+	5024	protein_coding	basal cell adhesion molecule (Lutheran blood group) [Source:HGNC Symbol;Acc:HGNC:6722]
ENSG00000227051	1918.81	1236.41	0.633811	4.61e-09	1.13e-07	C14orf132	14	96039324	96093889	+	7775	protein_coding	chromosome 14 open reading frame 132 [Source:HGNC Symbol;Acc:HGNC:20346]
ENSG00000166881	1205.29	721.156	0.741629	4.61e-09	1.13e-07	NEMP1	12	57055643	57088063	-	5708	protein_coding	nuclear envelope integral membrane protein 1 [Source:HGNC Symbol;Acc:HGNC:29001]
ENSG00000196458	824.229	468.014	0.817128	4.66e-09	1.14e-07	ZNF605	12	132918308	132956306	-	10824	protein_coding	zinc finger protein 605 [Source:HGNC Symbol;Acc:HGNC:28068]
ENSG00000196233	1022.12	614.446	0.734608	4.76e-09	1.17e-07	LCOR	10	96832282	96995959	+	26020	protein_coding	ligand dependent nuclear receptor corepressor [Source:HGNC Symbol;Acc:HGNC:29503]
ENSG00000111670	1339.28	826.215	0.697178	4.78e-09	1.17e-07	GNPTAB	12	101745497	101830938	-	9620	protein_coding	N-acetylglucosamine-1-phosphate transferase alpha and beta subunits [Source:HGNC Symbol;Acc:HGNC:29670]
ENSG00000156675	685.06	343.858	0.994609	4.99e-09	1.22e-07	RAB11FIP1	8	37858618	37899467	-	9602	protein_coding	RAB11 family interacting protein 1 [Source:HGNC Symbol;Acc:HGNC:30265]
ENSG00000186501	624.485	1036.65	-0.731713	5.22e-09	1.27e-07	TMEM222	1	27322145	27336400	+	4476	protein_coding	transmembrane protein 222 [Source:HGNC Symbol;Acc:HGNC:25363]
ENSG00000154898	240.374	69.9966	1.78046	5.22e-09	1.27e-07	CCDC144CP	17	20321164	20403557	+	8145	transcribed_processed_pseudogene	coiled-coil domain containing 144C, pseudogene [Source:HGNC Symbol;Acc:HGNC:29073]
ENSG00000174444	44416.9	61389.4	-0.46686	5.46e-09	1.32e-07	RPL4	15	66498015	66524532	-	5637	protein_coding	ribosomal protein L4 [Source:HGNC Symbol;Acc:HGNC:10353]
ENSG00000188895	5164.19	3516.89	0.553878	5.49e-09	1.33e-07	MSL1	17	40122298	40136916	+	7397	protein_coding	male specific lethal 1 homolog [Source:HGNC Symbol;Acc:HGNC:27905]
ENSG00000164896	2932.74	4272.11	-0.543018	5.82e-09	1.41e-07	FASTK	7	151076593	151080866	-	3805	protein_coding	Fas activated serine/threonine kinase [Source:HGNC Symbol;Acc:HGNC:24676]
ENSG00000114062	1227.34	705.122	0.80088	5.85e-09	1.41e-07	UBE3A	15	25333728	25439056	-	12813	protein_coding	ubiquitin protein ligase E3A [Source:HGNC Symbol;Acc:HGNC:12496]
ENSG00000146828	1232.31	1882.93	-0.612264	5.86e-09	1.41e-07	SLC12A9	7	100826820	100867009	+	8894	protein_coding	solute carrier family 12 member 9 [Source:HGNC Symbol;Acc:HGNC:17435]
ENSG00000174886	547.795	1001.74	-0.869442	5.89e-09	1.42e-07	NDUFA11	19	5891276	5904006	-	4839	protein_coding	NADH:ubiquinone oxidoreductase subunit A11 [Source:HGNC Symbol;Acc:HGNC:20371]
ENSG00000111669	9147.97	12835.2	-0.488474	5.96e-09	1.43e-07	TPI1	12	6867119	6870948	+	2700	protein_coding	triosephosphate isomerase 1 [Source:HGNC Symbol;Acc:HGNC:12009]
ENSG00000100441	781.036	435.695	0.841168	6.18e-09	1.48e-07	KHNYN	14	24429286	24441834	+	8015	protein_coding	KH and NYN domain containing [Source:HGNC Symbol;Acc:HGNC:20166]
ENSG00000116237	2293.69	1551.04	0.564201	6.28e-09	1.5e-07	ICMT	1	6221193	6235972	-	4910	protein_coding	isoprenylcysteine carboxyl methyltransferase [Source:HGNC Symbol;Acc:HGNC:5350]
ENSG00000213619	904.214	1416.59	-0.647462	6.59e-09	1.57e-07	NDUFS3	11	47565336	47584562	+	3670	protein_coding	NADH:ubiquinone oxidoreductase core subunit S3 [Source:HGNC Symbol;Acc:HGNC:7710]
ENSG00000157106	3287.79	2094.57	0.650471	6.66e-09	1.59e-07	SMG1	16	18804853	18926454	-	25988	protein_coding	SMG1, nonsense mediated mRNA decay associated PI3K related kinase [Source:HGNC Symbol;Acc:HGNC:30045]
ENSG00000196313	2270.33	1315.2	0.787433	6.86e-09	1.63e-07	POM121	7	72879365	72951440	+	9822	protein_coding	POM121 transmembrane nucleoporin [Source:HGNC Symbol;Acc:HGNC:19702]
ENSG00000144909	356.632	156.199	1.19087	6.97e-09	1.66e-07	OSBPL11	3	125528858	125595090	-	4191	protein_coding	oxysterol binding protein like 11 [Source:HGNC Symbol;Acc:HGNC:16397]
ENSG00000067082	655.603	354.775	0.88588	7e-09	1.66e-07	KLF6	10	3775996	3785281	-	6139	protein_coding	Kruppel like factor 6 [Source:HGNC Symbol;Acc:HGNC:2235]
ENSG00000143977	3186.82	4767.5	-0.580953	7.14e-09	1.69e-07	SNRPG	2	70281362	70293771	-	1795	protein_coding	small nuclear ribonucleoprotein polypeptide G [Source:HGNC Symbol;Acc:HGNC:11163]
ENSG00000130748	937.243	1553.35	-0.729915	7.19e-09	1.7e-07	TMEM160	19	47045907	47048630	-	663	protein_coding	transmembrane protein 160 [Source:HGNC Symbol;Acc:HGNC:26042]
ENSG00000116539	1414.75	851.951	0.731789	7.27e-09	1.71e-07	ASH1L	1	155335268	155562807	-	13296	protein_coding	ASH1 like histone lysine methyltransferase [Source:HGNC Symbol;Acc:HGNC:19088]
ENSG00000072364	2048.96	1338.15	0.614824	7.27e-09	1.71e-07	AFF4	5	132875379	132963634	-	11297	protein_coding	AF4/FMR2 family member 4 [Source:HGNC Symbol;Acc:HGNC:17869]
ENSG00000131747	5759.88	3954.89	0.542571	7.67e-09	1.8e-07	TOP2A	17	40388516	40417950	-	6437	protein_coding	topoisomerase (DNA) II alpha [Source:HGNC Symbol;Acc:HGNC:11989]
ENSG00000054148	946.572	1521.2	-0.684843	7.69e-09	1.81e-07	PHPT1	9	136848724	136851027	+	1612	protein_coding	phosphohistidine phosphatase 1 [Source:HGNC Symbol;Acc:HGNC:30033]
ENSG00000186660	1643.99	1054.54	0.641198	7.76e-09	1.82e-07	ZFP91	11	58579111	58621042	+	5220	protein_coding	ZFP91 zinc finger protein [Source:HGNC Symbol;Acc:HGNC:14983]
ENSG00000185043	786.367	1282.82	-0.705721	7.76e-09	1.82e-07	CIB1	15	90229975	90234047	-	1367	protein_coding	calcium and integrin binding 1 [Source:HGNC Symbol;Acc:HGNC:16920]
ENSG00000184752	1445.58	2302.19	-0.671002	7.85e-09	1.83e-07	NDUFA12	12	94897055	95003770	-	1815	protein_coding	NADH:ubiquinone oxidoreductase subunit A12 [Source:HGNC Symbol;Acc:HGNC:23987]
ENSG00000183828	1284.28	2028	-0.66001	7.97e-09	1.86e-07	NUDT14	14	105172938	105181323	-	1916	protein_coding	nudix hydrolase 14 [Source:HGNC Symbol;Acc:HGNC:20141]
ENSG00000138182	1029.22	604.443	0.768817	8.05e-09	1.87e-07	KIF20B	10	89701610	89774939	+	6851	protein_coding	kinesin family member 20B [Source:HGNC Symbol;Acc:HGNC:7212]
ENSG00000115808	1057.9	603.208	0.81047	8.16e-09	1.9e-07	STRN	2	36843640	36966472	-	8345	protein_coding	striatin [Source:HGNC Symbol;Acc:HGNC:11424]
ENSG00000164405	2440.99	3777.4	-0.629625	8.32e-09	1.93e-07	UQCRQ	5	132866560	132868031	+	1472	protein_coding	ubiquinol-cytochrome c reductase complex III subunit VII [Source:HGNC Symbol;Acc:HGNC:29594]
ENSG00000137504	2030.87	1352.45	0.586593	8.45e-09	1.96e-07	CREBZF	11	85659708	85682908	-	5587	protein_coding	CREB/ATF bZIP transcription factor [Source:HGNC Symbol;Acc:HGNC:24905]
ENSG00000117758	559.188	290.191	0.946662	8.54e-09	1.98e-07	STX12	1	27773183	27824452	+	3846	protein_coding	syntaxin 12 [Source:HGNC Symbol;Acc:HGNC:11430]
ENSG00000177732	5091.36	3502.5	0.539266	8.58e-09	1.98e-07	SOX12	20	325595	330224	+	4630	protein_coding	SRY-box 12 [Source:HGNC Symbol;Acc:HGNC:11198]
ENSG00000011304	13445.6	9799.56	0.456218	8.86e-09	2.04e-07	PTBP1	19	797075	812327	+	6883	protein_coding	polypyrimidine tract binding protein 1 [Source:HGNC Symbol;Acc:HGNC:9583]
ENSG00000140553	2490.61	1663.58	0.581754	8.89e-09	2.05e-07	UNC45A	15	90930180	90954093	+	7498	protein_coding	unc-45 myosin chaperone A [Source:HGNC Symbol;Acc:HGNC:30594]
ENSG00000100360	838.551	490.132	0.77484	8.99e-09	2.07e-07	IFT27	22	36758202	36776256	-	8009	protein_coding	intraflagellar transport 27 [Source:HGNC Symbol;Acc:HGNC:18626]
ENSG00000106537	568.515	956.929	-0.752351	9.09e-09	2.09e-07	TSPAN13	7	16753535	16784536	+	2224	protein_coding	tetraspanin 13 [Source:HGNC Symbol;Acc:HGNC:21643]
ENSG00000158545	2574.45	1718.31	0.582673	9.16e-09	2.1e-07	ZC3H18	16	88570381	88631966	+	8648	protein_coding	zinc finger CCCH-type containing 18 [Source:HGNC Symbol;Acc:HGNC:25091]
ENSG00000156970	1515.29	956.342	0.664518	9.19e-09	2.1e-07	BUB1B	15	40161023	40221136	+	4476	protein_coding	BUB1 mitotic checkpoint serine/threonine kinase B [Source:HGNC Symbol;Acc:HGNC:1149]
ENSG00000142279	5019.8	7219.29	-0.524635	9.22e-09	2.11e-07	WTIP	19	34481638	34512304	+	13733	protein_coding	WT1 interacting protein [Source:HGNC Symbol;Acc:HGNC:20964]
ENSG00000146433	871.99	1372.17	-0.654134	9.27e-09	2.11e-07	TMEM181	6	158536436	158635428	+	5390	protein_coding	transmembrane protein 181 [Source:HGNC Symbol;Acc:HGNC:20958]
ENSG00000123575	2011.55	1309.74	0.619236	9.43e-09	2.15e-07	FAM199X	X	104166620	104195902	+	7457	protein_coding	family with sequence similarity 199, X-linked [Source:HGNC Symbol;Acc:HGNC:25195]
ENSG00000106617	1751.32	2549.42	-0.54148	9.65e-09	2.19e-07	PRKAG2	7	151556111	151877125	-	6740	protein_coding	protein kinase AMP-activated non-catalytic subunit gamma 2 [Source:HGNC Symbol;Acc:HGNC:9386]
ENSG00000198242	11811.4	16563	-0.48769	9.99e-09	2.27e-07	RPL23A	17	28719393	28724359	+	2824	protein_coding	ribosomal protein L23a [Source:HGNC Symbol;Acc:HGNC:10317]
ENSG00000119632	915.732	1527.64	-0.738245	1.01e-08	2.28e-07	IFI27L2	14	94127779	94130253	-	1662	protein_coding	interferon alpha inducible protein 27 like 2 [Source:HGNC Symbol;Acc:HGNC:19753]
ENSG00000171307	1269.46	796.405	0.672273	1.05e-08	2.37e-07	ZDHHC16	10	97446131	97457370	+	3078	protein_coding	zinc finger DHHC-type containing 16 [Source:HGNC Symbol;Acc:HGNC:20714]
ENSG00000153310	1054.79	1649.3	-0.643811	1.07e-08	2.41e-07	FAM49B	8	129839593	130017129	-	9132	protein_coding	family with sequence similarity 49 member B [Source:HGNC Symbol;Acc:HGNC:25216]
ENSG00000067836	1518.53	2325.27	-0.615389	1.07e-08	2.41e-07	ROGDI	16	4796968	4802950	-	3683	protein_coding	rogdi homolog [Source:HGNC Symbol;Acc:HGNC:29478]
ENSG00000125356	1611.12	2455.36	-0.607284	1.1e-08	2.49e-07	NDUFA1	X	119871487	119876662	+	766	protein_coding	NADH:ubiquinone oxidoreductase subunit A1 [Source:HGNC Symbol;Acc:HGNC:7683]
ENSG00000015676	1098.11	674.537	0.703431	1.13e-08	2.54e-07	NUDCD3	7	44379121	44490880	-	10113	protein_coding	NudC domain containing 3 [Source:HGNC Symbol;Acc:HGNC:22208]
ENSG00000157827	1002.88	599.1	0.744036	1.14e-08	2.55e-07	FMNL2	2	152335237	152649834	+	6519	protein_coding	formin like 2 [Source:HGNC Symbol;Acc:HGNC:18267]
ENSG00000108479	1191.56	1903.88	-0.677395	1.15e-08	2.58e-07	GALK1	17	75751594	75765711	-	2891	protein_coding	galactokinase 1 [Source:HGNC Symbol;Acc:HGNC:4118]
ENSG00000141232	146.352	332.519	-1.18438	1.19e-08	2.67e-07	TOB1	17	50862223	50867978	-	2521	protein_coding	transducer of ERBB2, 1 [Source:HGNC Symbol;Acc:HGNC:11979]
ENSG00000120913	328.823	609.478	-0.889681	1.2e-08	2.69e-07	PDLIM2	8	22578279	22598025	+	12388	protein_coding	PDZ and LIM domain 2 [Source:HGNC Symbol;Acc:HGNC:13992]
ENSG00000108829	3069.47	2145.45	0.516457	1.36e-08	3.02e-07	LRRC59	17	50375059	50397553	-	4570	protein_coding	leucine rich repeat containing 59 [Source:HGNC Symbol;Acc:HGNC:28817]
ENSG00000151366	376.885	708.926	-0.912259	1.38e-08	3.06e-07	NDUFC2	11	78068304	78080219	-	2652	protein_coding	NADH:ubiquinone oxidoreductase subunit C2 [Source:HGNC Symbol;Acc:HGNC:7706]
ENSG00000130309	8736.72	6280.32	0.476123	1.39e-08	3.09e-07	COLGALT1	19	17555594	17583162	+	4900	protein_coding	collagen beta(1-O)galactosyltransferase 1 [Source:HGNC Symbol;Acc:HGNC:26182]
ENSG00000104517	2604.96	1629.36	0.677131	1.41e-08	3.13e-07	UBR5	8	102253012	102412841	-	13085	protein_coding	ubiquitin protein ligase E3 component n-recognin 5 [Source:HGNC Symbol;Acc:HGNC:16806]
ENSG00000175334	6326.95	8690.41	-0.45785	1.42e-08	3.14e-07	BANF1	11	66002079	66004149	+	1645	protein_coding	barrier to autointegration factor 1 [Source:HGNC Symbol;Acc:HGNC:17397]
ENSG00000124486	12732.2	9216.37	0.46623	1.44e-08	3.19e-07	USP9X	X	41085635	41236579	+	13962	protein_coding	ubiquitin specific peptidase 9, X-linked [Source:HGNC Symbol;Acc:HGNC:12632]
ENSG00000092148	1679.25	1043.31	0.686341	1.46e-08	3.21e-07	HECTD1	14	31100112	31207804	-	12557	protein_coding	HECT domain E3 ubiquitin protein ligase 1 [Source:HGNC Symbol;Acc:HGNC:20157]
ENSG00000101052	1182	727.126	0.701791	1.46e-08	3.21e-07	IFT52	20	43590931	43647296	+	2542	protein_coding	intraflagellar transport 52 [Source:HGNC Symbol;Acc:HGNC:15901]
ENSG00000184205	1681.96	2433.53	-0.532982	1.52e-08	3.35e-07	TSPYL2	X	53082367	53088540	+	4948	protein_coding	TSPY like 2 [Source:HGNC Symbol;Acc:HGNC:24358]
ENSG00000101098	1153.65	715.773	0.688726	1.54e-08	3.39e-07	RIMS4	20	44751808	44810338	-	5206	protein_coding	regulating synaptic membrane exocytosis 4 [Source:HGNC Symbol;Acc:HGNC:16183]
ENSG00000125107	3844.33	2381.88	0.690615	1.55e-08	3.4e-07	CNOT1	16	58519951	58629886	-	10852	protein_coding	CCR4-NOT transcription complex subunit 1 [Source:HGNC Symbol;Acc:HGNC:7877]
ENSG00000006453	825.862	484.22	0.76997	1.55e-08	3.4e-07	BAIAP2L1	7	98291651	98401068	-	4798	protein_coding	BAI1 associated protein 2 like 1 [Source:HGNC Symbol;Acc:HGNC:21649]
ENSG00000101367	5975.46	4354.86	0.456473	1.57e-08	3.42e-07	MAPRE1	20	32819893	32850405	+	2623	protein_coding	microtubule associated protein RP/EB family member 1 [Source:HGNC Symbol;Acc:HGNC:6890]
ENSG00000141504	590.387	984.246	-0.736819	1.59e-08	3.47e-07	SAT2	17	7626234	7627876	-	1643	protein_coding	spermidine/spermine N1-acetyltransferase family member 2 [Source:HGNC Symbol;Acc:HGNC:23160]
ENSG00000173113	8158.47	11735.2	-0.524468	1.59e-08	3.47e-07	TRMT112	11	64316460	64318084	-	1625	protein_coding	tRNA methyltransferase subunit 11-2 [Source:HGNC Symbol;Acc:HGNC:26940]
ENSG00000213553	2092.88	2988.29	-0.513768	1.63e-08	3.54e-07	RPLP0P6	2	38481851	38482804	+	954	processed_pseudogene	ribosomal protein lateral stalk subunit P0 pseudogene 6 [Source:HGNC Symbol;Acc:HGNC:36404]
ENSG00000277972	2039.6	2973.48	-0.544271	1.66e-08	3.6e-07	CISD3	17	38730235	38735044	+	2663	protein_coding	CDGSH iron sulfur domain 3 [Source:HGNC Symbol;Acc:HGNC:27578]
ENSG00000274523	2620.79	1813.17	0.531225	1.67e-08	3.63e-07	RCC1L	7	75027122	75074228	-	4196	protein_coding	RCC1 like [Source:HGNC Symbol;Acc:HGNC:14948]
ENSG00000106635	1584.16	1021.31	0.632946	1.7e-08	3.67e-07	BCL7B	7	73536356	73558002	-	3542	protein_coding	BCL tumor suppressor 7B [Source:HGNC Symbol;Acc:HGNC:1005]
ENSG00000119471	667.693	365.248	0.871477	1.79e-08	3.87e-07	HSDL2	9	112379937	112472410	+	3455	protein_coding	hydroxysteroid dehydrogenase like 2 [Source:HGNC Symbol;Acc:HGNC:18572]
ENSG00000173821	2702.08	1723.1	0.64866	1.81e-08	3.91e-07	RNF213	17	80260866	80398786	+	28570	protein_coding	ring finger protein 213 [Source:HGNC Symbol;Acc:HGNC:14539]
ENSG00000165914	2781.63	1927.64	0.528758	1.84e-08	3.96e-07	TTC7B	14	90524564	90816479	-	21268	protein_coding	tetratricopeptide repeat domain 7B [Source:HGNC Symbol;Acc:HGNC:19858]
ENSG00000102103	1707.82	2600.05	-0.606275	1.85e-08	3.98e-07	PQBP1	X	48897912	48903143	+	1903	protein_coding	polyglutamine binding protein 1 [Source:HGNC Symbol;Acc:HGNC:9330]
ENSG00000130638	853.627	1364.22	-0.676129	1.86e-08	4e-07	ATXN10	22	45671798	45845307	+	5127	protein_coding	ataxin 10 [Source:HGNC Symbol;Acc:HGNC:10549]
ENSG00000104695	2232.38	3185.69	-0.51286	1.91e-08	4.1e-07	PPP2CB	8	30774457	30814314	-	4516	protein_coding	protein phosphatase 2 catalytic subunit beta [Source:HGNC Symbol;Acc:HGNC:9300]
ENSG00000137106	3156.84	4494.18	-0.509678	1.92e-08	4.11e-07	GRHPR	9	37422666	37436990	+	7226	protein_coding	glyoxylate and hydroxypyruvate reductase [Source:HGNC Symbol;Acc:HGNC:4570]
ENSG00000125841	948.658	1466.29	-0.629039	2.02e-08	4.32e-07	NRSN2	20	346782	359660	+	2933	protein_coding	neurensin 2 [Source:HGNC Symbol;Acc:HGNC:16229]
ENSG00000105404	2055.7	3134.03	-0.608641	2.04e-08	4.36e-07	RABAC1	19	41956681	41959390	-	1999	protein_coding	Rab acceptor 1 [Source:HGNC Symbol;Acc:HGNC:9794]
ENSG00000197386	1684.28	1101.88	0.612078	2.08e-08	4.44e-07	HTT	4	3074681	3243959	+	18128	protein_coding	huntingtin [Source:HGNC Symbol;Acc:HGNC:4851]
ENSG00000146826	797.613	1300.55	-0.706125	2.13e-08	4.53e-07	C7orf43	7	100154420	100158715	-	3255	protein_coding	chromosome 7 open reading frame 43 [Source:HGNC Symbol;Acc:HGNC:25604]
ENSG00000167770	3617.5	5189.91	-0.520822	2.2e-08	4.68e-07	OTUB1	11	63985853	64001811	+	5336	protein_coding	OTU deubiquitinase, ubiquitin aldehyde binding 1 [Source:HGNC Symbol;Acc:HGNC:23077]
ENSG00000215030	1288.9	1941.47	-0.591232	2.25e-08	4.77e-07	AC073621.1	17	17383377	17384012	-	636	processed_pseudogene
ENSG00000152291	4463.03	3167.62	0.494836	2.29e-08	4.86e-07	TGOLN2	2	85318020	85328425	-	7081	protein_coding	trans-golgi network protein 2 [Source:HGNC Symbol;Acc:HGNC:15450]
ENSG00000144354	1026.76	622.8	0.721318	2.3e-08	4.88e-07	CDCA7	2	173354820	173368997	+	3934	protein_coding	cell division cycle associated 7 [Source:HGNC Symbol;Acc:HGNC:14628]
ENSG00000100348	1203.9	1915.52	-0.670777	2.31e-08	4.89e-07	TXN2	22	36467036	36482030	-	2050	protein_coding	thioredoxin 2 [Source:HGNC Symbol;Acc:HGNC:17772]
ENSG00000005238	298.737	559.351	-0.905092	2.32e-08	4.89e-07	FAM214B	9	35104112	35116341	-	6409	protein_coding	family with sequence similarity 214 member B [Source:HGNC Symbol;Acc:HGNC:25666]
ENSG00000152413	499.799	239.694	1.06039	2.34e-08	4.93e-07	HOMER1	5	79372636	79514217	-	6154	protein_coding	homer scaffolding protein 1 [Source:HGNC Symbol;Acc:HGNC:17512]
ENSG00000143553	744.485	1182.45	-0.668264	2.38e-08	5e-07	SNAPIN	1	153658654	153661830	+	1544	protein_coding	SNAP associated protein [Source:HGNC Symbol;Acc:HGNC:17145]
ENSG00000170439	780.421	1223.9	-0.649009	2.48e-08	5.2e-07	METTL7B	12	55681546	55684611	+	1506	protein_coding	methyltransferase like 7B [Source:HGNC Symbol;Acc:HGNC:28276]
ENSG00000087460	34215.3	45312.3	-0.405285	2.57e-08	5.4e-07	GNAS	20	58839718	58911192	+	13320	protein_coding	GNAS complex locus [Source:HGNC Symbol;Acc:HGNC:4392]
ENSG00000115350	789.918	1311.5	-0.732312	2.6e-08	5.45e-07	POLE4	2	74958492	74970128	+	2151	protein_coding	DNA polymerase epsilon 4, accessory subunit [Source:HGNC Symbol;Acc:HGNC:18755]
ENSG00000107581	13241.9	9511.89	0.477366	2.61e-08	5.45e-07	EIF3A	10	119033670	119080823	-	7101	protein_coding	eukaryotic translation initiation factor 3 subunit A [Source:HGNC Symbol;Acc:HGNC:3271]
ENSG00000263826	276.259	105.637	1.3875	2.63e-08	5.49e-07	AC112907.3	3	186781780	186784179	-	2400	antisense_RNA
ENSG00000137812	766.231	431.968	0.826674	2.65e-08	5.52e-07	KNL1	15	40594020	40664342	+	10250	protein_coding	kinetochore scaffold 1 [Source:HGNC Symbol;Acc:HGNC:24054]
ENSG00000164096	1140.72	1740.28	-0.608542	2.68e-08	5.58e-07	C4orf3	4	119296419	119304445	-	3148	protein_coding	chromosome 4 open reading frame 3 [Source:HGNC Symbol;Acc:HGNC:19225]
ENSG00000198300	1039.81	610.394	0.768263	2.69e-08	5.59e-07	PEG3	19	56810083	56840728	-	9278	protein_coding	paternally expressed 3 [Source:HGNC Symbol;Acc:HGNC:8826]
ENSG00000134291	2652.71	3728.17	-0.490972	2.78e-08	5.78e-07	TMEM106C	12	47963569	47968878	+	3475	protein_coding	transmembrane protein 106C [Source:HGNC Symbol;Acc:HGNC:28775]
ENSG00000004961	471.931	800.799	-0.763187	2.81e-08	5.83e-07	HCCS	X	11111301	11123078	+	2335	protein_coding	holocytochrome c synthase [Source:HGNC Symbol;Acc:HGNC:4837]
ENSG00000173041	584.566	311.696	0.908168	2.9e-08	6.01e-07	ZNF680	7	64519884	64563106	-	5586	protein_coding	zinc finger protein 680 [Source:HGNC Symbol;Acc:HGNC:26897]
ENSG00000159140	3589.93	2428.84	0.563702	3.07e-08	6.34e-07	SON	21	33542618	33577481	+	13172	protein_coding	SON DNA binding protein [Source:HGNC Symbol;Acc:HGNC:11183]
ENSG00000103275	3477.62	4964.52	-0.513582	3.08e-08	6.36e-07	UBE2I	16	1308880	1327018	+	9679	protein_coding	ubiquitin conjugating enzyme E2 I [Source:HGNC Symbol;Acc:HGNC:12485]
ENSG00000186468	5979.49	8274.92	-0.468686	3.2e-08	6.6e-07	RPS23	5	82273358	82278577	-	4204	protein_coding	ribosomal protein S23 [Source:HGNC Symbol;Acc:HGNC:10410]
ENSG00000110274	1408.44	913.331	0.625236	3.25e-08	6.68e-07	CEP164	11	117314557	117413268	+	12898	protein_coding	centrosomal protein 164 [Source:HGNC Symbol;Acc:HGNC:29182]
ENSG00000233237	718.967	342.993	1.06701	3.25e-08	6.68e-07	LINC00472	6	71344344	71420769	-	3443	lincRNA	long intergenic non-protein coding RNA 472 [Source:HGNC Symbol;Acc:HGNC:21380]
ENSG00000143970	1146.35	694.254	0.723597	3.27e-08	6.71e-07	ASXL2	2	25733753	25878516	-	13023	protein_coding	additional sex combs like 2, transcriptional regulator [Source:HGNC Symbol;Acc:HGNC:23805]
ENSG00000101596	1249.61	791.898	0.658611	3.3e-08	6.77e-07	SMCHD1	18	2655738	2805017	+	12210	protein_coding	structural maintenance of chromosomes flexible hinge domain containing 1 [Source:HGNC Symbol;Acc:HGNC:29090]
ENSG00000167468	9633.32	13217.8	-0.456473	3.42e-08	6.99e-07	GPX4	19	1103926	1106791	+	2019	protein_coding	glutathione peroxidase 4 [Source:HGNC Symbol;Acc:HGNC:4556]
ENSG00000140265	496.299	259.775	0.934163	3.43e-08	7e-07	ZSCAN29	15	43358172	43371025	-	6634	protein_coding	zinc finger and SCAN domain containing 29 [Source:HGNC Symbol;Acc:HGNC:26673]
ENSG00000272579	78.4479	235.867	-1.58528	3.53e-08	7.19e-07	AL136370.1	1	193090866	193091556	-	691	antisense_RNA
ENSG00000162585	2049.96	3094.55	-0.59429	3.54e-08	7.19e-07	FAAP20	1	2184461	2212720	-	10916	protein_coding	Fanconi anemia core complex associated protein 20 [Source:HGNC Symbol;Acc:HGNC:26428]
ENSG00000139546	1110.45	1673.26	-0.591484	3.54e-08	7.19e-07	TARBP2	12	53500921	53506431	+	4090	protein_coding	TARBP2, RISC loading complex RNA binding subunit [Source:HGNC Symbol;Acc:HGNC:11569]
ENSG00000212802	401.399	706.625	-0.815161	3.69e-08	7.49e-07	RPL15P3	6	12514110	12514724	+	615	processed_pseudogene	ribosomal protein L15 pseudogene 3 [Source:HGNC Symbol;Acc:HGNC:21538]
ENSG00000178980	2132.17	3147.34	-0.56171	3.8e-08	7.7e-07	SELENOW	19	47778572	47784686	+	5261	protein_coding	selenoprotein W [Source:HGNC Symbol;Acc:HGNC:10752]
ENSG00000155592	445.726	226.037	0.979448	3.82e-08	7.73e-07	ZKSCAN2	16	25236001	25257931	-	7970	protein_coding	zinc finger with KRAB and SCAN domains 2 [Source:HGNC Symbol;Acc:HGNC:25677]
ENSG00000137210	1634.28	2540.7	-0.635935	3.88e-08	7.85e-07	TMEM14B	6	10747759	10852753	+	4815	protein_coding	transmembrane protein 14B [Source:HGNC Symbol;Acc:HGNC:21384]
ENSG00000131174	1749.6	2668	-0.607766	3.89e-08	7.86e-07	COX7B	X	77899438	77907373	+	3024	protein_coding	cytochrome c oxidase subunit 7B [Source:HGNC Symbol;Acc:HGNC:2291]
ENSG00000137076	6333.3	4406.42	0.523139	4.03e-08	8.12e-07	TLN1	9	35696948	35732395	-	10076	protein_coding	talin 1 [Source:HGNC Symbol;Acc:HGNC:11845]
ENSG00000072506	8624.36	11765.9	-0.448179	4.06e-08	8.16e-07	HSD17B10	X	53431258	53434373	-	1115	protein_coding	hydroxysteroid 17-beta dehydrogenase 10 [Source:HGNC Symbol;Acc:HGNC:4800]
ENSG00000118418	1602	2384.12	-0.573088	4.07e-08	8.19e-07	HMGN3	6	79201245	79234738	-	1014	protein_coding	high mobility group nucleosomal binding domain 3 [Source:HGNC Symbol;Acc:HGNC:12312]
ENSG00000124831	1494.88	973.191	0.619201	4.09e-08	8.21e-07	LRRFIP1	2	237627576	237813682	+	11901	protein_coding	LRR binding FLII interacting protein 1 [Source:HGNC Symbol;Acc:HGNC:6702]
ENSG00000116521	2058.02	2948.11	-0.518934	4.11e-08	8.24e-07	SCAMP3	1	155255979	155262430	-	2442	protein_coding	secretory carrier membrane protein 3 [Source:HGNC Symbol;Acc:HGNC:10565]
ENSG00000101365	2515.29	3520.62	-0.485204	4.13e-08	8.26e-07	IDH3B	20	2658395	2664219	-	2567	protein_coding	isocitrate dehydrogenase 3 (NAD(+)) beta [Source:HGNC Symbol;Acc:HGNC:5385]
ENSG00000156697	1207.97	1784.78	-0.563223	4.23e-08	8.45e-07	UTP14A	X	129906121	129929761	+	4087	protein_coding	UTP14A, small subunit processome component [Source:HGNC Symbol;Acc:HGNC:10665]
ENSG00000260260	956.553	1518.51	-0.66545	4.26e-08	8.51e-07	SNHG19	16	2154797	2155358	-	342	lincRNA	small nucleolar RNA host gene 19 [Source:HGNC Symbol;Acc:HGNC:49574]
ENSG00000152409	196.932	69.3734	1.50522	4.57e-08	9.11e-07	JMY	5	79236189	79327215	+	9042	protein_coding	junction mediating and regulatory protein, p53 cofactor [Source:HGNC Symbol;Acc:HGNC:28916]
ENSG00000213639	2162.89	1462.3	0.565222	4.59e-08	9.13e-07	PPP1CB	2	28751640	28802940	+	5760	protein_coding	protein phosphatase 1 catalytic subunit beta [Source:HGNC Symbol;Acc:HGNC:9282]
ENSG00000088340	1296.98	1899.04	-0.550113	4.61e-08	9.16e-07	FER1L4	20	35558737	35607562	-	9067	transcribed_unitary_pseudogene	fer-1 like family member 4, pseudogene [Source:HGNC Symbol;Acc:HGNC:15801]
ENSG00000183283	2635.15	3688.84	-0.484859	4.77e-08	9.46e-07	DAZAP2	12	51238292	51271362	+	5731	protein_coding	DAZ associated protein 2 [Source:HGNC Symbol;Acc:HGNC:2684]
ENSG00000012061	2179.54	3109.93	-0.512547	4.78e-08	9.47e-07	ERCC1	19	45407333	45478828	-	5576	protein_coding	ERCC excision repair 1, endonuclease non-catalytic subunit [Source:HGNC Symbol;Acc:HGNC:3433]
ENSG00000221983	16123.7	23336.4	-0.533418	4.79e-08	9.47e-07	UBA52	19	18571730	18577550	+	4306	protein_coding	ubiquitin A-52 residue ribosomal protein fusion product 1 [Source:HGNC Symbol;Acc:HGNC:12458]
ENSG00000105755	376.489	691.598	-0.878165	4.93e-08	9.75e-07	ETHE1	19	43506719	43527244	-	1604	protein_coding	ETHE1, persulfide dioxygenase [Source:HGNC Symbol;Acc:HGNC:23287]
ENSG00000242779	161.355	50.1272	1.68706	5.01e-08	9.88e-07	ZNF702P	19	52968251	53037898	-	4769	transcribed_processed_pseudogene	zinc finger protein 702, pseudogene [Source:HGNC Symbol;Acc:HGNC:25775]
ENSG00000135924	2602.92	3718.96	-0.51473	5.05e-08	9.96e-07	DNAJB2	2	219279267	219286900	+	5886	protein_coding	DnaJ heat shock protein family (Hsp40) member B2 [Source:HGNC Symbol;Acc:HGNC:5228]
ENSG00000089289	956.698	1472.72	-0.622093	5.08e-08	1e-06	IGBP1	X	70133449	70166324	+	1862	protein_coding	immunoglobulin binding protein 1 [Source:HGNC Symbol;Acc:HGNC:5461]
ENSG00000129946	132.052	301.218	-1.1886	5.13e-08	1.01e-06	SHC2	19	416583	460996	-	4131	protein_coding	SHC adaptor protein 2 [Source:HGNC Symbol;Acc:HGNC:29869]
ENSG00000213442	4217.18	6221.25	-0.561163	5.32e-08	1.04e-06	RPL18AP3	12	104265309	104265836	+	528	processed_pseudogene	ribosomal protein L18a pseudogene 3 [Source:HGNC Symbol;Acc:HGNC:31387]
ENSG00000181274	597.723	329.518	0.858646	5.33e-08	1.04e-06	FRAT2	10	97332497	97334709	-	2213	protein_coding	FRAT2, WNT signaling pathway regulator [Source:HGNC Symbol;Acc:HGNC:16048]
ENSG00000144579	3667.91	4996.69	-0.446077	5.39e-08	1.05e-06	CTDSP1	2	218398256	218405941	+	4727	protein_coding	CTD small phosphatase 1 [Source:HGNC Symbol;Acc:HGNC:21614]
ENSG00000134809	1217.49	1875.61	-0.623505	5.47e-08	1.07e-06	TIMM10	11	57528463	57530803	-	777	protein_coding	translocase of inner mitochondrial membrane 10 [Source:HGNC Symbol;Acc:HGNC:11814]
ENSG00000002330	839.642	1353.45	-0.688392	5.48e-08	1.07e-06	BAD	11	64269830	64284704	-	1708	protein_coding	BCL2 associated agonist of cell death [Source:HGNC Symbol;Acc:HGNC:936]
ENSG00000165806	559.085	303.15	0.883952	5.75e-08	1.12e-06	CASP7	10	113679162	113730907	+	3528	protein_coding	caspase 7 [Source:HGNC Symbol;Acc:HGNC:1508]
ENSG00000054523	2960.93	1945.52	0.605917	5.75e-08	1.12e-06	KIF1B	1	10210805	10381603	+	17720	protein_coding	kinesin family member 1B [Source:HGNC Symbol;Acc:HGNC:16636]
ENSG00000135441	342.193	627.652	-0.876686	5.77e-08	1.12e-06	BLOC1S1	12	55716037	55720087	+	1656	protein_coding	biogenesis of lysosomal organelles complex 1 subunit 1 [Source:HGNC Symbol;Acc:HGNC:4200]
ENSG00000117593	1024.05	637.676	0.683459	5.87e-08	1.14e-06	DARS2	1	173824503	173858546	+	3689	protein_coding	aspartyl-tRNA synthetase 2, mitochondrial [Source:HGNC Symbol;Acc:HGNC:25538]
ENSG00000110987	1628.7	1073.45	0.60185	6.16e-08	1.19e-06	BCL7A	12	122019422	122062044	+	6565	protein_coding	BCL tumor suppressor 7A [Source:HGNC Symbol;Acc:HGNC:1004]
ENSG00000118162	661.036	1082.42	-0.712615	6.23e-08	1.2e-06	KPTN	19	47475144	47484268	-	2124	protein_coding	kaptin, actin binding protein [Source:HGNC Symbol;Acc:HGNC:6404]
ENSG00000163539	838.155	471.608	0.829838	6.52e-08	1.26e-06	CLASP2	3	33496245	33718356	-	15211	protein_coding	cytoplasmic linker associated protein 2 [Source:HGNC Symbol;Acc:HGNC:17078]
ENSG00000165671	1713.98	1097.8	0.642679	6.55e-08	1.26e-06	NSD1	5	177133025	177300215	+	15242	protein_coding	nuclear receptor binding SET domain protein 1 [Source:HGNC Symbol;Acc:HGNC:14234]
ENSG00000242485	1765.86	2660.18	-0.591484	6.59e-08	1.27e-06	MRPL20	1	1401908	1407313	-	2788	protein_coding	mitochondrial ribosomal protein L20 [Source:HGNC Symbol;Acc:HGNC:14478]
ENSG00000103254	1373.32	2248.85	-0.71282	6.74e-08	1.3e-06	FAM173A	16	720581	722601	+	1923	protein_coding	family with sequence similarity 173 member A [Source:HGNC Symbol;Acc:HGNC:14152]
ENSG00000169100	14928.5	20643.4	-0.467673	6.98e-08	1.34e-06	SLC25A6	X	1386152	1392724	-	2164	protein_coding	solute carrier family 25 member 6 [Source:HGNC Symbol;Acc:HGNC:10992]
ENSG00000167552	6642.09	8907.09	-0.423292	7.08e-08	1.36e-06	TUBA1A	12	49184796	49189324	-	3421	protein_coding	tubulin alpha 1a [Source:HGNC Symbol;Acc:HGNC:20766]
ENSG00000140990	3219.25	4612.29	-0.519022	7.37e-08	1.41e-06	NDUFB10	16	1959508	1961975	+	1070	protein_coding	NADH:ubiquinone oxidoreductase subunit B10 [Source:HGNC Symbol;Acc:HGNC:7696]
ENSG00000077942	3768.7	5250.71	-0.478857	7.41e-08	1.42e-06	FBLN1	22	45502238	45601135	+	7285	protein_coding	fibulin 1 [Source:HGNC Symbol;Acc:HGNC:3600]
ENSG00000153989	1592.75	1070.75	0.573153	7.43e-08	1.42e-06	NUS1	6	117675502	117710640	+	4676	protein_coding	NUS1 dehydrodolichyl diphosphate synthase subunit [Source:HGNC Symbol;Acc:HGNC:21042]
ENSG00000165502	3953.43	5944.09	-0.58828	7.56e-08	1.44e-06	RPL36AL	14	49618519	49620685	-	746	protein_coding	ribosomal protein L36a like [Source:HGNC Symbol;Acc:HGNC:10346]
ENSG00000113558	2333.76	3526.95	-0.59508	7.66e-08	1.46e-06	SKP1	5	134148935	134177038	-	12771	protein_coding	S-phase kinase associated protein 1 [Source:HGNC Symbol;Acc:HGNC:10899]
ENSG00000122705	3301.09	4654.02	-0.495357	7.9e-08	1.5e-06	CLTA	9	36190856	36304781	+	2515	protein_coding	clathrin light chain A [Source:HGNC Symbol;Acc:HGNC:2090]
ENSG00000134852	671.485	381.791	0.814558	8.13e-08	1.55e-06	CLOCK	4	55427903	55547138	-	11762	protein_coding	clock circadian regulator [Source:HGNC Symbol;Acc:HGNC:2082]
ENSG00000122644	746.894	1163.68	-0.639112	8.2e-08	1.56e-06	ARL4A	7	12686856	12690934	+	3561	protein_coding	ADP ribosylation factor like GTPase 4A [Source:HGNC Symbol;Acc:HGNC:695]
ENSG00000120137	1553.4	974.897	0.672608	8.22e-08	1.56e-06	PANK3	5	168548495	168579600	-	10580	protein_coding	pantothenate kinase 3 [Source:HGNC Symbol;Acc:HGNC:19365]
ENSG00000169047	548.746	267.703	1.03509	8.38e-08	1.59e-06	IRS1	2	226731317	226799759	-	9953	protein_coding	insulin receptor substrate 1 [Source:HGNC Symbol;Acc:HGNC:6125]
ENSG00000198832	752.188	1236.32	-0.717584	8.48e-08	1.6e-06	SELENOM	22	31104772	31120069	-	3187	protein_coding	selenoprotein M [Source:HGNC Symbol;Acc:HGNC:30397]
ENSG00000087338	853.466	505.232	0.756793	8.51e-08	1.61e-06	GMCL1	2	69829642	69881396	+	4922	protein_coding	germ cell-less, spermatogenesis associated 1 [Source:HGNC Symbol;Acc:HGNC:23843]
ENSG00000116857	1011.09	1590.95	-0.654823	8.6e-08	1.62e-06	TMEM9	1	201134772	201171574	-	3915	protein_coding	transmembrane protein 9 [Source:HGNC Symbol;Acc:HGNC:18823]
ENSG00000148444	150.548	332.385	-1.14049	8.61e-08	1.62e-06	COMMD3	10	22315974	22320308	+	3317	protein_coding	COMM domain containing 3 [Source:HGNC Symbol;Acc:HGNC:23332]
ENSG00000112514	2345.87	3355.71	-0.516442	8.65e-08	1.63e-06	CUTA	6	33416442	33418317	-	1876	protein_coding	cutA divalent cation tolerance homolog [Source:HGNC Symbol;Acc:HGNC:21101]
ENSG00000145242	4617.38	3183.42	0.536528	8.95e-08	1.68e-06	EPHA5	4	65319563	65670495	-	9833	protein_coding	EPH receptor A5 [Source:HGNC Symbol;Acc:HGNC:3389]
ENSG00000170776	1174.77	737.096	0.672569	8.96e-08	1.68e-06	AKAP13	15	85380571	85749358	+	20280	protein_coding	A-kinase anchoring protein 13 [Source:HGNC Symbol;Acc:HGNC:371]
ENSG00000166136	452.433	819.643	-0.855887	9e-08	1.69e-06	NDUFB8	10	100523740	100530000	-	1999	protein_coding	NADH:ubiquinone oxidoreductase subunit B8 [Source:HGNC Symbol;Acc:HGNC:7703]
ENSG00000092096	813.663	1267.6	-0.640582	9.03e-08	1.69e-06	SLC22A17	14	23346306	23352912	-	4278	protein_coding	solute carrier family 22 member 17 [Source:HGNC Symbol;Acc:HGNC:23095]
ENSG00000114631	1140.13	702.733	0.698241	9.04e-08	1.69e-06	PODXL2	3	127629181	127672809	+	2186	protein_coding	podocalyxin like 2 [Source:HGNC Symbol;Acc:HGNC:17936]
ENSG00000100320	2664.93	1802.06	0.564349	9.05e-08	1.69e-06	RBFOX2	22	35738736	36028425	-	10014	protein_coding	RNA binding protein, fox-1 homolog 2 [Source:HGNC Symbol;Acc:HGNC:9906]
ENSG00000140443	1281.15	832.283	0.621792	9.13e-08	1.7e-06	IGF1R	15	98648971	98964530	+	13509	protein_coding	insulin like growth factor 1 receptor [Source:HGNC Symbol;Acc:HGNC:5465]
ENSG00000189064	816.563	1324.92	-0.698422	9.55e-08	1.78e-06	GAGE2A	X	49589529	49596827	+	528	protein_coding	G antigen 2A [Source:HGNC Symbol;Acc:HGNC:4099]
ENSG00000151718	3095.48	2005.98	0.625834	9.71e-08	1.8e-06	WWC2	4	183099293	183320777	+	9966	protein_coding	WW and C2 domain containing 2 [Source:HGNC Symbol;Acc:HGNC:24148]
ENSG00000204104	438.009	225.093	0.960874	9.72e-08	1.8e-06	TRAF3IP1	2	238320441	238400900	+	4617	protein_coding	TRAF3 interacting protein 1 [Source:HGNC Symbol;Acc:HGNC:17861]
ENSG00000100983	2162.4	3026.46	-0.484711	9.76e-08	1.81e-06	GSS	20	34928430	34955817	-	1922	protein_coding	glutathione synthetase [Source:HGNC Symbol;Acc:HGNC:4624]
ENSG00000064419	2234.88	1539.06	0.538191	9.88e-08	1.83e-06	TNPO3	7	128954180	129055173	-	4676	protein_coding	transportin 3 [Source:HGNC Symbol;Acc:HGNC:17103]
ENSG00000138771	2332.68	1619.45	0.526288	9.94e-08	1.84e-06	SHROOM3	4	76435100	76783253	+	13159	protein_coding	shroom family member 3 [Source:HGNC Symbol;Acc:HGNC:30422]
ENSG00000164649	1164.66	746.6	0.641809	1.02e-07	1.89e-06	CDCA7L	7	21900900	21946084	-	4074	protein_coding	cell division cycle associated 7 like [Source:HGNC Symbol;Acc:HGNC:30777]
ENSG00000058262	3195.97	4347.27	-0.443892	1.03e-07	1.9e-06	SEC61A1	3	128051641	128071683	+	4697	protein_coding	Sec61 translocon alpha 1 subunit [Source:HGNC Symbol;Acc:HGNC:18276]
ENSG00000243449	524.584	928.393	-0.824002	1.03e-07	1.9e-06	C4orf48	4	2041993	2043970	+	540	protein_coding	chromosome 4 open reading frame 48 [Source:HGNC Symbol;Acc:HGNC:34437]
ENSG00000127838	1627.74	2352.95	-0.531839	1.04e-07	1.91e-06	PNKD	2	218270392	218346793	+	5184	protein_coding	paroxysmal nonkinesigenic dyskinesia [Source:HGNC Symbol;Acc:HGNC:9153]
ENSG00000013583	426.645	737.989	-0.789715	1.05e-07	1.93e-06	HEBP1	12	12974864	13000273	-	3442	protein_coding	heme binding protein 1 [Source:HGNC Symbol;Acc:HGNC:17176]
ENSG00000102897	470.013	804.396	-0.774993	1.07e-07	1.96e-06	LYRM1	16	20899868	20925006	+	3593	protein_coding	LYR motif containing 1 [Source:HGNC Symbol;Acc:HGNC:25074]
ENSG00000124562	1524.57	2228.75	-0.547198	1.08e-07	1.97e-06	SNRPC	6	34757406	34773794	+	1277	protein_coding	small nuclear ribonucleoprotein polypeptide C [Source:HGNC Symbol;Acc:HGNC:11157]
ENSG00000278540	3053.95	2135.43	0.516258	1.09e-07	1.99e-06	ACACA	17	37084988	37406818	-	13008	protein_coding	acetyl-CoA carboxylase alpha [Source:HGNC Symbol;Acc:HGNC:84]
ENSG00000234616	1219.41	773.008	0.656732	1.09e-07	2e-06	JRK	8	142657460	142681968	-	11229	protein_coding	Jrk helix-turn-helix protein [Source:HGNC Symbol;Acc:HGNC:6199]
ENSG00000131149	3976.36	2717.09	0.549148	1.1e-07	2e-06	GSE1	16	85169525	85676204	+	13387	protein_coding	Gse1 coiled-coil protein [Source:HGNC Symbol;Acc:HGNC:28979]
ENSG00000141385	1219.84	765.777	0.672771	1.12e-07	2.04e-06	AFG3L2	18	12328944	12377314	-	6624	protein_coding	AFG3 like matrix AAA peptidase subunit 2 [Source:HGNC Symbol;Acc:HGNC:315]
ENSG00000128607	807.652	474.87	0.766548	1.13e-07	2.06e-06	KLHDC10	7	130070510	130135720	+	6622	protein_coding	kelch domain containing 10 [Source:HGNC Symbol;Acc:HGNC:22194]
ENSG00000156299	567.095	303.25	0.902277	1.15e-07	2.08e-06	TIAM1	21	31118416	31559977	-	9216	protein_coding	T-cell lymphoma invasion and metastasis 1 [Source:HGNC Symbol;Acc:HGNC:11805]
ENSG00000214425	423.84	212.064	0.997717	1.16e-07	2.11e-06	LRRC37A4P	17	45506741	45550335	-	6924	transcribed_unprocessed_pseudogene	leucine rich repeat containing 37 member A4, pseudogene [Source:HGNC Symbol;Acc:HGNC:25479]
ENSG00000119541	398.69	686.212	-0.782119	1.17e-07	2.12e-06	VPS4B	18	63389190	63422483	-	4315	protein_coding	vacuolar protein sorting 4 homolog B [Source:HGNC Symbol;Acc:HGNC:10895]
ENSG00000105854	1848.05	2600.13	-0.492379	1.17e-07	2.12e-06	PON2	7	95404863	95435329	-	3843	protein_coding	paraoxonase 2 [Source:HGNC Symbol;Acc:HGNC:9205]
ENSG00000172534	6009.74	4101.8	0.550739	1.18e-07	2.13e-06	HCFC1	X	153947553	153971807	-	9004	protein_coding	host cell factor C1 [Source:HGNC Symbol;Acc:HGNC:4839]
ENSG00000130826	2903.18	2080.56	0.48065	1.2e-07	2.17e-06	DKC1	X	154762742	154777689	+	4203	protein_coding	dyskerin pseudouridine synthase 1 [Source:HGNC Symbol;Acc:HGNC:2890]
ENSG00000163468	9906.76	13070.6	-0.399868	1.2e-07	2.17e-06	CCT3	1	156308968	156367873	-	4018	protein_coding	chaperonin containing TCP1 subunit 3 [Source:HGNC Symbol;Acc:HGNC:1616]
ENSG00000168495	1665.91	1119.8	0.572503	1.27e-07	2.29e-06	POLR3D	8	22245104	22254600	+	5611	protein_coding	RNA polymerase III subunit D [Source:HGNC Symbol;Acc:HGNC:1080]
ENSG00000164713	1939.48	2837.11	-0.548839	1.29e-07	2.32e-06	BRI3	7	98252379	98310441	+	5139	protein_coding	brain protein I3 [Source:HGNC Symbol;Acc:HGNC:1109]
ENSG00000196367	3921.43	2625.74	0.578425	1.29e-07	2.32e-06	TRRAP	7	98877933	99013243	+	13218	protein_coding	transformation/transcription domain associated protein [Source:HGNC Symbol;Acc:HGNC:12347]
ENSG00000133026	2922.12	1983.41	0.559186	1.3e-07	2.32e-06	MYH10	17	8474205	8630761	-	9011	protein_coding	myosin heavy chain 10 [Source:HGNC Symbol;Acc:HGNC:7568]
ENSG00000116096	2720.21	3859.56	-0.504976	1.31e-07	2.34e-06	SPR	2	72887360	72892158	+	1480	protein_coding	sepiapterin reductase (7,8-dihydrobiopterin:NADP+ oxidoreductase) [Source:HGNC Symbol;Acc:HGNC:11257]
ENSG00000120688	327.623	151.84	1.11049	1.31e-07	2.34e-06	WBP4	13	41061274	41084006	+	2623	protein_coding	WW domain binding protein 4 [Source:HGNC Symbol;Acc:HGNC:12739]
ENSG00000213888	200.908	72.8136	1.46423	1.32e-07	2.35e-06	LINC01521	22	31346777	31348719	+	1943	lincRNA	long intergenic non-protein coding RNA 1521 [Source:HGNC Symbol;Acc:HGNC:26029]
ENSG00000162522	560.893	310.796	0.85087	1.35e-07	2.41e-06	KIAA1522	1	32741885	32774970	+	5965	protein_coding	KIAA1522 [Source:HGNC Symbol;Acc:HGNC:29301]
ENSG00000123143	6893.55	4902.09	0.491608	1.37e-07	2.44e-06	PKN1	19	14433053	14471867	+	4606	protein_coding	protein kinase N1 [Source:HGNC Symbol;Acc:HGNC:9405]
ENSG00000072121	1706.74	1078.11	0.662388	1.39e-07	2.47e-06	ZFYVE26	14	67727374	67816590	-	15706	protein_coding	zinc finger FYVE-type containing 26 [Source:HGNC Symbol;Acc:HGNC:20761]
ENSG00000135862	3763.11	2700.62	0.47849	1.4e-07	2.49e-06	LAMC1	1	183023460	183145592	+	8406	protein_coding	laminin subunit gamma 1 [Source:HGNC Symbol;Acc:HGNC:6492]
ENSG00000205542	35685.2	49657.1	-0.476668	1.4e-07	2.49e-06	TMSB4X	X	12975108	12977227	+	1705	protein_coding	thymosin beta 4, X-linked [Source:HGNC Symbol;Acc:HGNC:11881]
ENSG00000114302	1214.62	760.301	0.67614	1.44e-07	2.55e-06	PRKAR2A	3	48744597	48847846	-	6644	protein_coding	protein kinase cAMP-dependent type II regulatory subunit alpha [Source:HGNC Symbol;Acc:HGNC:9391]
ENSG00000156983	618.737	340.274	0.861226	1.44e-07	2.55e-06	BRPF1	3	9731729	9748018	+	5477	protein_coding	bromodomain and PHD finger containing 1 [Source:HGNC Symbol;Acc:HGNC:14255]
ENSG00000008282	776.46	1201.54	-0.63001	1.45e-07	2.57e-06	SYPL1	7	106090503	106112576	-	2804	protein_coding	synaptophysin like 1 [Source:HGNC Symbol;Acc:HGNC:11507]
ENSG00000123411	334.944	151.425	1.14565	1.47e-07	2.6e-06	IKZF4	12	56007659	56038435	+	6808	protein_coding	IKAROS family zinc finger 4 [Source:HGNC Symbol;Acc:HGNC:13179]
ENSG00000006125	5470.03	3992.97	0.454142	1.49e-07	2.62e-06	AP2B1	17	35578046	35726409	+	7587	protein_coding	adaptor related protein complex 2 beta 1 subunit [Source:HGNC Symbol;Acc:HGNC:563]
ENSG00000148400	796.141	444.577	0.839753	1.52e-07	2.68e-06	NOTCH1	9	136494444	136545862	-	9880	protein_coding	notch 1 [Source:HGNC Symbol;Acc:HGNC:7881]
ENSG00000197157	7032.07	5295.49	0.40915	1.53e-07	2.69e-06	SND1	7	127652180	128092609	+	6500	protein_coding	staphylococcal nuclease and tudor domain containing 1 [Source:HGNC Symbol;Acc:HGNC:30646]
ENSG00000140497	1199.89	1754.81	-0.548791	1.54e-07	2.71e-06	SCAMP2	15	74843730	74873365	-	5000	protein_coding	secretory carrier membrane protein 2 [Source:HGNC Symbol;Acc:HGNC:10564]
ENSG00000185164	2987.9	2103.03	0.506942	1.55e-07	2.73e-06	NOMO2	16	18417325	18562211	-	6801	protein_coding	NODAL modulator 2 [Source:HGNC Symbol;Acc:HGNC:22652]
ENSG00000147548	2021.88	1352.26	0.580495	1.58e-07	2.77e-06	NSD3	8	38269697	38382272	-	15252	protein_coding	nuclear receptor binding SET domain protein 3 [Source:HGNC Symbol;Acc:HGNC:12767]
ENSG00000213463	1368.65	910.791	0.58794	1.63e-07	2.85e-06	SYNJ2BP	14	70366496	70417061	-	7031	protein_coding	synaptojanin 2 binding protein [Source:HGNC Symbol;Acc:HGNC:18955]
ENSG00000107104	1121.79	727.685	0.624577	1.64e-07	2.86e-06	KANK1	9	470291	746106	+	11908	protein_coding	KN motif and ankyrin repeat domains 1 [Source:HGNC Symbol;Acc:HGNC:19309]
ENSG00000088356	1092.13	1670.45	-0.613406	1.64e-07	2.87e-06	PDRG1	20	31944342	31952092	-	1998	protein_coding	p53 and DNA damage regulated 1 [Source:HGNC Symbol;Acc:HGNC:16119]
ENSG00000126456	2432.14	3455.02	-0.506849	1.67e-07	2.92e-06	IRF3	19	49659569	49665875	-	3794	protein_coding	interferon regulatory factor 3 [Source:HGNC Symbol;Acc:HGNC:6118]
ENSG00000120705	3399.64	2443.23	0.476961	1.68e-07	2.93e-06	ETF1	5	138506095	138543300	-	4601	protein_coding	eukaryotic translation termination factor 1 [Source:HGNC Symbol;Acc:HGNC:3477]
ENSG00000133863	721.509	398.73	0.857009	1.72e-07	2.99e-06	TEX15	8	30831544	30890606	-	11663	protein_coding	testis expressed 15, meiosis and synapsis associated [Source:HGNC Symbol;Acc:HGNC:11738]
ENSG00000165934	2645.82	1831.56	0.531164	1.72e-07	2.99e-06	CPSF2	14	92121937	92172145	+	13595	protein_coding	cleavage and polyadenylation specific factor 2 [Source:HGNC Symbol;Acc:HGNC:2325]
ENSG00000152082	1443.3	2302.65	-0.673802	1.73e-07	3e-06	MZT2B	2	130181737	130190729	+	1815	protein_coding	mitotic spindle organizing protein 2B [Source:HGNC Symbol;Acc:HGNC:25886]
ENSG00000105552	2754.83	3901.22	-0.502442	1.74e-07	3.02e-06	BCAT2	19	48795062	48811029	-	4553	protein_coding	branched chain amino acid transaminase 2 [Source:HGNC Symbol;Acc:HGNC:977]
ENSG00000181449	10999.4	8216.57	0.420664	1.74e-07	3.02e-06	SOX2	3	181711924	181714436	+	2513	protein_coding	SRY-box 2 [Source:HGNC Symbol;Acc:HGNC:11195]
ENSG00000137492	1514.3	1017.45	0.573885	1.76e-07	3.05e-06	THAP12	11	76349956	76380971	-	7727	protein_coding	THAP domain containing 12 [Source:HGNC Symbol;Acc:HGNC:9440]
ENSG00000179981	279.122	115.28	1.27611	1.77e-07	3.06e-06	TSHZ1	18	75210755	75289950	+	8281	protein_coding	teashirt zinc finger homeobox 1 [Source:HGNC Symbol;Acc:HGNC:10669]
ENSG00000153786	1726.64	1179.7	0.549145	1.78e-07	3.07e-06	ZDHHC7	16	84974181	85011535	-	3947	protein_coding	zinc finger DHHC-type containing 7 [Source:HGNC Symbol;Acc:HGNC:18459]
ENSG00000105186	619.089	355.21	0.801037	1.78e-07	3.07e-06	ANKRD27	19	32597007	32676597	-	7855	protein_coding	ankyrin repeat domain 27 [Source:HGNC Symbol;Acc:HGNC:25310]
ENSG00000168502	1188.42	708.192	0.745758	1.78e-07	3.07e-06	MTCL1	18	8705661	8832778	+	12665	protein_coding	microtubule crosslinking factor 1 [Source:HGNC Symbol;Acc:HGNC:29121]
ENSG00000126351	1085.92	676.45	0.681803	1.83e-07	3.15e-06	THRA	17	40058290	40093867	+	6959	protein_coding	thyroid hormone receptor, alpha [Source:HGNC Symbol;Acc:HGNC:11796]
ENSG00000101972	3366.18	2306.77	0.545621	1.88e-07	3.22e-06	STAG2	X	123960212	124422664	+	8187	protein_coding	stromal antigen 2 [Source:HGNC Symbol;Acc:HGNC:11355]
ENSG00000223459	192.883	62.2565	1.6321	1.89e-07	3.25e-06	TCAF1P1	7	143598040	143604839	+	2232	unprocessed_pseudogene	TRPM8 channel associated factor 1 pseudogene 1 [Source:HGNC Symbol;Acc:HGNC:33604]
ENSG00000092853	826.264	491.269	0.74993	1.92e-07	3.28e-06	CLSPN	1	35720218	35769967	-	5411	protein_coding	claspin [Source:HGNC Symbol;Acc:HGNC:19715]
ENSG00000174485	491.284	266.042	0.885546	1.92e-07	3.28e-06	DENND4A	15	65658046	65792293	-	10623	protein_coding	DENN domain containing 4A [Source:HGNC Symbol;Acc:HGNC:24321]
ENSG00000167670	2089.89	1464.28	0.513157	1.93e-07	3.3e-06	CHAF1A	19	4402662	4445018	+	4299	protein_coding	chromatin assembly factor 1 subunit A [Source:HGNC Symbol;Acc:HGNC:1910]
ENSG00000121351	29.1415	115.186	-1.98062	1.93e-07	3.3e-06	IAPP	12	21354959	21379978	+	2167	protein_coding	islet amyloid polypeptide [Source:HGNC Symbol;Acc:HGNC:5329]
ENSG00000183258	2059.87	2893.09	-0.490157	1.95e-07	3.33e-06	DDX41	5	177511577	177517469	-	4536	protein_coding	DEAD-box helicase 41 [Source:HGNC Symbol;Acc:HGNC:18674]
ENSG00000174021	1692.72	2474.97	-0.547875	1.97e-07	3.34e-06	GNG5	1	84498325	84506565	-	1112	protein_coding	G protein subunit gamma 5 [Source:HGNC Symbol;Acc:HGNC:4408]
ENSG00000186187	700.172	1087.56	-0.636094	1.98e-07	3.36e-06	ZNRF1	16	74999030	75110994	+	8824	protein_coding	zinc and ring finger 1 [Source:HGNC Symbol;Acc:HGNC:18452]
ENSG00000146858	372.719	178.396	1.06424	1.99e-07	3.39e-06	ZC3HAV1L	7	139025706	139036029	-	1753	protein_coding	zinc finger CCCH-type containing, antiviral 1 like [Source:HGNC Symbol;Acc:HGNC:22423]
ENSG00000047849	4152.89	3068.91	0.436417	2.08e-07	3.52e-06	MAP4	3	47850690	48089272	-	14943	protein_coding	microtubule associated protein 4 [Source:HGNC Symbol;Acc:HGNC:6862]
ENSG00000116127	969.936	587.228	0.723597	2.08e-07	3.52e-06	ALMS1	2	73385758	73610793	+	14054	protein_coding	ALMS1, centrosome and basal body associated protein [Source:HGNC Symbol;Acc:HGNC:428]
ENSG00000104823	2510.4	3546.96	-0.49891	2.08e-07	3.53e-06	ECH1	19	38815422	38832005	-	2467	protein_coding	enoyl-CoA hydratase 1 [Source:HGNC Symbol;Acc:HGNC:3149]
ENSG00000112576	923.757	1382.81	-0.581971	2.09e-07	3.54e-06	CCND3	6	41934933	42050357	-	5802	protein_coding	cyclin D3 [Source:HGNC Symbol;Acc:HGNC:1585]
ENSG00000134287	3209.76	4353.42	-0.439408	2.11e-07	3.55e-06	ARF3	12	48935723	48957551	-	5002	protein_coding	ADP ribosylation factor 3 [Source:HGNC Symbol;Acc:HGNC:654]
ENSG00000120800	1089.72	681.536	0.678115	2.14e-07	3.6e-06	UTP20	12	101280109	101386616	+	10024	protein_coding	UTP20, small subunit processome component [Source:HGNC Symbol;Acc:HGNC:17897]
ENSG00000173486	1571.74	2340.37	-0.574446	2.17e-07	3.65e-06	FKBP2	11	64241003	64244132	+	1608	protein_coding	FK506 binding protein 2 [Source:HGNC Symbol;Acc:HGNC:3718]
ENSG00000106052	1585.05	1080.01	0.553706	2.22e-07	3.73e-06	TAX1BP1	7	27739331	27844564	+	9165	protein_coding	Tax1 binding protein 1 [Source:HGNC Symbol;Acc:HGNC:11575]
ENSG00000165169	247.718	483.34	-0.960694	2.24e-07	3.76e-06	DYNLT3	X	37836757	37847637	-	3186	protein_coding	dynein light chain Tctex-type 3 [Source:HGNC Symbol;Acc:HGNC:11694]
ENSG00000166295	753.806	1174	-0.638733	2.27e-07	3.81e-06	ANAPC16	10	72216000	72235860	+	4324	protein_coding	anaphase promoting complex subunit 16 [Source:HGNC Symbol;Acc:HGNC:26976]
ENSG00000214078	2715.33	3711.47	-0.451001	2.37e-07	3.96e-06	CPNE1	20	35626031	35664956	-	3608	protein_coding	copine 1 [Source:HGNC Symbol;Acc:HGNC:2314]
ENSG00000138768	2288.55	1592.02	0.523987	2.37e-07	3.97e-06	USO1	4	75724593	75814286	+	4588	protein_coding	USO1 vesicle transport factor [Source:HGNC Symbol;Acc:HGNC:30904]
ENSG00000170881	378.452	655.574	-0.791975	2.39e-07	3.99e-06	RNF139	8	124474738	124487914	+	2700	protein_coding	ring finger protein 139 [Source:HGNC Symbol;Acc:HGNC:17023]
ENSG00000132254	839.627	1275.15	-0.603719	2.4e-07	4.01e-06	ARFIP2	11	6474683	6481479	-	5312	protein_coding	ADP ribosylation factor interacting protein 2 [Source:HGNC Symbol;Acc:HGNC:17160]
ENSG00000121281	310.672	134.561	1.2063	2.43e-07	4.06e-06	ADCY7	16	50246137	50318135	+	8630	protein_coding	adenylate cyclase 7 [Source:HGNC Symbol;Acc:HGNC:238]
ENSG00000206503	483.207	791.601	-0.712444	2.44e-07	4.06e-06	HLA-A	6	29941260	29945884	+	2710	protein_coding	major histocompatibility complex, class I, A [Source:HGNC Symbol;Acc:HGNC:4931]
ENSG00000124006	632.685	1000.46	-0.662292	2.45e-07	4.08e-06	OBSL1	2	219550729	219571859	-	9611	protein_coding	obscurin like 1 [Source:HGNC Symbol;Acc:HGNC:29092]
ENSG00000177156	2956.57	4192.25	-0.504106	2.46e-07	4.09e-06	TALDO1	11	747329	765024	+	3005	protein_coding	transaldolase 1 [Source:HGNC Symbol;Acc:HGNC:11559]
ENSG00000112110	1289.12	1928.64	-0.58129	2.46e-07	4.09e-06	MRPL18	6	159789812	159798436	+	1375	protein_coding	mitochondrial ribosomal protein L18 [Source:HGNC Symbol;Acc:HGNC:14477]
ENSG00000116717	79.8974	210.611	-1.40356	2.48e-07	4.11e-06	GADD45A	1	67685061	67688338	+	2069	protein_coding	growth arrest and DNA damage inducible alpha [Source:HGNC Symbol;Acc:HGNC:4095]
ENSG00000204843	4484.31	3313.27	0.436472	2.49e-07	4.11e-06	DCTN1	2	74361154	74392087	-	10439	protein_coding	dynactin subunit 1 [Source:HGNC Symbol;Acc:HGNC:2711]
ENSG00000099194	13589.7	18232.2	-0.423967	2.51e-07	4.15e-06	SCD	10	100347124	100364834	+	5362	protein_coding	stearoyl-CoA desaturase [Source:HGNC Symbol;Acc:HGNC:10571]
ENSG00000100528	2501.17	3482.1	-0.476873	2.55e-07	4.22e-06	CNIH1	14	54423560	54441431	-	5060	protein_coding	cornichon family AMPA receptor auxiliary protein 1 [Source:HGNC Symbol;Acc:HGNC:19431]
ENSG00000162729	667.875	1062.79	-0.671614	2.58e-07	4.25e-06	IGSF8	1	160091340	160098943	-	2592	protein_coding	immunoglobulin superfamily member 8 [Source:HGNC Symbol;Acc:HGNC:17813]
ENSG00000126756	864.434	1380.27	-0.675059	2.59e-07	4.27e-06	UXT	X	47651798	47659161	-	1243	protein_coding	ubiquitously expressed prefoldin like chaperone [Source:HGNC Symbol;Acc:HGNC:12641]
ENSG00000173848	844.533	521.971	0.693842	2.61e-07	4.3e-06	NET1	10	5412551	5458463	+	4175	protein_coding	neuroepithelial cell transforming 1 [Source:HGNC Symbol;Acc:HGNC:14592]
ENSG00000147381	12535.7	16284.7	-0.377426	2.64e-07	4.34e-06	MAGEA4	X	151912509	151925170	+	3081	protein_coding	MAGE family member A4 [Source:HGNC Symbol;Acc:HGNC:6802]
ENSG00000026025	705.65	1133.94	-0.683049	2.68e-07	4.4e-06	VIM	10	17228259	17237593	+	5158	protein_coding	vimentin [Source:HGNC Symbol;Acc:HGNC:12692]
ENSG00000104885	3244.68	2256.79	0.523219	2.7e-07	4.43e-06	DOT1L	19	2164149	2232578	+	11272	protein_coding	DOT1 like histone lysine methyltransferase [Source:HGNC Symbol;Acc:HGNC:24948]
ENSG00000163029	1780.27	1214.11	0.552678	2.72e-07	4.46e-06	SMC6	2	17663812	17800242	-	9824	protein_coding	structural maintenance of chromosomes 6 [Source:HGNC Symbol;Acc:HGNC:20466]
ENSG00000111639	2177.32	3129.94	-0.522964	2.73e-07	4.46e-06	MRPL51	12	6491886	6493841	-	1551	protein_coding	mitochondrial ribosomal protein L51 [Source:HGNC Symbol;Acc:HGNC:14044]
ENSG00000114854	118.082	277.854	-1.23495	2.74e-07	4.48e-06	TNNC1	3	52451102	52454070	-	1168	protein_coding	troponin C1, slow skeletal and cardiac type [Source:HGNC Symbol;Acc:HGNC:11943]
ENSG00000068878	2071.82	1399.51	0.5662	2.74e-07	4.48e-06	PSME4	2	53864067	53970840	-	10241	protein_coding	proteasome activator subunit 4 [Source:HGNC Symbol;Acc:HGNC:20635]
ENSG00000165637	3622.09	4988.18	-0.461425	2.76e-07	4.5e-06	VDAC2	10	75210154	75231448	+	2827	protein_coding	voltage dependent anion channel 2 [Source:HGNC Symbol;Acc:HGNC:12672]
ENSG00000269958	256.555	480.775	-0.904733	2.77e-07	4.51e-06	AL049840.4	14	103696353	103697163	+	811	sense_intronic
ENSG00000231431	738.056	435.304	0.761186	2.77e-07	4.51e-06	FAR2P4	2	131279290	131309068	+	3925	transcribed_unprocessed_pseudogene	fatty acyl-CoA reductase 2 pseudogene 4 [Source:HGNC Symbol;Acc:HGNC:49286]
ENSG00000143222	1255.83	1833.11	-0.54549	2.8e-07	4.55e-06	UFC1	1	161152776	161158856	+	2274	protein_coding	ubiquitin-fold modifier conjugating enzyme 1 [Source:HGNC Symbol;Acc:HGNC:26941]
ENSG00000104408	5943.44	7919.88	-0.413977	2.82e-07	4.57e-06	EIF3E	8	108201216	108435333	-	6005	protein_coding	eukaryotic translation initiation factor 3 subunit E [Source:HGNC Symbol;Acc:HGNC:3277]
ENSG00000155876	612.441	977.573	-0.673416	2.86e-07	4.64e-06	RRAGA	9	19049395	19050983	+	1589	protein_coding	Ras related GTP binding A [Source:HGNC Symbol;Acc:HGNC:16963]
ENSG00000120533	1474.71	2143.68	-0.53985	2.88e-07	4.66e-06	ENY2	8	109334324	109345953	+	6783	protein_coding	ENY2, transcription and export complex 2 subunit [Source:HGNC Symbol;Acc:HGNC:24449]
ENSG00000173156	1270.16	1919.38	-0.595873	2.89e-07	4.68e-06	RHOD	11	67056818	67072013	+	1265	protein_coding	ras homolog family member D [Source:HGNC Symbol;Acc:HGNC:670]
ENSG00000142676	14214.6	19562.6	-0.460709	2.9e-07	4.68e-06	RPL11	1	23691779	23696425	+	1987	protein_coding	ribosomal protein L11 [Source:HGNC Symbol;Acc:HGNC:10301]
ENSG00000104381	263.797	486.845	-0.884093	3e-07	4.84e-06	GDAP1	8	74321130	74488872	+	4052	protein_coding	ganglioside induced differentiation associated protein 1 [Source:HGNC Symbol;Acc:HGNC:15968]
ENSG00000108604	1813.03	2556.87	-0.496344	3.02e-07	4.86e-06	SMARCD2	17	63832081	63843065	-	3734	protein_coding	SWI/SNF related, matrix associated, actin dependent regulator of chromatin, subfamily d, member 2 [Source:HGNC Symbol;Acc:HGNC:11107]
ENSG00000229807	2567.55	544.398	2.23766	3.06e-07	4.93e-06	XIST	X	73820651	73852753	-	19961	lincRNA	X inactive specific transcript (non-protein coding) [Source:HGNC Symbol;Acc:HGNC:12810]
ENSG00000100387	815.648	1340.16	-0.715845	3.09e-07	4.97e-06	RBX1	22	40951347	40973309	+	3092	protein_coding	ring-box 1 [Source:HGNC Symbol;Acc:HGNC:9928]
ENSG00000082014	1540.45	2183.09	-0.503071	3.11e-07	5e-06	SMARCD3	7	151238764	151277896	-	5198	protein_coding	SWI/SNF related, matrix associated, actin dependent regulator of chromatin, subfamily d, member 3 [Source:HGNC Symbol;Acc:HGNC:11108]
ENSG00000101294	2505.06	3513.52	-0.488545	3.17e-07	5.08e-06	HM13	20	31514428	31577923	+	10000	protein_coding	histocompatibility minor 13 [Source:HGNC Symbol;Acc:HGNC:16435]
ENSG00000034053	786.682	481.798	0.707671	3.19e-07	5.11e-06	APBA2	15	28884483	29118315	+	6869	protein_coding	amyloid beta precursor protein binding family A member 2 [Source:HGNC Symbol;Acc:HGNC:579]
ENSG00000186395	976.863	1569.38	-0.683766	3.22e-07	5.16e-06	KRT10	17	40818117	40822595	-	2144	protein_coding	keratin 10 [Source:HGNC Symbol;Acc:HGNC:6413]
ENSG00000163820	630.855	349.102	0.85315	3.24e-07	5.17e-06	FYCO1	3	45917899	45995824	-	8895	protein_coding	FYVE and coiled-coil domain containing 1 [Source:HGNC Symbol;Acc:HGNC:14673]
ENSG00000109861	770.888	1219.54	-0.661587	3.32e-07	5.3e-06	CTSC	11	88293592	88337787	-	11421	protein_coding	cathepsin C [Source:HGNC Symbol;Acc:HGNC:2528]
ENSG00000149925	9992.3	13202.2	-0.401951	3.33e-07	5.31e-06	ALDOA	16	30053090	30070457	+	6153	protein_coding	aldolase, fructose-bisphosphate A [Source:HGNC Symbol;Acc:HGNC:414]
ENSG00000186166	503.204	822.817	-0.709111	3.34e-07	5.33e-06	CCDC84	11	118998142	119015791	+	5105	protein_coding	coiled-coil domain containing 84 [Source:HGNC Symbol;Acc:HGNC:30460]
ENSG00000196922	307.304	144.035	1.09352	3.55e-07	5.65e-06	ZNF252P	8	144973589	145002895	-	9148	transcribed_unitary_pseudogene	zinc finger protein 252, pseudogene [Source:HGNC Symbol;Acc:HGNC:13046]
ENSG00000143476	724.152	435.235	0.734041	3.64e-07	5.79e-06	DTL	1	212035553	212107400	+	4916	protein_coding	denticleless E3 ubiquitin protein ligase homolog [Source:HGNC Symbol;Acc:HGNC:30288]
ENSG00000177556	528.377	891.434	-0.754369	3.67e-07	5.82e-06	ATOX1	5	151742316	151772532	-	5239	protein_coding	antioxidant 1 copper chaperone [Source:HGNC Symbol;Acc:HGNC:798]
ENSG00000248527	874.077	1336.6	-0.611671	3.67e-07	5.82e-06	MTATP6P1	1	633696	634376	+	681	unprocessed_pseudogene	mitochondrially encoded ATP synthase 6 pseudogene 1 [Source:HGNC Symbol;Acc:HGNC:44575]
ENSG00000186480	1430.42	968.628	0.562826	3.68e-07	5.82e-06	INSIG1	7	155297776	155310235	+	3650	protein_coding	insulin induced gene 1 [Source:HGNC Symbol;Acc:HGNC:6083]
ENSG00000069869	1424.21	929.919	0.61556	3.68e-07	5.82e-06	NEDD4	15	55826922	55993746	-	9097	protein_coding	neural precursor cell expressed, developmentally down-regulated 4, E3 ubiquitin protein ligase [Source:HGNC Symbol;Acc:HGNC:7727]
ENSG00000184009	73180.7	94597.5	-0.370358	3.68e-07	5.82e-06	ACTG1	17	81509971	81523847	-	2976	protein_coding	actin gamma 1 [Source:HGNC Symbol;Acc:HGNC:144]
ENSG00000136824	1217.44	790.559	0.622701	3.7e-07	5.84e-06	SMC2	9	104094260	104141417	+	6468	protein_coding	structural maintenance of chromosomes 2 [Source:HGNC Symbol;Acc:HGNC:14011]
ENSG00000177084	4480.95	3243.5	0.466068	3.76e-07	5.93e-06	POLE	12	132623753	132687365	-	16609	protein_coding	DNA polymerase epsilon, catalytic subunit [Source:HGNC Symbol;Acc:HGNC:9177]
ENSG00000213339	1519.33	2211.2	-0.542104	3.77e-07	5.94e-06	QTRT1	19	10701430	10713437	+	3430	protein_coding	queuine tRNA-ribosyltransferase catalytic subunit 1 [Source:HGNC Symbol;Acc:HGNC:23797]
ENSG00000106028	2376.41	3393.24	-0.513417	3.79e-07	5.96e-06	SSBP1	7	141738321	141787922	+	4988	protein_coding	single stranded DNA binding protein 1 [Source:HGNC Symbol;Acc:HGNC:11317]
ENSG00000134575	639.429	998.451	-0.643912	3.8e-07	5.97e-06	ACP2	11	47239302	47248906	-	3484	protein_coding	acid phosphatase 2, lysosomal [Source:HGNC Symbol;Acc:HGNC:123]
ENSG00000160932	2973.07	4126.6	-0.473286	3.8e-07	5.97e-06	LY6E	8	143017982	143023832	+	2640	protein_coding	lymphocyte antigen 6 family member E [Source:HGNC Symbol;Acc:HGNC:6727]
ENSG00000049245	1137.03	1648.39	-0.535499	3.8e-07	5.97e-06	VAMP3	1	7771269	7781432	+	2760	protein_coding	vesicle associated membrane protein 3 [Source:HGNC Symbol;Acc:HGNC:12644]
ENSG00000090674	816.16	1269.21	-0.63704	3.85e-07	6.03e-06	MCOLN1	19	7522626	7534009	+	3956	protein_coding	mucolipin 1 [Source:HGNC Symbol;Acc:HGNC:13356]
ENSG00000101255	557.957	305.354	0.868683	3.87e-07	6.06e-06	TRIB3	20	362835	397559	+	3434	protein_coding	tribbles pseudokinase 3 [Source:HGNC Symbol;Acc:HGNC:16228]
ENSG00000003436	10232.2	13568.1	-0.406942	3.92e-07	6.12e-06	TFPI	2	187464230	187565760	-	11714	protein_coding	tissue factor pathway inhibitor [Source:HGNC Symbol;Acc:HGNC:11760]
ENSG00000066136	1333.8	1904.24	-0.513403	3.92e-07	6.12e-06	NFYC	1	40691648	40771603	+	5990	protein_coding	nuclear transcription factor Y subunit gamma [Source:HGNC Symbol;Acc:HGNC:7806]
ENSG00000101940	2555.36	3563.94	-0.480234	3.93e-07	6.12e-06	WDR13	X	48590042	48608867	+	7884	protein_coding	WD repeat domain 13 [Source:HGNC Symbol;Acc:HGNC:14352]
ENSG00000083168	1548.24	942.396	0.716296	4.06e-07	6.32e-06	KAT6A	8	41929479	42051990	-	11852	protein_coding	lysine acetyltransferase 6A [Source:HGNC Symbol;Acc:HGNC:13013]
ENSG00000119013	521.502	891.518	-0.771843	4.12e-07	6.4e-06	NDUFB3	2	201071433	201085750	+	1103	protein_coding	NADH:ubiquinone oxidoreductase subunit B3 [Source:HGNC Symbol;Acc:HGNC:7698]
ENSG00000049618	2531.07	1705.68	0.569016	4.15e-07	6.45e-06	ARID1B	6	156777374	157210779	+	44058	protein_coding	AT-rich interaction domain 1B [Source:HGNC Symbol;Acc:HGNC:18040]
ENSG00000166326	1784.53	1155.79	0.626856	4.21e-07	6.54e-06	TRIM44	11	35662805	35818007	+	13077	protein_coding	tripartite motif containing 44 [Source:HGNC Symbol;Acc:HGNC:19016]
ENSG00000106025	883.281	1332.05	-0.593123	4.23e-07	6.56e-06	TSPAN12	7	120787320	120858402	-	3368	protein_coding	tetraspanin 12 [Source:HGNC Symbol;Acc:HGNC:21641]
ENSG00000125991	8367.91	11193.3	-0.419735	4.29e-07	6.65e-06	ERGIC3	20	35542021	35557634	+	6012	protein_coding	ERGIC and golgi 3 [Source:HGNC Symbol;Acc:HGNC:15927]
ENSG00000263266	1713.74	2679.17	-0.644433	4.3e-07	6.65e-06	RPS7P1	17	28467822	28468406	+	585	processed_pseudogene	ribosomal protein S7 pseudogene 1 [Source:HGNC Symbol;Acc:HGNC:17081]
ENSG00000152767	853.736	533.082	0.679245	4.33e-07	6.69e-06	FARP1	13	98142562	98455176	+	36228	protein_coding	FERM, ARH/RhoGEF and pleckstrin domain protein 1 [Source:HGNC Symbol;Acc:HGNC:3591]
ENSG00000095370	43.1997	138.786	-1.68509	4.37e-07	6.74e-06	SH2D3C	9	127738317	127778741	-	4659	protein_coding	SH2 domain containing 3C [Source:HGNC Symbol;Acc:HGNC:16884]
ENSG00000145734	530.434	268.198	0.984483	4.37e-07	6.74e-06	BDP1	5	71455615	71567820	+	12436	protein_coding	B double prime 1, subunit of RNA polymerase III transcription initiation factor IIIB [Source:HGNC Symbol;Acc:HGNC:13652]
ENSG00000234741	3575.74	4972.71	-0.475599	4.42e-07	6.81e-06	GAS5	1	173863900	173868882	-	3631	processed_transcript	growth arrest specific 5 (non-protein coding) [Source:HGNC Symbol;Acc:HGNC:16355]
ENSG00000107223	2905.83	4183.97	-0.52602	4.44e-07	6.83e-06	EDF1	9	136862119	136866286	-	1200	protein_coding	endothelial differentiation related factor 1 [Source:HGNC Symbol;Acc:HGNC:3164]
ENSG00000232388	671.552	1147.62	-0.771376	4.45e-07	6.84e-06	SMIM26	20	18567347	18569563	+	1098	protein_coding	small integral membrane protein 26 [Source:HGNC Symbol;Acc:HGNC:43430]
ENSG00000115226	182.156	366.577	-1.00795	4.5e-07	6.91e-06	FNDC4	2	27491883	27495245	-	1982	protein_coding	fibronectin type III domain containing 4 [Source:HGNC Symbol;Acc:HGNC:20239]
ENSG00000136111	434.75	207.434	1.06818	4.51e-07	6.91e-06	TBC1D4	13	75284665	75482114	-	6658	protein_coding	TBC1 domain family member 4 [Source:HGNC Symbol;Acc:HGNC:19165]
ENSG00000272047	1165.32	1727.18	-0.566751	4.53e-07	6.93e-06	GTF2H5	6	158168352	158199344	+	7481	protein_coding	general transcription factor IIH subunit 5 [Source:HGNC Symbol;Acc:HGNC:21157]
ENSG00000060718	49387.4	36764.2	0.425862	4.58e-07	7.01e-06	COL11A1	1	102876467	103108496	-	8512	protein_coding	collagen type XI alpha 1 chain [Source:HGNC Symbol;Acc:HGNC:2186]
ENSG00000131374	1128.58	724.033	0.641043	4.63e-07	7.08e-06	TBC1D5	3	17157162	18444817	-	11269	protein_coding	TBC1 domain family member 5 [Source:HGNC Symbol;Acc:HGNC:19166]
ENSG00000161395	296.101	532.31	-0.845111	4.81e-07	7.34e-06	PGAP3	17	39671122	39696797	-	3669	protein_coding	post-GPI attachment to proteins 3 [Source:HGNC Symbol;Acc:HGNC:23719]
ENSG00000136478	882.468	527.992	0.741178	4.82e-07	7.34e-06	TEX2	17	64147227	64263301	-	9094	protein_coding	testis expressed 2 [Source:HGNC Symbol;Acc:HGNC:30884]
ENSG00000048707	1195.2	733.429	0.705139	4.87e-07	7.42e-06	VPS13D	1	12230067	12512047	+	20023	protein_coding	vacuolar protein sorting 13 homolog D [Source:HGNC Symbol;Acc:HGNC:23595]
ENSG00000188846	7487.8	9929.8	-0.407162	4.88e-07	7.43e-06	RPL14	3	40457292	40468587	+	8626	protein_coding	ribosomal protein L14 [Source:HGNC Symbol;Acc:HGNC:10305]
ENSG00000134532	317.803	153.718	1.04728	4.89e-07	7.43e-06	SOX5	12	23529500	23951032	-	8885	protein_coding	SRY-box 5 [Source:HGNC Symbol;Acc:HGNC:11201]
ENSG00000100554	1695.2	2386.26	-0.493215	4.93e-07	7.49e-06	ATP6V1D	14	67294371	67360265	-	4251	protein_coding	ATPase H+ transporting V1 subunit D [Source:HGNC Symbol;Acc:HGNC:13527]
ENSG00000145833	2690.52	1924.56	0.483657	4.94e-07	7.49e-06	DDX46	5	134758771	134855133	+	9222	protein_coding	DEAD-box helicase 46 [Source:HGNC Symbol;Acc:HGNC:18681]
ENSG00000131143	6235	8924.52	-0.517357	4.99e-07	7.56e-06	COX4I1	16	85798633	85807044	+	4792	protein_coding	cytochrome c oxidase subunit 4I1 [Source:HGNC Symbol;Acc:HGNC:2265]
ENSG00000221978	4386.96	5784.72	-0.399083	5.02e-07	7.6e-06	CCNL2	1	1385711	1399328	-	6850	protein_coding	cyclin L2 [Source:HGNC Symbol;Acc:HGNC:20570]
ENSG00000116406	1007.87	647.809	0.637492	5.02e-07	7.6e-06	EDEM3	1	184690231	184754913	-	7804	protein_coding	ER degradation enhancing alpha-mannosidase like protein 3 [Source:HGNC Symbol;Acc:HGNC:16787]
ENSG00000140320	976.379	623.6	0.646105	5.08e-07	7.67e-06	BAHD1	15	40439721	40468242	+	5196	protein_coding	bromo adjacent homology domain containing 1 [Source:HGNC Symbol;Acc:HGNC:29153]
ENSG00000085063	906.953	1384.01	-0.608873	5.09e-07	7.68e-06	CD59	11	33698261	33736445	-	4942	protein_coding	CD59 molecule (CD59 blood group) [Source:HGNC Symbol;Acc:HGNC:1689]
ENSG00000166004	356.229	175.02	1.02538	5.12e-07	7.71e-06	CEP295	11	93661639	93730358	+	9495	protein_coding	centrosomal protein 295 [Source:HGNC Symbol;Acc:HGNC:29366]
ENSG00000100075	1458.67	2106.44	-0.531028	5.15e-07	7.75e-06	SLC25A1	22	19175575	19178830	-	2096	protein_coding	solute carrier family 25 member 1 [Source:HGNC Symbol;Acc:HGNC:10979]
ENSG00000112096	2170.7	1536.91	0.498159	5.22e-07	7.85e-06	SOD2	6	159669057	159762529	-	18985	protein_coding	superoxide dismutase 2 [Source:HGNC Symbol;Acc:HGNC:11180]
ENSG00000074800	34981	44840.1	-0.35823	5.28e-07	7.92e-06	ENO1	1	8861002	8879249	-	3958	protein_coding	enolase 1 [Source:HGNC Symbol;Acc:HGNC:3350]
ENSG00000082805	1211.22	733.039	0.724653	5.28e-07	7.92e-06	ERC1	12	990509	1495933	+	13484	protein_coding	ELKS/RAB6-interacting/CAST family member 1 [Source:HGNC Symbol;Acc:HGNC:17072]
ENSG00000130726	14517.9	19209.4	-0.4041	5.38e-07	8.06e-06	TRIM28	19	58544091	58550722	+	4034	protein_coding	tripartite motif containing 28 [Source:HGNC Symbol;Acc:HGNC:16384]
ENSG00000257267	999.84	635.61	0.654539	5.38e-07	8.06e-06	ZNF271P	18	35290282	35328390	+	7450	transcribed_unitary_pseudogene	zinc finger protein 271, pseudogene [Source:HGNC Symbol;Acc:HGNC:13065]
ENSG00000264112	208.23	404.235	-0.959722	5.44e-07	8.12e-06	AC015813.1	17	57989039	57994850	-	5812	lincRNA
ENSG00000127603	8639.67	6210.61	0.47626	5.44e-07	8.12e-06	MACF1	1	39081316	39487177	+	42672	protein_coding	microtubule-actin crosslinking factor 1 [Source:HGNC Symbol;Acc:HGNC:13664]
ENSG00000145725	1002.73	630.56	0.669841	5.46e-07	8.15e-06	PPIP5K2	5	103120149	103212799	+	17270	protein_coding	diphosphoinositol pentakisphosphate kinase 2 [Source:HGNC Symbol;Acc:HGNC:29035]
ENSG00000123240	983.475	1443.98	-0.554098	5.58e-07	8.32e-06	OPTN	10	13099449	13138308	+	5138	protein_coding	optineurin [Source:HGNC Symbol;Acc:HGNC:17142]
ENSG00000105185	1898.52	2818.17	-0.569264	5.62e-07	8.36e-06	PDCD5	19	32581068	32587452	+	2253	protein_coding	programmed cell death 5 [Source:HGNC Symbol;Acc:HGNC:8764]
ENSG00000106266	1728.24	1157.77	0.577087	5.72e-07	8.51e-06	SNX8	7	2251770	2354318	-	5773	protein_coding	sorting nexin 8 [Source:HGNC Symbol;Acc:HGNC:14972]
ENSG00000242808	2209.16	1532.65	0.528124	5.81e-07	8.63e-06	SOX2-OT	3	180989770	181836880	+	11874	sense_overlapping	SOX2 overlapping transcript [Source:HGNC Symbol;Acc:HGNC:20209]
ENSG00000024526	893.942	556.283	0.685068	5.82e-07	8.64e-06	DEPDC1	1	68474152	68497221	-	5904	protein_coding	DEP domain containing 1 [Source:HGNC Symbol;Acc:HGNC:22949]
ENSG00000086065	1080.74	1585.94	-0.553197	5.86e-07	8.68e-06	CHMP5	9	33264879	33282069	+	2390	protein_coding	charged multivesicular body protein 5 [Source:HGNC Symbol;Acc:HGNC:26942]
ENSG00000090615	1747.38	1183.5	0.562262	5.88e-07	8.71e-06	GOLGA3	12	132768909	132828858	-	10549	protein_coding	golgin A3 [Source:HGNC Symbol;Acc:HGNC:4426]
ENSG00000184216	3830.75	2779.41	0.462417	5.92e-07	8.76e-06	IRAK1	X	154010500	154019980	-	4001	protein_coding	interleukin 1 receptor associated kinase 1 [Source:HGNC Symbol;Acc:HGNC:6112]
ENSG00000178028	892.089	1317.05	-0.562309	5.98e-07	8.84e-06	DMAP1	1	44213455	44220681	+	5599	protein_coding	DNA methyltransferase 1 associated protein 1 [Source:HGNC Symbol;Acc:HGNC:18291]
ENSG00000110218	699.85	387.763	0.851725	6.03e-07	8.9e-06	PANX1	11	94128928	94181972	+	2769	protein_coding	pannexin 1 [Source:HGNC Symbol;Acc:HGNC:8599]
ENSG00000108826	878.602	1305.27	-0.571619	6.03e-07	8.9e-06	MRPL27	17	50367857	50373214	-	3027	protein_coding	mitochondrial ribosomal protein L27 [Source:HGNC Symbol;Acc:HGNC:14483]
ENSG00000151353	779.235	1172.26	-0.589157	6.08e-07	8.95e-06	TMEM18	2	667335	677439	-	5044	protein_coding	transmembrane protein 18 [Source:HGNC Symbol;Acc:HGNC:25257]
ENSG00000136731	3209.87	2267.21	0.501782	6.12e-07	9.02e-06	UGGT1	2	128091200	128195677	+	11349	protein_coding	UDP-glucose glycoprotein glucosyltransferase 1 [Source:HGNC Symbol;Acc:HGNC:15663]
ENSG00000178464	1392.5	2029.07	-0.543855	6.32e-07	9.29e-06	RPL10P16	19	12643275	12643919	-	645	processed_pseudogene	ribosomal protein L10 pseudogene 16 [Source:HGNC Symbol;Acc:HGNC:36882]
ENSG00000169231	1063.8	1559.05	-0.550959	6.43e-07	9.45e-06	THBS3	1	155195588	155209051	-	4623	protein_coding	thrombospondin 3 [Source:HGNC Symbol;Acc:HGNC:11787]
ENSG00000072062	2038.95	2795.64	-0.45517	6.57e-07	9.65e-06	PRKACA	19	14091688	14118084	-	6144	protein_coding	protein kinase cAMP-activated catalytic subunit alpha [Source:HGNC Symbol;Acc:HGNC:9380]
ENSG00000182272	642.131	1007.34	-0.650655	6.59e-07	9.65e-06	B4GALNT4	11	369796	382116	+	3761	protein_coding	beta-1,4-N-acetyl-galactosaminyltransferase 4 [Source:HGNC Symbol;Acc:HGNC:26315]
ENSG00000065150	3647.24	2711.76	0.427575	6.6e-07	9.67e-06	IPO5	13	97953658	98024297	+	9671	protein_coding	importin 5 [Source:HGNC Symbol;Acc:HGNC:6402]
ENSG00000147677	3396.31	4598.01	-0.436677	6.62e-07	9.68e-06	EIF3H	8	116642130	116766925	-	6434	protein_coding	eukaryotic translation initiation factor 3 subunit H [Source:HGNC Symbol;Acc:HGNC:3273]
ENSG00000182903	393.616	206.282	0.932795	6.65e-07	9.71e-06	ZNF721	4	425815	499156	-	6390	protein_coding	zinc finger protein 721 [Source:HGNC Symbol;Acc:HGNC:29425]
ENSG00000142168	4239.05	5747.7	-0.439109	6.69e-07	9.76e-06	SOD1	21	31659622	31668931	+	2019	protein_coding	superoxide dismutase 1 [Source:HGNC Symbol;Acc:HGNC:11179]
ENSG00000125835	7111.51	9641.4	-0.439185	6.69e-07	9.76e-06	SNRPB	20	2461634	2470853	-	1278	protein_coding	small nuclear ribonucleoprotein polypeptides B and B1 [Source:HGNC Symbol;Acc:HGNC:11153]
ENSG00000064601	4802.27	6484.09	-0.433445	6.79e-07	9.89e-06	CTSA	20	45890144	45898820	+	5856	protein_coding	cathepsin A [Source:HGNC Symbol;Acc:HGNC:9251]
ENSG00000007516	132.074	288.619	-1.13176	6.82e-07	9.93e-06	BAIAP3	16	1333601	1349441	+	6146	protein_coding	BAI1 associated protein 3 [Source:HGNC Symbol;Acc:HGNC:948]
ENSG00000145979	472.495	770.797	-0.706758	6.85e-07	9.95e-06	TBC1D7	6	13266542	13328583	-	8300	protein_coding	TBC1 domain family member 7 [Source:HGNC Symbol;Acc:HGNC:21066]
ENSG00000150093	15344.8	11277.8	0.444343	6.96e-07	1.01e-05	ITGB1	10	32900319	33005792	-	6011	protein_coding	integrin subunit beta 1 [Source:HGNC Symbol;Acc:HGNC:6153]
ENSG00000185222	931.204	1443.34	-0.630732	7e-07	1.02e-05	TCEAL9	X	103356452	103358451	+	1071	protein_coding	transcription elongation factor A like 9 [Source:HGNC Symbol;Acc:HGNC:30084]
ENSG00000122861	30.5693	118.423	-1.95008	7.05e-07	1.02e-05	PLAU	10	73909177	73917497	+	2950	protein_coding	plasminogen activator, urokinase [Source:HGNC Symbol;Acc:HGNC:9052]
ENSG00000153207	2183.26	1545.2	0.499084	7.09e-07	1.03e-05	AHCTF1	1	246839098	246931978	-	9609	protein_coding	AT-hook containing transcription factor 1 [Source:HGNC Symbol;Acc:HGNC:24618]
ENSG00000123636	574.813	333.992	0.784056	7.28e-07	1.05e-05	BAZ2B	2	159318979	159616692	-	20370	protein_coding	bromodomain adjacent to zinc finger domain 2B [Source:HGNC Symbol;Acc:HGNC:963]
ENSG00000277258	2976.83	4082.99	-0.456227	7.33e-07	1.06e-05	PCGF2	17	38733897	38749817	-	3511	protein_coding	polycomb group ring finger 2 [Source:HGNC Symbol;Acc:HGNC:12929]
ENSG00000181027	811.049	488.406	0.730805	7.41e-07	1.07e-05	FKRP	19	46746046	46776988	+	5081	protein_coding	fukutin related protein [Source:HGNC Symbol;Acc:HGNC:17997]
ENSG00000105677	2711.84	3781.58	-0.48012	7.44e-07	1.07e-05	TMEM147	19	35545595	35547526	+	1932	protein_coding	transmembrane protein 147 [Source:HGNC Symbol;Acc:HGNC:30414]
ENSG00000198146	540.509	274.485	0.978377	7.57e-07	1.09e-05	ZNF770	15	34978341	34988287	-	5439	protein_coding	zinc finger protein 770 [Source:HGNC Symbol;Acc:HGNC:26061]
ENSG00000090621	6492.68	4946.08	0.392472	7.62e-07	1.1e-05	PABPC4	1	39560816	39576790	-	6782	protein_coding	poly(A) binding protein cytoplasmic 4 [Source:HGNC Symbol;Acc:HGNC:8557]
ENSG00000153044	351.375	609.804	-0.794881	7.64e-07	1.1e-05	CENPH	5	69189548	69210357	+	2244	protein_coding	centromere protein H [Source:HGNC Symbol;Acc:HGNC:17268]
ENSG00000143434	865.619	1305.32	-0.593917	7.73e-07	1.11e-05	SEMA6C	1	151131685	151146664	-	5809	protein_coding	semaphorin 6C [Source:HGNC Symbol;Acc:HGNC:10740]
ENSG00000106086	819.089	517.577	0.662472	7.73e-07	1.11e-05	PLEKHA8	7	30027404	30130483	+	10572	protein_coding	pleckstrin homology domain containing A8 [Source:HGNC Symbol;Acc:HGNC:30037]
ENSG00000084652	2831	2074.2	0.448747	7.78e-07	1.11e-05	TXLNA	1	32179686	32198285	+	5103	protein_coding	taxilin alpha [Source:HGNC Symbol;Acc:HGNC:30685]
ENSG00000163479	4827.03	6446.47	-0.41742	7.83e-07	1.12e-05	SSR2	1	156009048	156020959	-	6651	protein_coding	signal sequence receptor subunit 2 [Source:HGNC Symbol;Acc:HGNC:11324]
ENSG00000118689	766.062	444.972	0.782498	7.87e-07	1.13e-05	FOXO3	6	108559835	108684774	+	7721	protein_coding	forkhead box O3 [Source:HGNC Symbol;Acc:HGNC:3821]
ENSG00000075415	8964.52	11765.5	-0.392207	7.9e-07	1.13e-05	SLC25A3	12	98593591	98606379	+	8896	protein_coding	solute carrier family 25 member 3 [Source:HGNC Symbol;Acc:HGNC:10989]
ENSG00000143776	978.708	603.198	0.698421	7.96e-07	1.13e-05	CDC42BPA	1	226989865	227318474	-	14055	protein_coding	CDC42 binding protein kinase alpha [Source:HGNC Symbol;Acc:HGNC:1737]
ENSG00000064393	774.659	467.644	0.727788	7.96e-07	1.13e-05	HIPK2	7	139561570	139777778	-	15402	protein_coding	homeodomain interacting protein kinase 2 [Source:HGNC Symbol;Acc:HGNC:14402]
ENSG00000197077	471.375	263.121	0.840969	7.98e-07	1.14e-05	KIAA1671	22	24952730	25197448	+	16439	protein_coding	KIAA1671 [Source:HGNC Symbol;Acc:HGNC:29345]
ENSG00000099804	2537.65	3531.84	-0.477475	7.99e-07	1.14e-05	CDC34	19	531712	542092	+	1942	protein_coding	cell division cycle 34 [Source:HGNC Symbol;Acc:HGNC:1734]
ENSG00000155561	3543.08	2567.3	0.464893	8.03e-07	1.14e-05	NUP205	7	135557919	135648757	+	7619	protein_coding	nucleoporin 205 [Source:HGNC Symbol;Acc:HGNC:18658]
ENSG00000131495	912.672	1456.73	-0.673929	8.12e-07	1.15e-05	NDUFA2	5	140638740	140647785	-	1488	protein_coding	NADH:ubiquinone oxidoreductase subunit A2 [Source:HGNC Symbol;Acc:HGNC:7685]
ENSG00000134049	1276.55	838.822	0.606695	8.2e-07	1.16e-05	IER3IP1	18	47152834	47176374	-	4243	protein_coding	immediate early response 3 interacting protein 1 [Source:HGNC Symbol;Acc:HGNC:18550]
ENSG00000130803	993.264	642.505	0.62823	8.33e-07	1.18e-05	ZNF317	19	9140380	9163424	+	5065	protein_coding	zinc finger protein 317 [Source:HGNC Symbol;Acc:HGNC:13507]
ENSG00000132549	782.991	486.805	0.685279	8.33e-07	1.18e-05	VPS13B	8	99013266	99877580	+	16716	protein_coding	vacuolar protein sorting 13 homolog B [Source:HGNC Symbol;Acc:HGNC:2183]
ENSG00000116691	1248.34	1888.23	-0.598163	8.38e-07	1.19e-05	MIIP	1	12019466	12032045	+	2821	protein_coding	migration and invasion inhibitory protein [Source:HGNC Symbol;Acc:HGNC:25715]
ENSG00000178445	1006.77	657.703	0.61385	8.4e-07	1.19e-05	GLDC	9	6532464	6645783	-	8939	protein_coding	glycine decarboxylase [Source:HGNC Symbol;Acc:HGNC:4313]
ENSG00000105429	3494.15	2474.21	0.497562	8.42e-07	1.19e-05	MEGF8	19	42325609	42378769	+	11372	protein_coding	multiple EGF like domains 8 [Source:HGNC Symbol;Acc:HGNC:3233]
ENSG00000103145	1704.78	2466.18	-0.532451	8.46e-07	1.19e-05	HCFC1R1	16	3022620	3024286	-	1433	protein_coding	host cell factor C1 regulator 1 [Source:HGNC Symbol;Acc:HGNC:21198]
ENSG00000152242	1000.21	643.044	0.637646	8.46e-07	1.19e-05	C18orf25	18	46173553	46266991	+	9576	protein_coding	chromosome 18 open reading frame 25 [Source:HGNC Symbol;Acc:HGNC:28172]
ENSG00000122952	2099.09	1502.19	0.482705	8.47e-07	1.19e-05	ZWINT	10	56357228	56361275	-	2378	protein_coding	ZW10 interacting kinetochore protein [Source:HGNC Symbol;Acc:HGNC:13195]
ENSG00000173660	5309.87	7251.18	-0.449385	8.62e-07	1.21e-05	UQCRH	1	46303631	46316776	+	1408	protein_coding	ubiquinol-cytochrome c reductase hinge protein [Source:HGNC Symbol;Acc:HGNC:12590]
ENSG00000141933	336.482	601.07	-0.838862	8.69e-07	1.22e-05	TPGS1	19	507497	519654	+	3642	protein_coding	tubulin polyglutamylase complex subunit 1 [Source:HGNC Symbol;Acc:HGNC:25058]
ENSG00000161791	577.016	335.425	0.78173	8.69e-07	1.22e-05	FMNL3	12	49636499	49708165	-	13424	protein_coding	formin like 3 [Source:HGNC Symbol;Acc:HGNC:23698]
ENSG00000116198	1070.13	706.357	0.599016	8.75e-07	1.23e-05	CEP104	1	3812081	3857214	-	7876	protein_coding	centrosomal protein 104 [Source:HGNC Symbol;Acc:HGNC:24866]
ENSG00000140396	790.994	491.19	0.687379	8.76e-07	1.23e-05	NCOA2	8	70109762	70403805	-	10026	protein_coding	nuclear receptor coactivator 2 [Source:HGNC Symbol;Acc:HGNC:7669]
ENSG00000131966	1189.17	1779.08	-0.579746	8.9e-07	1.24e-05	ACTR10	14	58200080	58235636	+	4039	protein_coding	actin related protein 10 homolog [Source:HGNC Symbol;Acc:HGNC:17372]
ENSG00000147416	1332.44	1883.27	-0.498747	8.93e-07	1.25e-05	ATP6V1B2	8	20197367	20226819	+	7816	protein_coding	ATPase H+ transporting V1 subunit B2 [Source:HGNC Symbol;Acc:HGNC:854]
ENSG00000174851	2460.92	3383.39	-0.459492	8.95e-07	1.25e-05	YIF1A	11	66284580	66289170	-	2370	protein_coding	Yip1 interacting factor homolog A, membrane trafficking protein [Source:HGNC Symbol;Acc:HGNC:16688]
ENSG00000149809	2847.84	3967.32	-0.478566	8.99e-07	1.25e-05	TM7SF2	11	65111845	65116384	+	3408	protein_coding	transmembrane 7 superfamily member 2 [Source:HGNC Symbol;Acc:HGNC:11863]
ENSG00000213246	588.746	938.794	-0.673592	8.99e-07	1.25e-05	SUPT4H1	17	58345175	58353093	-	2079	protein_coding	SPT4 homolog, DSIF elongation factor subunit [Source:HGNC Symbol;Acc:HGNC:11467]
ENSG00000172270	22100.2	29285.9	-0.406191	9.05e-07	1.26e-05	BSG	19	571277	583493	+	3830	protein_coding	basigin (Ok blood group) [Source:HGNC Symbol;Acc:HGNC:1116]
ENSG00000204520	2979.71	4002.47	-0.425935	9.08e-07	1.26e-05	MICA	6	31399784	31415315	+	2386	protein_coding	MHC class I polypeptide-related sequence A [Source:HGNC Symbol;Acc:HGNC:7090]
ENSG00000182518	692.002	1064.37	-0.619931	9.24e-07	1.28e-05	FAM104B	X	55143102	55161310	-	2499	protein_coding	family with sequence similarity 104 member B [Source:HGNC Symbol;Acc:HGNC:25085]
ENSG00000117751	1166.3	776.659	0.586189	9.45e-07	1.31e-05	PPP1R8	1	27830778	27851676	+	2819	protein_coding	protein phosphatase 1 regulatory subunit 8 [Source:HGNC Symbol;Acc:HGNC:9296]
ENSG00000110048	1296.97	881.002	0.558112	9.49e-07	1.32e-05	OSBP	11	59574398	59616144	-	5492	protein_coding	oxysterol binding protein [Source:HGNC Symbol;Acc:HGNC:8503]
ENSG00000164111	3259.27	4377.19	-0.425083	9.56e-07	1.32e-05	ANXA5	4	121667955	121697113	-	3034	protein_coding	annexin A5 [Source:HGNC Symbol;Acc:HGNC:543]
ENSG00000134248	1242.14	1839.47	-0.566827	9.73e-07	1.35e-05	LAMTOR5	1	110401249	110407942	-	2388	protein_coding	late endosomal/lysosomal adaptor, MAPK and MTOR activator 5 [Source:HGNC Symbol;Acc:HGNC:17955]
ENSG00000173812	5721.61	7707.76	-0.429749	9.74e-07	1.35e-05	EIF1	17	41688885	41692668	+	3623	protein_coding	eukaryotic translation initiation factor 1 [Source:HGNC Symbol;Acc:HGNC:3249]
ENSG00000106803	1284.69	1907.87	-0.570037	9.86e-07	1.36e-05	SEC61B	9	99222064	99230615	+	1190	protein_coding	Sec61 translocon beta subunit [Source:HGNC Symbol;Acc:HGNC:16993]
ENSG00000176340	3894.59	5537.62	-0.507812	9.87e-07	1.36e-05	COX8A	11	63974607	63976543	+	507	protein_coding	cytochrome c oxidase subunit 8A [Source:HGNC Symbol;Acc:HGNC:2294]
ENSG00000185236	5456.05	7367.07	-0.433514	1e-06	1.38e-05	RAB11B	19	8389981	8404434	+	2470	protein_coding	RAB11B, member RAS oncogene family [Source:HGNC Symbol;Acc:HGNC:9761]
ENSG00000131748	1401.55	2011.37	-0.521862	1e-06	1.38e-05	STARD3	17	39637065	39663484	+	5160	protein_coding	StAR related lipid transfer domain containing 3 [Source:HGNC Symbol;Acc:HGNC:17579]
ENSG00000072958	1939.22	2661.84	-0.457365	1e-06	1.38e-05	AP1M1	19	16197578	16245907	+	14371	protein_coding	adaptor related protein complex 1 mu 1 subunit [Source:HGNC Symbol;Acc:HGNC:13667]
ENSG00000135913	214.71	77.702	1.46758	1.02e-06	1.4e-05	USP37	2	218450251	218568361	-	9290	protein_coding	ubiquitin specific peptidase 37 [Source:HGNC Symbol;Acc:HGNC:20063]
ENSG00000266028	834.135	529.617	0.654843	1.02e-06	1.4e-05	SRGAP2	1	206203345	206464443	+	15675	protein_coding	SLIT-ROBO Rho GTPase activating protein 2 [Source:HGNC Symbol;Acc:HGNC:19751]
ENSG00000183726	1662	2299.39	-0.46812	1.03e-06	1.41e-05	TMEM50A	1	25337917	25362361	+	3410	protein_coding	transmembrane protein 50A [Source:HGNC Symbol;Acc:HGNC:30590]
ENSG00000143322	1142.16	762.257	0.583023	1.03e-06	1.41e-05	ABL2	1	179099327	179229684	-	13257	protein_coding	ABL proto-oncogene 2, non-receptor tyrosine kinase [Source:HGNC Symbol;Acc:HGNC:77]
ENSG00000235552	1204.31	1808.5	-0.586605	1.03e-06	1.41e-05	AP005202.1	18	6462144	6463015	-	872	transcribed_processed_pseudogene
ENSG00000135617	403.244	668.675	-0.730108	1.04e-06	1.42e-05	PRADC1	2	73228006	73233238	-	1407	protein_coding	protease associated domain containing 1 [Source:HGNC Symbol;Acc:HGNC:16047]
ENSG00000131100	907.904	1342.24	-0.564567	1.04e-06	1.42e-05	ATP6V1E1	22	17592136	17628818	-	3212	protein_coding	ATPase H+ transporting V1 subunit E1 [Source:HGNC Symbol;Acc:HGNC:857]
ENSG00000186184	906.667	1353.19	-0.577386	1.04e-06	1.42e-05	POLR1D	13	27620742	27744237	+	11210	protein_coding	RNA polymerase I subunit D [Source:HGNC Symbol;Acc:HGNC:20422]
ENSG00000131669	498.679	790.267	-0.663896	1.04e-06	1.42e-05	NINJ1	9	93121489	93134288	-	2648	protein_coding	ninjurin 1 [Source:HGNC Symbol;Acc:HGNC:7824]
ENSG00000127540	1145.52	1810.02	-0.659793	1.06e-06	1.44e-05	UQCR11	19	1597172	1605490	-	2151	protein_coding	ubiquinol-cytochrome c reductase, complex III subunit XI [Source:HGNC Symbol;Acc:HGNC:30862]
ENSG00000130787	2096.09	1460.66	0.520566	1.07e-06	1.45e-05	HIP1R	12	122834453	122862960	+	7102	protein_coding	huntingtin interacting protein 1 related [Source:HGNC Symbol;Acc:HGNC:18415]
ENSG00000100504	2341.12	3180.01	-0.441417	1.08e-06	1.46e-05	PYGL	14	50857891	50944736	-	4798	protein_coding	glycogen phosphorylase L [Source:HGNC Symbol;Acc:HGNC:9725]
ENSG00000145741	5983.58	8342.37	-0.479144	1.09e-06	1.47e-05	BTF3	5	73498408	73505635	+	2467	protein_coding	basic transcription factor 3 [Source:HGNC Symbol;Acc:HGNC:1125]
ENSG00000163781	978.885	619.434	0.661114	1.09e-06	1.48e-05	TOPBP1	3	133598175	133661893	-	6515	protein_coding	topoisomerase (DNA) II binding protein 1 [Source:HGNC Symbol;Acc:HGNC:17008]
ENSG00000231991	619.184	957.483	-0.63004	1.09e-06	1.48e-05	ANXA2P2	9	33624274	33625293	+	1020	processed_pseudogene	annexin A2 pseudogene 2 [Source:HGNC Symbol;Acc:HGNC:539]
ENSG00000007384	2059.27	2868.71	-0.478963	1.09e-06	1.48e-05	RHBDF1	16	58059	76355	-	4914	protein_coding	rhomboid 5 homolog 1 [Source:HGNC Symbol;Acc:HGNC:20561]
ENSG00000163156	963.742	1472.37	-0.612063	1.12e-06	1.52e-05	SCNM1	1	151156664	151170297	+	3265	protein_coding	sodium channel modifier 1 [Source:HGNC Symbol;Acc:HGNC:23136]
ENSG00000176485	1284.63	1821.77	-0.504434	1.12e-06	1.52e-05	PLA2G16	11	63573195	63616883	-	3116	protein_coding	phospholipase A2 group XVI [Source:HGNC Symbol;Acc:HGNC:17825]
ENSG00000135976	341.366	173.967	0.973119	1.13e-06	1.52e-05	ANKRD36	2	97113496	97264521	+	9778	protein_coding	ankyrin repeat domain 36 [Source:HGNC Symbol;Acc:HGNC:24079]
ENSG00000157168	5622.11	4272.97	0.39591	1.14e-06	1.53e-05	NRG1	8	31639386	32767959	+	11328	protein_coding	neuregulin 1 [Source:HGNC Symbol;Acc:HGNC:7997]
ENSG00000099991	1874.61	1312.84	0.513402	1.15e-06	1.55e-05	CABIN1	22	24011192	24178628	+	9388	protein_coding	calcineurin binding protein 1 [Source:HGNC Symbol;Acc:HGNC:24187]
ENSG00000172965	732.565	1173.23	-0.678327	1.16e-06	1.57e-05	MIR4435-2HG	2	111196350	111495100	-	8500	lincRNA	MIR4435-2 host gene [Source:HGNC Symbol;Acc:HGNC:35163]
ENSG00000172663	845.74	1279.45	-0.59806	1.17e-06	1.57e-05	TMEM134	11	67461710	67469272	-	5892	protein_coding	transmembrane protein 134 [Source:HGNC Symbol;Acc:HGNC:26142]
ENSG00000145391	124.254	35.6852	1.80272	1.17e-06	1.57e-05	SETD7	4	139495941	139606699	-	13916	protein_coding	SET domain containing lysine methyltransferase 7 [Source:HGNC Symbol;Acc:HGNC:30412]
ENSG00000168003	3447.52	4630.78	-0.426077	1.18e-06	1.58e-05	SLC3A2	11	62856102	62888875	+	5178	protein_coding	solute carrier family 3 member 2 [Source:HGNC Symbol;Acc:HGNC:11026]
ENSG00000184445	1320.88	900.323	0.553063	1.18e-06	1.58e-05	KNTC1	12	122527246	122626396	+	11325	protein_coding	kinetochore associated 1 [Source:HGNC Symbol;Acc:HGNC:17255]
ENSG00000008405	289.27	507.949	-0.810851	1.21e-06	1.62e-05	CRY1	12	106991364	107093829	-	5062	protein_coding	cryptochrome circadian clock 1 [Source:HGNC Symbol;Acc:HGNC:2384]
ENSG00000095564	1653.85	1101.21	0.586771	1.22e-06	1.63e-05	BTAF1	10	91923769	92030325	+	7582	protein_coding	B-TFIID TATA-box binding protein associated factor 1 [Source:HGNC Symbol;Acc:HGNC:17307]
ENSG00000188827	1491.45	995.957	0.582082	1.23e-06	1.65e-05	SLX4	16	3581181	3611598	-	8591	protein_coding	SLX4 structure-specific endonuclease subunit [Source:HGNC Symbol;Acc:HGNC:23845]
ENSG00000123933	827.238	1246.75	-0.592651	1.26e-06	1.68e-05	MXD4	4	2247432	2262294	-	7058	protein_coding	MAX dimerization protein 4 [Source:HGNC Symbol;Acc:HGNC:13906]
ENSG00000130779	1049.4	651.403	0.688767	1.26e-06	1.68e-05	CLIP1	12	122271432	122422632	-	16293	protein_coding	CAP-Gly domain containing linker protein 1 [Source:HGNC Symbol;Acc:HGNC:10461]
ENSG00000107897	886.085	569.168	0.639216	1.26e-06	1.68e-05	ACBD5	10	27195214	27242130	-	4371	protein_coding	acyl-CoA binding domain containing 5 [Source:HGNC Symbol;Acc:HGNC:23338]
ENSG00000108852	612.374	358.546	0.770949	1.26e-06	1.68e-05	MPP2	17	43875357	43909711	-	6114	protein_coding	membrane palmitoylated protein 2 [Source:HGNC Symbol;Acc:HGNC:7220]
ENSG00000233276	4887.97	6750.28	-0.46594	1.27e-06	1.69e-05	GPX1	3	49357176	49358600	-	1425	protein_coding	glutathione peroxidase 1 [Source:HGNC Symbol;Acc:HGNC:4553]
ENSG00000101057	4132.84	3121.58	0.404813	1.28e-06	1.7e-05	MYBL2	20	43667019	43716496	+	2777	protein_coding	MYB proto-oncogene like 2 [Source:HGNC Symbol;Acc:HGNC:7548]
ENSG00000123384	7874.59	5421.28	0.538376	1.29e-06	1.71e-05	LRP1	12	57128493	57213351	+	20839	protein_coding	LDL receptor related protein 1 [Source:HGNC Symbol;Acc:HGNC:6692]
ENSG00000240342	18949.4	25070.5	-0.403907	1.29e-06	1.71e-05	AC026366.1	12	118246084	118246962	+	879	processed_pseudogene
ENSG00000139613	2928.88	2133.32	0.45714	1.31e-06	1.74e-05	SMARCC2	12	56162983	56189567	-	8555	protein_coding	SWI/SNF related, matrix associated, actin dependent regulator of chromatin subfamily c member 2 [Source:HGNC Symbol;Acc:HGNC:11105]
ENSG00000165238	821.167	504.104	0.702649	1.33e-06	1.76e-05	WNK2	9	93184916	93320572	+	13198	protein_coding	WNK lysine deficient protein kinase 2 [Source:HGNC Symbol;Acc:HGNC:14542]
ENSG00000183011	1132.63	1748.55	-0.626806	1.34e-06	1.77e-05	NAA38	17	7856685	7885238	-	1943	protein_coding	N(alpha)-acetyltransferase 38, NatC auxiliary subunit [Source:HGNC Symbol;Acc:HGNC:28212]
ENSG00000161016	39822.6	53150.5	-0.416509	1.35e-06	1.78e-05	RPL8	8	144789765	144792587	-	2159	protein_coding	ribosomal protein L8 [Source:HGNC Symbol;Acc:HGNC:10368]
ENSG00000102978	1571.61	1093.07	0.524263	1.36e-06	1.8e-05	POLR2C	16	57462387	57472010	+	3940	protein_coding	RNA polymerase II subunit C [Source:HGNC Symbol;Acc:HGNC:9189]
ENSG00000179950	2886.16	3902.78	-0.435291	1.39e-06	1.84e-05	PUF60	8	143816344	143829859	-	5424	protein_coding	poly(U) binding splicing factor 60 [Source:HGNC Symbol;Acc:HGNC:17042]
ENSG00000099331	2634.95	1890.01	0.478828	1.39e-06	1.84e-05	MYO9B	19	17075781	17214537	+	9948	protein_coding	myosin IXB [Source:HGNC Symbol;Acc:HGNC:7609]
ENSG00000151503	2454.4	1742.14	0.494441	1.4e-06	1.84e-05	NCAPD3	11	134150119	134225454	-	9114	protein_coding	non-SMC condensin II complex subunit D3 [Source:HGNC Symbol;Acc:HGNC:28952]
ENSG00000147874	1236.22	820.298	0.592636	1.42e-06	1.86e-05	HAUS6	9	19053143	19103119	-	7932	protein_coding	HAUS augmin like complex subunit 6 [Source:HGNC Symbol;Acc:HGNC:25948]
ENSG00000278259	1828.14	1284.56	0.509192	1.42e-06	1.87e-05	MYO19	17	36495633	36543435	-	13075	protein_coding	myosin XIX [Source:HGNC Symbol;Acc:HGNC:26234]
ENSG00000213614	741.718	1117.85	-0.590814	1.43e-06	1.88e-05	HEXA	15	72340919	72376476	-	12611	protein_coding	hexosaminidase subunit alpha [Source:HGNC Symbol;Acc:HGNC:4878]
ENSG00000158186	917.884	590.965	0.635317	1.44e-06	1.89e-05	MRAS	3	138347648	138405534	+	6365	protein_coding	muscle RAS oncogene homolog [Source:HGNC Symbol;Acc:HGNC:7227]
ENSG00000102172	5794.47	7595.57	-0.390272	1.46e-06	1.91e-05	SMS	X	21940573	21994835	+	2160	protein_coding	spermine synthase [Source:HGNC Symbol;Acc:HGNC:11123]
ENSG00000120685	675.197	408.308	0.726078	1.46e-06	1.91e-05	PROSER1	13	39009866	39038076	-	7315	protein_coding	proline and serine rich 1 [Source:HGNC Symbol;Acc:HGNC:20291]
ENSG00000172725	4413.76	5996.88	-0.442634	1.46e-06	1.91e-05	CORO1B	11	67435510	67443821	-	5327	protein_coding	coronin 1B [Source:HGNC Symbol;Acc:HGNC:2253]
ENSG00000140365	1698.36	2402.33	-0.500648	1.47e-06	1.93e-05	COMMD4	15	75335891	75343224	+	6779	protein_coding	COMM domain containing 4 [Source:HGNC Symbol;Acc:HGNC:26027]
ENSG00000198836	2875.7	2089.93	0.460744	1.5e-06	1.95e-05	OPA1	3	193593144	193697823	+	8448	protein_coding	OPA1, mitochondrial dynamin like GTPase [Source:HGNC Symbol;Acc:HGNC:8140]
ENSG00000105583	779.755	1208.95	-0.631966	1.51e-06	1.97e-05	WDR83OS	19	12668071	12671356	-	2656	protein_coding	WD repeat domain 83 opposite strand [Source:HGNC Symbol;Acc:HGNC:30203]
ENSG00000152661	27968.7	35950.6	-0.362156	1.54e-06	2e-05	GJA1	6	121435692	121449727	+	3037	protein_coding	gap junction protein alpha 1 [Source:HGNC Symbol;Acc:HGNC:4274]
ENSG00000219201	411.884	215.544	0.934788	1.57e-06	2.04e-05	AC138392.1	1	77810861	77811781	-	921	processed_pseudogene
ENSG00000166411	574.666	341.233	0.752419	1.57e-06	2.04e-05	IDH3A	15	78131498	78171949	+	6832	protein_coding	isocitrate dehydrogenase 3 (NAD(+)) alpha [Source:HGNC Symbol;Acc:HGNC:5384]
ENSG00000001630	314.406	148.524	1.08089	1.58e-06	2.05e-05	CYP51A1	7	92112151	92142952	-	4074	protein_coding	cytochrome P450 family 51 subfamily A member 1 [Source:HGNC Symbol;Acc:HGNC:2649]
ENSG00000165424	676.507	410.216	0.721247	1.58e-06	2.05e-05	ZCCHC24	10	79382325	79445627	-	5051	protein_coding	zinc finger CCHC-type containing 24 [Source:HGNC Symbol;Acc:HGNC:26911]
ENSG00000130675	984.667	616.551	0.67436	1.59e-06	2.06e-05	MNX1	7	156994051	157010651	-	4202	protein_coding	motor neuron and pancreas homeobox 1 [Source:HGNC Symbol;Acc:HGNC:4979]
ENSG00000162704	2611.9	3567.65	-0.449275	1.6e-06	2.08e-05	ARPC5	1	183620846	183635757	-	10624	protein_coding	actin related protein 2/3 complex subunit 5 [Source:HGNC Symbol;Acc:HGNC:708]
ENSG00000092841	7878.35	11062.1	-0.48951	1.63e-06	2.11e-05	MYL6	12	56158161	56163496	+	4609	protein_coding	myosin light chain 6 [Source:HGNC Symbol;Acc:HGNC:7587]
ENSG00000105520	1125.21	1629.97	-0.535664	1.68e-06	2.18e-05	PLPPR2	19	11355386	11365698	+	3273	protein_coding	phospholipid phosphatase related 2 [Source:HGNC Symbol;Acc:HGNC:29566]
ENSG00000172115	4631.83	3447.89	0.426165	1.69e-06	2.19e-05	CYCS	7	25120091	25125361	-	4457	protein_coding	cytochrome c, somatic [Source:HGNC Symbol;Acc:HGNC:19986]
ENSG00000115541	1966.13	2997.46	-0.608055	1.7e-06	2.19e-05	HSPE1	2	197499994	197503457	+	1977	protein_coding	heat shock protein family E (Hsp10) member 1 [Source:HGNC Symbol;Acc:HGNC:5269]
ENSG00000090565	3395.43	2528.65	0.425015	1.71e-06	2.2e-05	RAB11FIP3	16	425619	523011	+	6317	protein_coding	RAB11 family interacting protein 3 [Source:HGNC Symbol;Acc:HGNC:17224]
ENSG00000084207	10888.7	14578	-0.421015	1.72e-06	2.21e-05	GSTP1	11	67583595	67586660	+	1915	protein_coding	glutathione S-transferase pi 1 [Source:HGNC Symbol;Acc:HGNC:4638]
ENSG00000048544	550.123	861.888	-0.647033	1.72e-06	2.21e-05	MRPS10	6	42206801	42217865	-	2110	protein_coding	mitochondrial ribosomal protein S10 [Source:HGNC Symbol;Acc:HGNC:14502]
ENSG00000100578	745.847	459.869	0.698483	1.73e-06	2.23e-05	KIAA0586	14	58427385	58551289	+	10184	protein_coding	KIAA0586 [Source:HGNC Symbol;Acc:HGNC:19960]
ENSG00000140988	85231.4	114729	-0.428774	1.74e-06	2.23e-05	RPS2	16	1962052	1964860	-	2413	protein_coding	ribosomal protein S2 [Source:HGNC Symbol;Acc:HGNC:10404]
ENSG00000111358	727.681	452.864	0.684564	1.74e-06	2.23e-05	GTF2H3	12	123633739	123662606	+	3996	protein_coding	general transcription factor IIH subunit 3 [Source:HGNC Symbol;Acc:HGNC:4657]
ENSG00000140350	5509.39	7217.4	-0.389443	1.77e-06	2.27e-05	ANP32A	15	68778535	68820897	-	7544	protein_coding	acidic nuclear phosphoprotein 32 family member A [Source:HGNC Symbol;Acc:HGNC:13233]
ENSG00000111652	1249.23	1773.6	-0.506355	1.78e-06	2.28e-05	COPS7A	12	6723741	6731875	+	3113	protein_coding	COP9 signalosome subunit 7A [Source:HGNC Symbol;Acc:HGNC:16758]
ENSG00000168938	718.88	1108.32	-0.624474	1.79e-06	2.29e-05	PPIC	5	123023250	123036741	-	2098	protein_coding	peptidylprolyl isomerase C [Source:HGNC Symbol;Acc:HGNC:9256]
ENSG00000072571	783.395	490.161	0.677475	1.8e-06	2.3e-05	HMMR	5	163460203	163491945	+	3936	protein_coding	hyaluronan mediated motility receptor [Source:HGNC Symbol;Acc:HGNC:5012]
ENSG00000119640	449.753	736.506	-0.710829	1.8e-06	2.31e-05	ACYP1	14	75053221	75069483	-	1841	protein_coding	acylphosphatase 1 [Source:HGNC Symbol;Acc:HGNC:179]
ENSG00000186318	848.077	548.878	0.627849	1.81e-06	2.32e-05	BACE1	11	117285207	117316259	-	7190	protein_coding	beta-secretase 1 [Source:HGNC Symbol;Acc:HGNC:933]
ENSG00000117632	5066.7	6663.2	-0.395024	1.82e-06	2.32e-05	STMN1	1	25884181	25906991	-	6261	protein_coding	stathmin 1 [Source:HGNC Symbol;Acc:HGNC:6510]
ENSG00000198369	2102.72	1477.01	0.509368	1.83e-06	2.33e-05	SPRED2	2	65310851	65432637	-	5154	protein_coding	sprouty related EVH1 domain containing 2 [Source:HGNC Symbol;Acc:HGNC:17722]
ENSG00000006016	697.544	1059.84	-0.604051	1.83e-06	2.33e-05	CRLF1	19	18572220	18607741	-	3018	protein_coding	cytokine receptor like factor 1 [Source:HGNC Symbol;Acc:HGNC:2364]
ENSG00000138175	1567.95	2216.94	-0.499327	1.83e-06	2.33e-05	ARL3	10	102673731	102714407	-	3844	protein_coding	ADP ribosylation factor like GTPase 3 [Source:HGNC Symbol;Acc:HGNC:694]
ENSG00000171503	180.816	350.93	-0.957064	1.84e-06	2.34e-05	ETFDH	4	158672125	158709623	+	4493	protein_coding	electron transfer flavoprotein dehydrogenase [Source:HGNC Symbol;Acc:HGNC:3483]
ENSG00000141552	2593.38	3767.41	-0.53892	1.85e-06	2.35e-05	ANAPC11	17	81890790	81900991	+	4027	protein_coding	anaphase promoting complex subunit 11 [Source:HGNC Symbol;Acc:HGNC:14452]
ENSG00000134602	927.118	599.905	0.628872	1.85e-06	2.35e-05	STK26	X	132023265	132075943	+	3354	protein_coding	serine/threonine kinase 26 [Source:HGNC Symbol;Acc:HGNC:18174]
ENSG00000100410	506.052	290.008	0.803703	1.87e-06	2.37e-05	PHF5A	22	41459717	41468725	-	1235	protein_coding	PHD finger protein 5A [Source:HGNC Symbol;Acc:HGNC:18000]
ENSG00000169490	1950.26	2656.71	-0.445909	1.88e-06	2.39e-05	TM2D2	8	38988808	38996824	-	4459	protein_coding	TM2 domain containing 2 [Source:HGNC Symbol;Acc:HGNC:24127]
ENSG00000147684	2117.72	3082.83	-0.54137	1.89e-06	2.39e-05	NDUFB9	8	124539103	124568510	+	2629	protein_coding	NADH:ubiquinone oxidoreductase subunit B9 [Source:HGNC Symbol;Acc:HGNC:7704]
ENSG00000068024	652.697	395.215	0.724807	1.89e-06	2.39e-05	HDAC4	2	239048168	239401654	-	13368	protein_coding	histone deacetylase 4 [Source:HGNC Symbol;Acc:HGNC:14063]
ENSG00000213523	1117.65	1590.08	-0.508252	1.89e-06	2.39e-05	SRA1	5	140537340	140558252	-	3396	protein_coding	steroid receptor RNA activator 1 [Source:HGNC Symbol;Acc:HGNC:11281]
ENSG00000105373	7818.62	10445.5	-0.418004	1.89e-06	2.39e-05	NOP53	19	47745522	47757058	+	5341	protein_coding	NOP53 ribosome biogenesis factor [Source:HGNC Symbol;Acc:HGNC:4333]
ENSG00000228474	3311.97	4807.94	-0.53763	1.9e-06	2.4e-05	OST4	2	27070472	27071773	-	719	protein_coding	oligosaccharyltransferase complex subunit 4, non-catalytic [Source:HGNC Symbol;Acc:HGNC:32483]
ENSG00000154639	549.427	848.643	-0.627185	1.92e-06	2.42e-05	CXADR	21	17512382	17593579	+	6682	protein_coding	CXADR, Ig-like cell adhesion molecule [Source:HGNC Symbol;Acc:HGNC:2559]
ENSG00000080345	1148.94	752.077	0.61172	1.94e-06	2.44e-05	RIF1	2	151409883	151508013	+	18166	protein_coding	replication timing regulatory factor 1 [Source:HGNC Symbol;Acc:HGNC:23207]
ENSG00000156030	2536.73	1709.37	0.569331	1.96e-06	2.46e-05	ELMSAN1	14	73715122	73790285	-	13484	protein_coding	ELM2 and Myb/SANT domain containing 1 [Source:HGNC Symbol;Acc:HGNC:19853]
ENSG00000153944	1313.54	901.237	0.543925	1.96e-06	2.46e-05	MSI2	17	57255851	57684685	+	21479	protein_coding	musashi RNA binding protein 2 [Source:HGNC Symbol;Acc:HGNC:18585]
ENSG00000144199	525.587	837.2	-0.670995	1.97e-06	2.48e-05	FAHD2B	2	97083583	97094882	-	2662	protein_coding	fumarylacetoacetate hydrolase domain containing 2B [Source:HGNC Symbol;Acc:HGNC:25318]
ENSG00000067445	528.15	820.214	-0.635168	1.98e-06	2.48e-05	TRO	X	54920462	54931431	+	6716	protein_coding	trophinin [Source:HGNC Symbol;Acc:HGNC:12326]
ENSG00000188986	2223.42	1573.3	0.498705	1.98e-06	2.49e-05	NELFB	9	137255173	137273546	+	2698	protein_coding	negative elongation factor complex member B [Source:HGNC Symbol;Acc:HGNC:24324]
ENSG00000070061	1101.08	719.648	0.614496	2.01e-06	2.51e-05	ELP1	9	108867517	108934116	-	6048	protein_coding	elongator complex protein 1 [Source:HGNC Symbol;Acc:HGNC:5959]
ENSG00000175931	1589.11	1110.89	0.51607	2.03e-06	2.54e-05	UBE2O	17	76389451	76453206	-	6472	protein_coding	ubiquitin conjugating enzyme E2 O [Source:HGNC Symbol;Acc:HGNC:29554]
ENSG00000132510	1271.33	861.86	0.560887	2.03e-06	2.54e-05	KDM6B	17	7839904	7854796	+	7258	protein_coding	lysine demethylase 6B [Source:HGNC Symbol;Acc:HGNC:29012]
ENSG00000077232	1731.42	1210.71	0.516692	2.04e-06	2.55e-05	DNAJC10	2	182716041	182794464	+	21835	protein_coding	DnaJ heat shock protein family (Hsp40) member C10 [Source:HGNC Symbol;Acc:HGNC:24637]
ENSG00000171865	1020.26	679.381	0.586348	2.05e-06	2.56e-05	RNASEH1	2	3544793	3558616	-	2865	protein_coding	ribonuclease H1 [Source:HGNC Symbol;Acc:HGNC:18466]
ENSG00000169925	712.144	382.104	0.898352	2.09e-06	2.6e-05	BRD3	9	134030305	134068535	-	6876	protein_coding	bromodomain containing 3 [Source:HGNC Symbol;Acc:HGNC:1104]
ENSG00000184903	1048.92	1523.08	-0.537058	2.11e-06	2.63e-05	IMMP2L	7	110663051	111562517	-	3411	protein_coding	inner mitochondrial membrane peptidase subunit 2 [Source:HGNC Symbol;Acc:HGNC:14598]
ENSG00000267100	606.927	357.864	0.761797	2.12e-06	2.64e-05	ILF3-AS1	19	10651862	10653844	-	1983	lincRNA	ILF3 antisense RNA 1 (head to head) [Source:HGNC Symbol;Acc:HGNC:27115]
ENSG00000198589	871.727	537.151	0.698986	2.18e-06	2.71e-05	LRBA	4	150264531	151015727	-	14929	protein_coding	LPS responsive beige-like anchor protein [Source:HGNC Symbol;Acc:HGNC:1742]
ENSG00000116661	2011.03	2885.37	-0.521583	2.2e-06	2.74e-05	FBXO2	1	11637018	11655785	-	3416	protein_coding	F-box protein 2 [Source:HGNC Symbol;Acc:HGNC:13581]
ENSG00000101109	1680.46	1177.5	0.5136	2.23e-06	2.77e-05	STK4	20	44966474	45079959	+	9075	protein_coding	serine/threonine kinase 4 [Source:HGNC Symbol;Acc:HGNC:11408]
ENSG00000171634	1698.12	1147	0.566329	2.24e-06	2.78e-05	BPTF	17	67825524	67984378	+	15098	protein_coding	bromodomain PHD finger transcription factor [Source:HGNC Symbol;Acc:HGNC:3581]
ENSG00000166164	1958.81	1412.43	0.47206	2.25e-06	2.78e-05	BRD7	16	50313487	50368934	-	8492	protein_coding	bromodomain containing 7 [Source:HGNC Symbol;Acc:HGNC:14310]
ENSG00000140548	490.39	275.71	0.82955	2.25e-06	2.78e-05	ZNF710	15	90001392	90082206	+	4936	protein_coding	zinc finger protein 710 [Source:HGNC Symbol;Acc:HGNC:25352]
ENSG00000130227	3397.82	2522.74	0.429637	2.25e-06	2.79e-05	XPO7	8	21919671	22006585	+	6909	protein_coding	exportin 7 [Source:HGNC Symbol;Acc:HGNC:14108]
ENSG00000005339	3041.14	2111.83	0.525977	2.26e-06	2.79e-05	CREBBP	16	3725054	3880726	-	15492	protein_coding	CREB binding protein [Source:HGNC Symbol;Acc:HGNC:2348]
ENSG00000092847	2074.33	1453.47	0.513141	2.3e-06	2.84e-05	AGO1	1	35869808	35930528	+	13886	protein_coding	argonaute 1, RISC catalytic component [Source:HGNC Symbol;Acc:HGNC:3262]
ENSG00000182253	503.709	291.59	0.78805	2.31e-06	2.84e-05	SYNM	15	99098217	99135593	+	7819	protein_coding	synemin [Source:HGNC Symbol;Acc:HGNC:24466]
ENSG00000100731	2449.69	1701.94	0.525456	2.31e-06	2.85e-05	PCNX1	14	70907405	71115382	+	16715	protein_coding	pecanex homolog 1 [Source:HGNC Symbol;Acc:HGNC:19740]
ENSG00000196465	1053.89	1579.74	-0.583765	2.31e-06	2.85e-05	MYL6B	12	56152256	56159647	+	3259	protein_coding	myosin light chain 6B [Source:HGNC Symbol;Acc:HGNC:29823]
ENSG00000013364	300.509	527.007	-0.81258	2.32e-06	2.85e-05	MVP	16	29820394	29848039	+	6141	protein_coding	major vault protein [Source:HGNC Symbol;Acc:HGNC:7531]
ENSG00000125743	5803.3	7814.59	-0.429219	2.32e-06	2.85e-05	SNRPD2	19	45687454	45692569	-	1608	protein_coding	small nuclear ribonucleoprotein D2 polypeptide [Source:HGNC Symbol;Acc:HGNC:11159]
ENSG00000198887	594.216	360.014	0.722939	2.33e-06	2.86e-05	SMC5	9	70258962	70354888	+	6637	protein_coding	structural maintenance of chromosomes 5 [Source:HGNC Symbol;Acc:HGNC:20465]
ENSG00000130770	1716.36	2430.11	-0.501871	2.34e-06	2.86e-05	ATPIF1	1	28236109	28246906	+	2225	protein_coding	ATPase inhibitory factor 1 [Source:HGNC Symbol;Acc:HGNC:871]
ENSG00000004059	4053.87	5458.37	-0.429289	2.37e-06	2.9e-05	ARF5	7	127588345	127591705	+	1871	protein_coding	ADP ribosylation factor 5 [Source:HGNC Symbol;Acc:HGNC:658]
ENSG00000183617	552.598	885.236	-0.679693	2.37e-06	2.91e-05	MRPL54	19	3762664	3768575	+	1003	protein_coding	mitochondrial ribosomal protein L54 [Source:HGNC Symbol;Acc:HGNC:16685]
ENSG00000278558	210.771	408.855	-0.958334	2.38e-06	2.91e-05	TMEM191B	22	18527802	18530573	+	2067	protein_coding	transmembrane protein 191B [Source:HGNC Symbol;Acc:HGNC:33600]
ENSG00000035862	1667.3	2288.66	-0.45729	2.41e-06	2.94e-05	TIMP2	17	78852977	78925387	-	5633	protein_coding	TIMP metallopeptidase inhibitor 2 [Source:HGNC Symbol;Acc:HGNC:11821]
ENSG00000204116	166.824	328.594	-0.975741	2.46e-06	3.01e-05	CHIC1	X	73563200	73687102	+	6939	protein_coding	cysteine rich hydrophobic domain 1 [Source:HGNC Symbol;Acc:HGNC:1934]
ENSG00000123066	880.403	552.537	0.672229	2.46e-06	3.01e-05	MED13L	12	115953872	116277338	-	17290	protein_coding	mediator complex subunit 13 like [Source:HGNC Symbol;Acc:HGNC:22962]
ENSG00000139998	1131.17	1623.17	-0.521947	2.48e-06	3.02e-05	RAB15	14	64945814	64972776	-	4379	protein_coding	RAB15, member RAS oncogene family [Source:HGNC Symbol;Acc:HGNC:20150]
ENSG00000180818	953.03	629.387	0.59909	2.48e-06	3.02e-05	HOXC10	12	53985065	53990279	+	2331	protein_coding	homeobox C10 [Source:HGNC Symbol;Acc:HGNC:5122]
ENSG00000124155	4436.92	5890.42	-0.409131	2.48e-06	3.02e-05	PIGT	20	45416067	45456934	+	19670	protein_coding	phosphatidylinositol glycan anchor biosynthesis class T [Source:HGNC Symbol;Acc:HGNC:14938]
ENSG00000125868	3907.25	5168.78	-0.403426	2.49e-06	3.03e-05	DSTN	20	17569863	17609919	+	3851	protein_coding	destrin, actin depolymerizing factor [Source:HGNC Symbol;Acc:HGNC:15750]
ENSG00000215883	327.176	168.155	0.959574	2.52e-06	3.06e-05	CYB5RL	1	54169651	54200036	-	8926	protein_coding	cytochrome b5 reductase like [Source:HGNC Symbol;Acc:HGNC:32220]
ENSG00000030582	8083.68	10677.2	-0.401627	2.53e-06	3.07e-05	GRN	17	44345086	44353102	+	3680	protein_coding	granulin precursor [Source:HGNC Symbol;Acc:HGNC:4601]
ENSG00000167232	717.137	444.942	0.688773	2.54e-06	3.08e-05	ZNF91	19	23304991	23395560	-	10397	protein_coding	zinc finger protein 91 [Source:HGNC Symbol;Acc:HGNC:13166]
ENSG00000106367	2706.42	3732.61	-0.463879	2.55e-06	3.08e-05	AP1S1	7	101154397	101161596	+	1539	protein_coding	adaptor related protein complex 1 sigma 1 subunit [Source:HGNC Symbol;Acc:HGNC:559]
ENSG00000116035	128.091	274.513	-1.10091	2.6e-06	3.15e-05	VAX2	2	70900590	70933446	+	1147	protein_coding	ventral anterior homeobox 2 [Source:HGNC Symbol;Acc:HGNC:12661]
ENSG00000113387	2092	2899.65	-0.47051	2.63e-06	3.18e-05	SUB1	5	32531633	32604079	+	9324	protein_coding	SUB1 homolog, transcriptional regulator [Source:HGNC Symbol;Acc:HGNC:19985]
ENSG00000177822	172.25	66.9961	1.36122	2.66e-06	3.22e-05	AC098864.1	4	181874438	182145249	-	5551	antisense_RNA
ENSG00000168795	967.659	636.263	0.605154	2.67e-06	3.22e-05	ZBTB5	9	37438114	37465399	-	4627	protein_coding	zinc finger and BTB domain containing 5 [Source:HGNC Symbol;Acc:HGNC:23836]
ENSG00000101346	3562.54	2681.53	0.40979	2.68e-06	3.23e-05	POFUT1	20	32207880	32238667	+	6426	protein_coding	protein O-fucosyltransferase 1 [Source:HGNC Symbol;Acc:HGNC:14988]
ENSG00000100154	713.403	451.021	0.661591	2.69e-06	3.24e-05	TTC28	22	27978014	28679865	-	12645	protein_coding	tetratricopeptide repeat domain 28 [Source:HGNC Symbol;Acc:HGNC:29179]
ENSG00000272779	407.908	224.604	0.86152	2.7e-06	3.25e-05	AC245060.4	22	22303224	22310401	+	1121	unprocessed_pseudogene
ENSG00000085449	1375.32	1961.48	-0.511762	2.7e-06	3.25e-05	WDFY1	2	223855716	223945387	-	5516	protein_coding	WD repeat and FYVE domain containing 1 [Source:HGNC Symbol;Acc:HGNC:20451]
ENSG00000171100	277.504	124.439	1.15889	2.7e-06	3.25e-05	MTM1	X	150568619	150673322	+	4016	protein_coding	myotubularin 1 [Source:HGNC Symbol;Acc:HGNC:7448]
ENSG00000159131	2327.45	1693.69	0.458696	2.71e-06	3.25e-05	GART	21	33503931	33543491	-	7751	protein_coding	phosphoribosylglycinamide formyltransferase, phosphoribosylglycinamide synthetase, phosphoribosylaminoimidazole synthetase [Source:HGNC Symbol;Acc:HGNC:4163]
ENSG00000102804	607.937	363.015	0.744394	2.71e-06	3.25e-05	TSC22D1	13	44432143	44577147	-	8586	protein_coding	TSC22 domain family member 1 [Source:HGNC Symbol;Acc:HGNC:16826]
ENSG00000124782	873.887	539.578	0.695838	2.73e-06	3.27e-05	RREB1	6	7107597	7251980	+	17254	protein_coding	ras responsive element binding protein 1 [Source:HGNC Symbol;Acc:HGNC:10449]
ENSG00000091483	965.698	1410.52	-0.545385	2.73e-06	3.27e-05	FH	1	241497603	241519761	-	2142	protein_coding	fumarate hydratase [Source:HGNC Symbol;Acc:HGNC:3700]
ENSG00000157538	1197.27	818.132	0.54901	2.75e-06	3.29e-05	DSCR3	21	37223420	37267919	-	9301	protein_coding	DSCR3 arrestin fold containing [Source:HGNC Symbol;Acc:HGNC:3044]
ENSG00000188322	1334.7	911.334	0.549727	2.75e-06	3.29e-05	SBK1	16	28292519	28323849	+	4992	protein_coding	SH3 domain binding kinase 1 [Source:HGNC Symbol;Acc:HGNC:17699]
ENSG00000105053	864.61	1282.32	-0.567251	2.79e-06	3.34e-05	VRK3	19	49976467	50025946	-	9796	protein_coding	vaccinia related kinase 3 [Source:HGNC Symbol;Acc:HGNC:18996]
ENSG00000107798	1505.1	2093.8	-0.476139	2.8e-06	3.34e-05	LIPA	10	89213569	89414557	-	4910	protein_coding	lipase A, lysosomal acid type [Source:HGNC Symbol;Acc:HGNC:6617]
ENSG00000169398	2108.97	1533.49	0.459528	2.82e-06	3.37e-05	PTK2	8	140657900	141002216	-	13742	protein_coding	protein tyrosine kinase 2 [Source:HGNC Symbol;Acc:HGNC:9611]
ENSG00000140395	892.294	1289.49	-0.53079	2.84e-06	3.38e-05	WDR61	15	78277835	78299794	-	7279	protein_coding	WD repeat domain 61 [Source:HGNC Symbol;Acc:HGNC:30300]
ENSG00000146414	432.766	228.598	0.921373	2.86e-06	3.4e-05	SHPRH	6	145864245	145964423	-	17637	protein_coding	SNF2 histone linker PHD RING helicase [Source:HGNC Symbol;Acc:HGNC:19336]
ENSG00000156261	7104.18	9114.12	-0.359297	2.87e-06	3.41e-05	CCT8	21	29055805	29073797	-	3341	protein_coding	chaperonin containing TCP1 subunit 8 [Source:HGNC Symbol;Acc:HGNC:1623]
ENSG00000204682	2882.72	2144.61	0.426586	2.87e-06	3.41e-05	CASC10	10	21492658	21497262	-	3801	protein_coding	cancer susceptibility 10 [Source:HGNC Symbol;Acc:HGNC:31448]
ENSG00000100412	1497.46	1049.19	0.512866	2.89e-06	3.43e-05	ACO2	22	41469125	41528989	+	4041	protein_coding	aconitase 2 [Source:HGNC Symbol;Acc:HGNC:118]
ENSG00000010818	1077.53	705.296	0.611101	2.89e-06	3.43e-05	HIVEP2	6	142751467	142956698	-	10682	protein_coding	human immunodeficiency virus type I enhancer binding protein 2 [Source:HGNC Symbol;Acc:HGNC:4921]
ENSG00000180901	756.361	1119.15	-0.565081	2.9e-06	3.44e-05	KCTD2	17	75032575	75065889	+	5279	protein_coding	potassium channel tetramerization domain containing 2 [Source:HGNC Symbol;Acc:HGNC:21294]
ENSG00000101868	1023.15	681.037	0.587731	2.92e-06	3.45e-05	POLA1	X	24693919	24996986	+	6336	protein_coding	DNA polymerase alpha 1, catalytic subunit [Source:HGNC Symbol;Acc:HGNC:9173]
ENSG00000164715	1280.02	842.788	0.602797	2.92e-06	3.45e-05	LMTK2	7	98106885	98209633	+	9139	protein_coding	lemur tyrosine kinase 2 [Source:HGNC Symbol;Acc:HGNC:17880]
ENSG00000272391	2766.36	1984.5	0.478813	2.93e-06	3.47e-05	POM121C	7	75416787	75486271	-	8767	protein_coding	POM121 transmembrane nucleoporin C [Source:HGNC Symbol;Acc:HGNC:34005]
ENSG00000196155	474.882	265.657	0.837577	2.94e-06	3.48e-05	PLEKHG4	16	67277510	67289499	+	7328	protein_coding	pleckstrin homology and RhoGEF domain containing G4 [Source:HGNC Symbol;Acc:HGNC:24501]
ENSG00000171608	1001.41	657.876	0.605319	2.95e-06	3.48e-05	PIK3CD	1	9651732	9729114	+	6332	protein_coding	phosphatidylinositol-4,5-bisphosphate 3-kinase catalytic subunit delta [Source:HGNC Symbol;Acc:HGNC:8977]
ENSG00000104679	776.438	483.587	0.683308	2.96e-06	3.49e-05	R3HCC1	8	23270120	23296279	+	2630	protein_coding	R3H domain and coiled-coil containing 1 [Source:HGNC Symbol;Acc:HGNC:27329]
ENSG00000122863	762.841	482.436	0.660258	3.01e-06	3.55e-05	CHST3	10	71964365	72013564	+	6970	protein_coding	carbohydrate sulfotransferase 3 [Source:HGNC Symbol;Acc:HGNC:1971]
ENSG00000044574	11338.8	8941.86	0.342628	3.06e-06	3.61e-05	HSPA5	9	125234853	125241330	-	3908	protein_coding	heat shock protein family A (Hsp70) member 5 [Source:HGNC Symbol;Acc:HGNC:5238]
ENSG00000188833	53.3626	150.258	-1.49371	3.08e-06	3.63e-05	ENTPD8	9	137434364	137441816	-	2836	protein_coding	ectonucleoside triphosphate diphosphohydrolase 8 [Source:HGNC Symbol;Acc:HGNC:24860]
ENSG00000177917	875.029	572.533	0.611559	3.08e-06	3.63e-05	ARL6IP6	2	152717893	152761253	+	3349	protein_coding	ADP ribosylation factor like GTPase 6 interacting protein 6 [Source:HGNC Symbol;Acc:HGNC:24048]
ENSG00000164307	373.553	200.514	0.897019	3.1e-06	3.64e-05	ERAP1	5	96760810	96808100	-	7945	protein_coding	endoplasmic reticulum aminopeptidase 1 [Source:HGNC Symbol;Acc:HGNC:18173]
ENSG00000121892	3166.41	2369.1	0.418764	3.13e-06	3.68e-05	PDS5A	4	39822863	39977956	-	12204	protein_coding	PDS5 cohesin associated factor A [Source:HGNC Symbol;Acc:HGNC:29088]
ENSG00000105696	862.486	1288.03	-0.579204	3.17e-06	3.72e-05	TMEM59L	19	18607430	18621039	+	2626	protein_coding	transmembrane protein 59 like [Source:HGNC Symbol;Acc:HGNC:13237]
ENSG00000111775	1023.1	1536.34	-0.586628	3.18e-06	3.72e-05	COX6A1	12	120438090	120440742	+	1344	protein_coding	cytochrome c oxidase subunit 6A1 [Source:HGNC Symbol;Acc:HGNC:2277]
ENSG00000171159	1975.16	2730.39	-0.467326	3.29e-06	3.85e-05	C9orf16	9	128160260	128163928	+	1662	protein_coding	chromosome 9 open reading frame 16 [Source:HGNC Symbol;Acc:HGNC:17823]
ENSG00000114573	442.841	704.949	-0.669676	3.29e-06	3.85e-05	ATP6V1A	3	113747019	113812056	+	5130	protein_coding	ATPase H+ transporting V1 subunit A [Source:HGNC Symbol;Acc:HGNC:851]
ENSG00000198356	3210.41	4344.65	-0.436321	3.31e-06	3.87e-05	ASNA1	19	12737139	12748323	+	1652	protein_coding	arsA arsenite transporter, ATP-binding, homolog 1 (bacterial) [Source:HGNC Symbol;Acc:HGNC:752]
ENSG00000163541	1255.34	1779.1	-0.502756	3.34e-06	3.91e-05	SUCLG1	2	84423523	84460045	-	4286	protein_coding	succinate-CoA ligase alpha subunit [Source:HGNC Symbol;Acc:HGNC:11449]
ENSG00000123739	298.247	149.892	0.993357	3.35e-06	3.91e-05	PLA2G12A	4	109709989	109730077	-	5228	protein_coding	phospholipase A2 group XIIA [Source:HGNC Symbol;Acc:HGNC:18554]
ENSG00000104894	695.083	425.701	0.707066	3.36e-06	3.92e-05	CD37	19	49335171	49343335	+	4161	protein_coding	CD37 molecule [Source:HGNC Symbol;Acc:HGNC:1666]
ENSG00000159217	3157.35	2304.7	0.454215	3.38e-06	3.94e-05	IGF2BP1	17	48997412	49055650	+	9109	protein_coding	insulin like growth factor 2 mRNA binding protein 1 [Source:HGNC Symbol;Acc:HGNC:28866]
ENSG00000087302	2061.75	2811.81	-0.447118	3.49e-06	4.06e-05	C14orf166	14	51989475	52010691	+	8323	protein_coding	chromosome 14 open reading frame 166 [Source:HGNC Symbol;Acc:HGNC:23169]
ENSG00000143321	10004.3	7850.33	0.349851	3.49e-06	4.06e-05	HDGF	1	156742107	156766925	-	3745	protein_coding	heparin binding growth factor [Source:HGNC Symbol;Acc:HGNC:4856]
ENSG00000105255	1470.24	2097.8	-0.513438	3.5e-06	4.07e-05	FSD1	19	4304600	4323843	+	3111	protein_coding	fibronectin type III and SPRY domain containing 1 [Source:HGNC Symbol;Acc:HGNC:13745]
ENSG00000100580	1719.2	1218.36	0.497344	3.51e-06	4.08e-05	TMED8	14	77335021	77377109	-	7784	protein_coding	transmembrane p24 trafficking protein family member 8 [Source:HGNC Symbol;Acc:HGNC:18633]
ENSG00000111843	1971.23	2661.05	-0.432836	3.57e-06	4.15e-05	TMEM14C	6	10722915	10731129	+	1321	protein_coding	transmembrane protein 14C [Source:HGNC Symbol;Acc:HGNC:20952]
ENSG00000197746	20371.6	25530.2	-0.325638	3.59e-06	4.15e-05	PSAP	10	71816298	71851375	-	3239	protein_coding	prosaposin [Source:HGNC Symbol;Acc:HGNC:9498]
ENSG00000142507	2397.17	3274.79	-0.450341	3.59e-06	4.15e-05	PSMB6	17	4796144	4798503	+	1448	protein_coding	proteasome subunit beta 6 [Source:HGNC Symbol;Acc:HGNC:9543]
ENSG00000119596	3560.66	2586.86	0.460887	3.59e-06	4.15e-05	YLPM1	14	74763366	74859435	+	14876	protein_coding	YLP motif containing 1 [Source:HGNC Symbol;Acc:HGNC:17798]
ENSG00000115234	3278.73	4305.54	-0.39316	3.59e-06	4.15e-05	SNX17	2	27370496	27377533	+	3765	protein_coding	sorting nexin 17 [Source:HGNC Symbol;Acc:HGNC:14979]
ENSG00000115762	1919.01	1364.16	0.492283	3.59e-06	4.15e-05	PLEKHB2	2	131104847	131353709	+	6728	protein_coding	pleckstrin homology domain containing B2 [Source:HGNC Symbol;Acc:HGNC:19236]
ENSG00000198604	502.318	290.206	0.79231	3.6e-06	4.16e-05	BAZ1A	14	34752731	34875647	-	7698	protein_coding	bromodomain adjacent to zinc finger domain 1A [Source:HGNC Symbol;Acc:HGNC:960]
ENSG00000135506	3951.31	5133.17	-0.377395	3.63e-06	4.18e-05	OS9	12	57693955	57721557	+	5169	protein_coding	OS9, endoplasmic reticulum lectin [Source:HGNC Symbol;Acc:HGNC:16994]
ENSG00000128731	2872.56	2005.73	0.518026	3.65e-06	4.21e-05	HERC2	15	28111040	28322152	-	20027	protein_coding	HECT and RLD domain containing E3 ubiquitin protein ligase 2 [Source:HGNC Symbol;Acc:HGNC:4868]
ENSG00000220184	151.66	56.3795	1.42873	3.82e-06	4.39e-05	HMGB3P18	6	121858179	121858768	-	590	processed_pseudogene	high mobility group box 3 pseudogene 18 [Source:HGNC Symbol;Acc:HGNC:39310]
ENSG00000174917	1658.41	2392.7	-0.529126	3.91e-06	4.5e-05	C19orf70	19	5678421	5680896	-	1854	protein_coding	chromosome 19 open reading frame 70 [Source:HGNC Symbol;Acc:HGNC:33702]
ENSG00000115457	3844.17	5233	-0.445371	3.92e-06	4.5e-05	IGFBP2	2	216632828	216664436	+	4767	protein_coding	insulin like growth factor binding protein 2 [Source:HGNC Symbol;Acc:HGNC:5471]
ENSG00000001629	1631.98	1162	0.49027	3.92e-06	4.51e-05	ANKIB1	7	92246234	92401384	+	7130	protein_coding	ankyrin repeat and IBR domain containing 1 [Source:HGNC Symbol;Acc:HGNC:22215]
ENSG00000170832	1227.12	813.794	0.593176	3.95e-06	4.54e-05	USP32	17	60179094	60422470	-	7755	protein_coding	ubiquitin specific peptidase 32 [Source:HGNC Symbol;Acc:HGNC:19143]
ENSG00000085733	3832.8	2897.65	0.403237	3.98e-06	4.56e-05	CTTN	11	70398404	70436584	+	6949	protein_coding	cortactin [Source:HGNC Symbol;Acc:HGNC:3338]
ENSG00000136819	673.601	421.568	0.67659	4.05e-06	4.64e-05	C9orf78	9	129827290	129835863	-	5099	protein_coding	chromosome 9 open reading frame 78 [Source:HGNC Symbol;Acc:HGNC:24932]
ENSG00000186814	464.28	262.741	0.822246	4.06e-06	4.65e-05	ZSCAN30	18	35251058	35290245	-	8271	protein_coding	zinc finger and SCAN domain containing 30 [Source:HGNC Symbol;Acc:HGNC:33517]
ENSG00000122359	5446.99	7110.29	-0.384665	4.09e-06	4.68e-05	ANXA11	10	80150889	80205572	-	8513	protein_coding	annexin A11 [Source:HGNC Symbol;Acc:HGNC:535]
ENSG00000119392	647.103	402.466	0.685153	4.11e-06	4.7e-05	GLE1	9	128504700	128542288	+	3527	protein_coding	GLE1, RNA export mediator [Source:HGNC Symbol;Acc:HGNC:4315]
ENSG00000214029	253.494	119.001	1.08942	4.12e-06	4.71e-05	ZNF891	12	133106817	133130473	-	15455	protein_coding	zinc finger protein 891 [Source:HGNC Symbol;Acc:HGNC:38709]
ENSG00000163975	454.329	256.29	0.824722	4.15e-06	4.74e-05	MELTF	3	196988621	197029816	-	8393	protein_coding	melanotransferrin [Source:HGNC Symbol;Acc:HGNC:7037]
ENSG00000164885	875.227	1338.33	-0.612545	4.19e-06	4.77e-05	CDK5	7	151053812	151058530	-	2938	protein_coding	cyclin dependent kinase 5 [Source:HGNC Symbol;Acc:HGNC:1774]
ENSG00000115255	912.765	1396.15	-0.614944	4.24e-06	4.84e-05	REEP6	19	1490747	1497927	+	2449	protein_coding	receptor accessory protein 6 [Source:HGNC Symbol;Acc:HGNC:30078]
ENSG00000078674	3230.29	2397.04	0.430566	4.3e-06	4.89e-05	PCM1	8	17922840	18029944	+	14445	protein_coding	pericentriolar material 1 [Source:HGNC Symbol;Acc:HGNC:8727]
ENSG00000186283	1612.98	1150.22	0.488201	4.34e-06	4.94e-05	TOR3A	1	179081377	179098023	+	3917	protein_coding	torsin family 3 member A [Source:HGNC Symbol;Acc:HGNC:11997]
ENSG00000004700	1018.58	669.526	0.606295	4.37e-06	4.96e-05	RECQL	12	21468911	21501669	-	3778	protein_coding	RecQ like helicase [Source:HGNC Symbol;Acc:HGNC:9948]
ENSG00000152127	1263.1	866.19	0.543997	4.39e-06	4.98e-05	MGAT5	2	134119983	134454621	+	8578	protein_coding	mannosyl (alpha-1,6-)-glycoprotein beta-1,6-N-acetyl-glucosaminyltransferase [Source:HGNC Symbol;Acc:HGNC:7049]
ENSG00000102078	291.313	515.456	-0.820451	4.41e-06	5.01e-05	SLC25A14	X	130339888	130373361	+	3009	protein_coding	solute carrier family 25 member 14 [Source:HGNC Symbol;Acc:HGNC:10984]
ENSG00000100911	982.757	1415.85	-0.526742	4.42e-06	5.01e-05	PSME2	14	24143362	24147570	-	3582	protein_coding	proteasome activator subunit 2 [Source:HGNC Symbol;Acc:HGNC:9569]
ENSG00000106665	855.332	550.525	0.635415	4.46e-06	5.05e-05	CLIP2	7	74289475	74405943	+	7315	protein_coding	CAP-Gly domain containing linker protein 2 [Source:HGNC Symbol;Acc:HGNC:2586]
ENSG00000126247	8170.76	10788.7	-0.401164	4.47e-06	5.06e-05	CAPNS1	19	36139575	36150353	+	3478	protein_coding	calpain small subunit 1 [Source:HGNC Symbol;Acc:HGNC:1481]
ENSG00000067829	1217.65	1711.72	-0.491406	4.51e-06	5.1e-05	IDH3G	X	153785766	153794523	-	2717	protein_coding	isocitrate dehydrogenase 3 (NAD(+)) gamma [Source:HGNC Symbol;Acc:HGNC:5386]
ENSG00000136014	694.505	432.902	0.682112	4.53e-06	5.12e-05	USP44	12	95516560	95551490	-	5386	protein_coding	ubiquitin specific peptidase 44 [Source:HGNC Symbol;Acc:HGNC:20064]
ENSG00000090060	8012.97	6246.58	0.359404	4.53e-06	5.12e-05	PAPOLA	14	96501433	96567111	+	12766	protein_coding	poly(A) polymerase alpha [Source:HGNC Symbol;Acc:HGNC:14981]
ENSG00000228109	710.203	430.583	0.720847	4.55e-06	5.14e-05	MELTF-AS1	3	196999460	197004744	+	1139	antisense_RNA	MELTF antisense RNA 1 [Source:HGNC Symbol;Acc:HGNC:40373]
ENSG00000131116	1694.84	2457.27	-0.536523	4.56e-06	5.14e-05	ZNF428	19	43607219	43619874	-	1803	protein_coding	zinc finger protein 428 [Source:HGNC Symbol;Acc:HGNC:20804]
ENSG00000151500	644.687	987.977	-0.615031	4.56e-06	5.14e-05	THYN1	11	134248279	134253370	-	2119	protein_coding	thymocyte nuclear protein 1 [Source:HGNC Symbol;Acc:HGNC:29560]
ENSG00000167792	4249.48	5749.05	-0.436287	4.59e-06	5.17e-05	NDUFV1	11	67606852	67612535	+	4154	protein_coding	NADH:ubiquinone oxidoreductase core subunit V1 [Source:HGNC Symbol;Acc:HGNC:7716]
ENSG00000113575	2033.83	2771.59	-0.446189	4.6e-06	5.17e-05	PPP2CA	5	134194334	134226142	-	5661	protein_coding	protein phosphatase 2 catalytic subunit alpha [Source:HGNC Symbol;Acc:HGNC:9299]
ENSG00000109572	840.433	544.208	0.62754	4.6e-06	5.17e-05	CLCN3	4	169612633	169723673	+	8123	protein_coding	chloride voltage-gated channel 3 [Source:HGNC Symbol;Acc:HGNC:2021]
ENSG00000107186	1439.04	1011.2	0.509093	4.61e-06	5.17e-05	MPDZ	9	13105704	13279590	-	11273	protein_coding	multiple PDZ domain crumbs cell polarity complex component [Source:HGNC Symbol;Acc:HGNC:7208]
ENSG00000180354	375.45	203.909	0.880565	4.61e-06	5.17e-05	MTURN	7	30134810	30162762	+	6532	protein_coding	maturin, neural progenitor differentiation regulator homolog [Source:HGNC Symbol;Acc:HGNC:25457]
ENSG00000169710	17190.4	12846.6	0.420089	4.62e-06	5.18e-05	FASN	17	82078333	82098332	-	9364	protein_coding	fatty acid synthase [Source:HGNC Symbol;Acc:HGNC:3594]
ENSG00000126934	4413.22	5770.32	-0.386978	4.62e-06	5.18e-05	MAP2K2	19	4090321	4124129	-	5236	protein_coding	mitogen-activated protein kinase kinase 2 [Source:HGNC Symbol;Acc:HGNC:6842]
ENSG00000263001	1764.96	1147.12	0.620972	4.76e-06	5.33e-05	GTF2I	7	74657667	74760692	+	10438	protein_coding	general transcription factor IIi [Source:HGNC Symbol;Acc:HGNC:4659]
ENSG00000176105	1184.89	790.634	0.584229	4.8e-06	5.37e-05	YES1	18	721588	812546	-	5100	protein_coding	YES proto-oncogene 1, Src family tyrosine kinase [Source:HGNC Symbol;Acc:HGNC:12841]
ENSG00000073111	3328.06	2518.61	0.401917	4.82e-06	5.38e-05	MCM2	3	127598223	127622436	+	4902	protein_coding	minichromosome maintenance complex component 2 [Source:HGNC Symbol;Acc:HGNC:6944]
ENSG00000198931	2573.43	3515.44	-0.450166	4.83e-06	5.4e-05	APRT	16	88809339	88811944	-	1803	protein_coding	adenine phosphoribosyltransferase [Source:HGNC Symbol;Acc:HGNC:626]
ENSG00000138107	3543.13	4702.43	-0.408215	4.88e-06	5.45e-05	ACTR1A	10	102461881	102502711	-	4654	protein_coding	ARP1 actin related protein 1 homolog A [Source:HGNC Symbol;Acc:HGNC:167]
ENSG00000130724	3386.79	4521.59	-0.416788	4.95e-06	5.52e-05	CHMP2A	19	58551566	58555124	-	2129	protein_coding	charged multivesicular body protein 2A [Source:HGNC Symbol;Acc:HGNC:30216]
ENSG00000142453	3666.65	2692.67	0.444953	4.95e-06	5.52e-05	CARM1	19	10871513	10923070	+	4455	protein_coding	coactivator associated arginine methyltransferase 1 [Source:HGNC Symbol;Acc:HGNC:23393]
ENSG00000177674	1132.86	1668.57	-0.559745	4.97e-06	5.53e-05	AGTRAP	1	11736084	11754802	+	2435	protein_coding	angiotensin II receptor associated protein [Source:HGNC Symbol;Acc:HGNC:13539]
ENSG00000126821	713.96	1069.68	-0.58313	4.97e-06	5.53e-05	SGPP1	14	63684214	63728039	-	3312	protein_coding	sphingosine-1-phosphate phosphatase 1 [Source:HGNC Symbol;Acc:HGNC:17720]
ENSG00000198171	1439.49	1996.46	-0.471616	5.01e-06	5.57e-05	DDRGK1	20	3190350	3204685	-	1832	protein_coding	DDRGK domain containing 1 [Source:HGNC Symbol;Acc:HGNC:16110]
ENSG00000135473	734.871	466.595	0.654908	5.03e-06	5.59e-05	PAN2	12	56316223	56334053	-	7288	protein_coding	PAN2 poly(A) specific ribonuclease subunit [Source:HGNC Symbol;Acc:HGNC:20074]
ENSG00000113712	2049.45	1410.33	0.539302	5.06e-06	5.62e-05	CSNK1A1	5	149492197	149551552	-	7714	protein_coding	casein kinase 1 alpha 1 [Source:HGNC Symbol;Acc:HGNC:2451]
ENSG00000196976	4113.68	5829.86	-0.503137	5.08e-06	5.63e-05	LAGE3	X	154477769	154479257	-	949	protein_coding	L antigen family member 3 [Source:HGNC Symbol;Acc:HGNC:26058]
ENSG00000170525	1610.57	1137.38	0.501259	5.15e-06	5.7e-05	PFKFB3	10	6144934	6254644	+	6114	protein_coding	6-phosphofructo-2-kinase/fructose-2,6-biphosphatase 3 [Source:HGNC Symbol;Acc:HGNC:8874]
ENSG00000198198	1081.27	682.358	0.663845	5.2e-06	5.76e-05	SZT2	1	43389882	43454247	+	25040	protein_coding	SZT2, KICSTOR complex subunit [Source:HGNC Symbol;Acc:HGNC:29040]
ENSG00000151746	505.986	298.861	0.759911	5.23e-06	5.79e-05	BICD1	12	32106835	32383633	+	12868	protein_coding	BICD cargo adaptor 1 [Source:HGNC Symbol;Acc:HGNC:1049]
ENSG00000213799	200.235	82.8615	1.27541	5.27e-06	5.82e-05	ZNF845	19	53333749	53354869	+	4413	protein_coding	zinc finger protein 845 [Source:HGNC Symbol;Acc:HGNC:25112]
ENSG00000181773	352.737	190.797	0.886313	5.29e-06	5.84e-05	GPR3	1	27392644	27395814	+	2115	protein_coding	G protein-coupled receptor 3 [Source:HGNC Symbol;Acc:HGNC:4484]
ENSG00000038219	625.591	366.505	0.771389	5.37e-06	5.93e-05	BOD1L1	4	13568738	13627723	-	15860	protein_coding	biorientation of chromosomes in cell division 1 like 1 [Source:HGNC Symbol;Acc:HGNC:31792]
ENSG00000197858	3608.9	2613.86	0.464919	5.47e-06	6.03e-05	GPAA1	8	144082590	144086216	+	3268	protein_coding	glycosylphosphatidylinositol anchor attachment 1 [Source:HGNC Symbol;Acc:HGNC:4446]
ENSG00000242265	19282.1	15103.9	0.352359	5.56e-06	6.12e-05	PEG10	7	94656325	94669695	+	6689	protein_coding	paternally expressed 10 [Source:HGNC Symbol;Acc:HGNC:14005]
ENSG00000142949	5576.25	4043.91	0.463345	5.62e-06	6.18e-05	PTPRF	1	43525187	43623666	+	10712	protein_coding	protein tyrosine phosphatase, receptor type F [Source:HGNC Symbol;Acc:HGNC:9670]
ENSG00000151240	467.464	250.735	0.897084	5.65e-06	6.21e-05	DIP2C	10	274190	689668	-	8563	protein_coding	disco interacting protein 2 homolog C [Source:HGNC Symbol;Acc:HGNC:29150]
ENSG00000129925	11688.8	8658.84	0.432661	5.66e-06	6.22e-05	TMEM8A	16	370773	387113	-	4447	protein_coding	transmembrane protein 8A [Source:HGNC Symbol;Acc:HGNC:17205]
ENSG00000165775	746.923	1103.19	-0.562852	5.67e-06	6.23e-05	FUNDC2	X	155025980	155060303	+	10252	protein_coding	FUN14 domain containing 2 [Source:HGNC Symbol;Acc:HGNC:24925]
ENSG00000166348	528.809	309.433	0.774669	5.68e-06	6.23e-05	USP54	10	73497538	73625953	-	9498	protein_coding	ubiquitin specific peptidase 54 [Source:HGNC Symbol;Acc:HGNC:23513]
ENSG00000174165	704.17	1058.47	-0.589398	5.68e-06	6.23e-05	ZDHHC24	11	66520637	66546238	-	6266	protein_coding	zinc finger DHHC-type containing 24 [Source:HGNC Symbol;Acc:HGNC:27387]
ENSG00000081913	445.806	254.057	0.811165	5.71e-06	6.26e-05	PHLPP1	18	62715450	62980433	+	9142	protein_coding	PH domain and leucine rich repeat protein phosphatase 1 [Source:HGNC Symbol;Acc:HGNC:20610]
ENSG00000240376	161.589	314.785	-0.96064	5.77e-06	6.31e-05	AC010343.1	5	33162179	33162807	+	629	processed_pseudogene
ENSG00000116017	1823.06	1301.85	0.485363	5.82e-06	6.37e-05	ARID3A	19	925781	975934	+	7210	protein_coding	AT-rich interaction domain 3A [Source:HGNC Symbol;Acc:HGNC:3031]
ENSG00000204386	1246.79	1765.72	-0.502965	5.83e-06	6.37e-05	NEU1	6	31857659	31862906	-	4822	protein_coding	neuraminidase 1 [Source:HGNC Symbol;Acc:HGNC:7758]
ENSG00000139644	8548.05	10860.7	-0.345342	5.84e-06	6.38e-05	TMBIM6	12	49707725	49764934	+	6186	protein_coding	transmembrane BAX inhibitor motif containing 6 [Source:HGNC Symbol;Acc:HGNC:11723]
ENSG00000070047	1954.07	1424.43	0.455733	5.86e-06	6.4e-05	PHRF1	11	576486	612222	+	5769	protein_coding	PHD and ring finger domains 1 [Source:HGNC Symbol;Acc:HGNC:24351]
ENSG00000169131	692.433	440.528	0.652728	5.88e-06	6.41e-05	ZNF354A	5	178694605	178730702	-	4031	protein_coding	zinc finger protein 354A [Source:HGNC Symbol;Acc:HGNC:11628]
ENSG00000114503	7004.95	9064.85	-0.371702	5.89e-06	6.41e-05	NCBP2	3	196935402	196942597	-	5114	protein_coding	nuclear cap binding protein subunit 2 [Source:HGNC Symbol;Acc:HGNC:7659]
ENSG00000096433	1076.88	737.347	0.546181	5.89e-06	6.41e-05	ITPR3	6	33620365	33696574	+	9870	protein_coding	inositol 1,4,5-trisphosphate receptor type 3 [Source:HGNC Symbol;Acc:HGNC:6182]
ENSG00000103260	3940.72	5385.25	-0.450904	5.9e-06	6.42e-05	METRN	16	715115	719655	+	3692	protein_coding	meteorin, glial cell differentiation regulator [Source:HGNC Symbol;Acc:HGNC:14151]
ENSG00000172590	591.682	910.858	-0.622766	5.91e-06	6.42e-05	MRPL52	14	22829879	22835037	+	3213	protein_coding	mitochondrial ribosomal protein L52 [Source:HGNC Symbol;Acc:HGNC:16655]
ENSG00000131653	5575.4	4249.8	0.391424	5.93e-06	6.45e-05	TRAF7	16	2155698	2178129	+	4489	protein_coding	TNF receptor associated factor 7 [Source:HGNC Symbol;Acc:HGNC:20456]
ENSG00000079462	1992.88	2739.02	-0.458657	5.94e-06	6.45e-05	PAFAH1B3	19	42297033	42303546	-	1419	protein_coding	platelet activating factor acetylhydrolase 1b catalytic subunit 3 [Source:HGNC Symbol;Acc:HGNC:8576]
ENSG00000164164	1023.31	679.723	0.590643	5.97e-06	6.47e-05	OTUD4	4	145110838	145180161	-	9085	protein_coding	OTU deubiquitinase 4 [Source:HGNC Symbol;Acc:HGNC:24949]
ENSG00000213326	407.638	695.408	-0.768609	6.07e-06	6.57e-05	RPS7P11	17	46721582	46722167	-	586	processed_pseudogene	ribosomal protein S7 pseudogene 11 [Source:HGNC Symbol;Acc:HGNC:35841]
ENSG00000168090	4090.08	5446.28	-0.413254	6.07e-06	6.58e-05	COPS6	7	100088954	100092200	+	2807	protein_coding	COP9 signalosome subunit 6 [Source:HGNC Symbol;Acc:HGNC:21749]
ENSG00000099864	1813.74	1283.02	0.498692	6.11e-06	6.61e-05	PALM	19	708939	748329	+	4908	protein_coding	paralemmin [Source:HGNC Symbol;Acc:HGNC:8594]
ENSG00000226779	402.263	223.67	0.847755	6.22e-06	6.73e-05	NAALADL2-AS2	3	175234861	175271096	-	1038	antisense_RNA	NAALADL2 antisense RNA 2 [Source:HGNC Symbol;Acc:HGNC:41015]
ENSG00000163428	1173.53	810.002	0.535407	6.23e-06	6.73e-05	LRRC58	3	120324509	120349339	-	7903	protein_coding	leucine rich repeat containing 58 [Source:HGNC Symbol;Acc:HGNC:26968]
ENSG00000135424	1066.44	1525.52	-0.517356	6.28e-06	6.78e-05	ITGA7	12	55684568	55716043	-	6373	protein_coding	integrin subunit alpha 7 [Source:HGNC Symbol;Acc:HGNC:6143]
ENSG00000126106	170.104	326.128	-0.940917	6.37e-06	6.87e-05	TMEM53	1	44635238	44674555	-	3635	protein_coding	transmembrane protein 53 [Source:HGNC Symbol;Acc:HGNC:26186]
ENSG00000127922	3585.59	5000.54	-0.479502	6.38e-06	6.87e-05	SEM1	7	96481626	96709891	-	11490	protein_coding	SEM1, 26S proteasome complex subunit [Source:HGNC Symbol;Acc:HGNC:10845]
ENSG00000143799	5494.39	4220.77	0.380526	6.4e-06	6.9e-05	PARP1	1	226360691	226408079	-	7169	protein_coding	poly(ADP-ribose) polymerase 1 [Source:HGNC Symbol;Acc:HGNC:270]
ENSG00000175756	3061.95	4247.01	-0.472106	6.42e-06	6.91e-05	AURKAIP1	1	1373730	1375495	-	1669	protein_coding	aurora kinase A interacting protein 1 [Source:HGNC Symbol;Acc:HGNC:24114]
ENSG00000181924	1324.11	1840.86	-0.475054	6.43e-06	6.92e-05	COA4	11	73872667	73876988	-	2246	protein_coding	cytochrome c oxidase assembly factor 4 homolog [Source:HGNC Symbol;Acc:HGNC:24604]
ENSG00000197323	1363.37	940.516	0.535712	6.48e-06	6.96e-05	TRIM33	1	114392777	114511160	-	9574	protein_coding	tripartite motif containing 33 [Source:HGNC Symbol;Acc:HGNC:16290]
ENSG00000172354	6569.55	8661.22	-0.398994	6.55e-06	7.04e-05	GNB2	7	100673531	100679174	+	2857	protein_coding	G protein subunit beta 2 [Source:HGNC Symbol;Acc:HGNC:4398]
ENSG00000224032	660.729	990.982	-0.583973	6.56e-06	7.04e-05	EPB41L4A-AS1	5	112160526	112164276	+	3344	lincRNA	EPB41L4A antisense RNA 1 [Source:HGNC Symbol;Acc:HGNC:30749]
ENSG00000166823	151.455	303.531	-1.00714	6.6e-06	7.07e-05	MESP1	15	89748661	89751310	-	2369	protein_coding	mesoderm posterior bHLH transcription factor 1 [Source:HGNC Symbol;Acc:HGNC:29658]
ENSG00000111906	1580.6	2223.43	-0.492138	6.62e-06	7.1e-05	HDDC2	6	125219962	125302078	-	5888	protein_coding	HD domain containing 2 [Source:HGNC Symbol;Acc:HGNC:21078]
ENSG00000276547	223.884	96.4489	1.21313	6.65e-06	7.11e-05	PCDHGB5	5	141397987	141512979	+	4851	protein_coding	protocadherin gamma subfamily B, 5 [Source:HGNC Symbol;Acc:HGNC:8712]
ENSG00000072415	2453.28	1799.84	0.447087	6.65e-06	7.11e-05	MPP5	14	67241109	67335819	+	8743	protein_coding	membrane palmitoylated protein 5 [Source:HGNC Symbol;Acc:HGNC:18669]
ENSG00000104825	1263.4	842.933	0.582977	6.68e-06	7.14e-05	NFKBIB	19	38899700	38908893	+	2324	protein_coding	NFKB inhibitor beta [Source:HGNC Symbol;Acc:HGNC:7798]
ENSG00000144746	560.975	865.102	-0.623236	6.71e-06	7.17e-05	ARL6IP5	3	69084944	69106066	+	2522	protein_coding	ADP ribosylation factor like GTPase 6 interacting protein 5 [Source:HGNC Symbol;Acc:HGNC:16937]
ENSG00000042317	138.803	279.604	-1.00956	6.73e-06	7.18e-05	SPATA7	14	88384924	88470350	+	6872	protein_coding	spermatogenesis associated 7 [Source:HGNC Symbol;Acc:HGNC:20423]
ENSG00000182979	8760.36	6726.26	0.380956	6.74e-06	7.18e-05	MTA1	14	105419820	105470729	+	6966	protein_coding	metastasis associated 1 [Source:HGNC Symbol;Acc:HGNC:7410]
ENSG00000099204	1003.96	678.176	0.566056	6.79e-06	7.24e-05	ABLIM1	10	114431113	114685003	-	9871	protein_coding	actin binding LIM protein 1 [Source:HGNC Symbol;Acc:HGNC:78]
ENSG00000119782	218.056	393.079	-0.850209	6.8e-06	7.24e-05	FKBP1B	2	24049701	24063681	+	1677	protein_coding	FK506 binding protein 1B [Source:HGNC Symbol;Acc:HGNC:3712]
ENSG00000169223	4178.23	5537.41	-0.40644	6.82e-06	7.26e-05	LMAN2	5	177331562	177351852	-	2357	protein_coding	lectin, mannose binding 2 [Source:HGNC Symbol;Acc:HGNC:16986]
ENSG00000104341	4322.45	5562.71	-0.363958	6.84e-06	7.27e-05	LAPTM4B	8	97775057	97853013	+	3197	protein_coding	lysosomal protein transmembrane 4 beta [Source:HGNC Symbol;Acc:HGNC:13646]
ENSG00000124177	897.419	596.218	0.589627	6.85e-06	7.28e-05	CHD6	20	41402101	41618494	-	14126	protein_coding	chromodomain helicase DNA binding protein 6 [Source:HGNC Symbol;Acc:HGNC:19057]
ENSG00000005075	2134.43	2949.77	-0.466831	6.9e-06	7.32e-05	POLR2J	7	102473118	102478907	-	1355	protein_coding	RNA polymerase II subunit J [Source:HGNC Symbol;Acc:HGNC:9197]
ENSG00000028203	794.671	1170.75	-0.557846	6.9e-06	7.32e-05	VEZT	12	95217746	95302790	+	8757	protein_coding	vezatin, adherens junctions transmembrane protein [Source:HGNC Symbol;Acc:HGNC:18258]
ENSG00000085840	654.219	405.337	0.689533	6.91e-06	7.33e-05	ORC1	1	52372829	52404459	-	3157	protein_coding	origin recognition complex subunit 1 [Source:HGNC Symbol;Acc:HGNC:8487]
ENSG00000175115	1891.52	1366.02	0.469587	6.99e-06	7.4e-05	PACS1	11	66070363	66244747	+	9037	protein_coding	phosphofurin acidic cluster sorting protein 1 [Source:HGNC Symbol;Acc:HGNC:30032]
ENSG00000122390	1594.17	2265.46	-0.507864	7.01e-06	7.42e-05	NAA60	16	3443611	3486963	+	5639	protein_coding	N(alpha)-acetyltransferase 60, NatF catalytic subunit [Source:HGNC Symbol;Acc:HGNC:25875]
ENSG00000131409	324.012	169.099	0.936779	7.06e-06	7.47e-05	LRRC4B	19	50516892	50568045	-	3121	protein_coding	leucine rich repeat containing 4B [Source:HGNC Symbol;Acc:HGNC:25042]
ENSG00000109133	1090.56	749.343	0.541882	7.18e-06	7.58e-05	TMEM33	4	41935120	41960572	+	8240	protein_coding	transmembrane protein 33 [Source:HGNC Symbol;Acc:HGNC:25541]
ENSG00000279457	523.683	804.555	-0.618873	7.18e-06	7.58e-05	FO538757.1	1	185217	195411	-	1397	unprocessed_pseudogene
ENSG00000005483	1532.25	1055.83	0.537483	7.19e-06	7.58e-05	KMT2E	7	105014179	105114361	+	9231	protein_coding	lysine methyltransferase 2E [Source:HGNC Symbol;Acc:HGNC:18541]
ENSG00000159079	466.037	724.16	-0.63532	7.19e-06	7.58e-05	C21orf59	21	32592079	32612866	-	3353	protein_coding	chromosome 21 open reading frame 59 [Source:HGNC Symbol;Acc:HGNC:1301]
ENSG00000179403	539.308	845.869	-0.650933	7.25e-06	7.63e-05	VWA1	1	1434861	1442882	+	5065	protein_coding	von Willebrand factor A domain containing 1 [Source:HGNC Symbol;Acc:HGNC:30910]
ENSG00000147155	759.29	1122.88	-0.564188	7.25e-06	7.63e-05	EBP	X	48521158	48528716	+	2409	protein_coding	emopamil binding protein (sterol isomerase) [Source:HGNC Symbol;Acc:HGNC:3133]
ENSG00000196123	709.332	1040.77	-0.552448	7.25e-06	7.63e-05	KIAA0895L	16	67175602	67184040	-	4780	protein_coding	KIAA0895 like [Source:HGNC Symbol;Acc:HGNC:34408]
ENSG00000100997	1697.71	2291.11	-0.432758	7.32e-06	7.69e-05	ABHD12	20	25294743	25390983	-	3429	protein_coding	abhydrolase domain containing 12 [Source:HGNC Symbol;Acc:HGNC:15868]
ENSG00000143319	1049.47	721.368	0.540794	7.43e-06	7.8e-05	ISG20L2	1	156721891	156728799	-	5262	protein_coding	interferon stimulated exonuclease gene 20 like 2 [Source:HGNC Symbol;Acc:HGNC:25745]
ENSG00000161970	738.379	1139.94	-0.625763	7.43e-06	7.8e-05	RPL26	17	8377520	8383213	-	2472	protein_coding	ribosomal protein L26 [Source:HGNC Symbol;Acc:HGNC:10327]
ENSG00000041988	301.813	513.509	-0.765258	7.48e-06	7.85e-05	THAP3	1	6624866	6635586	+	4072	protein_coding	THAP domain containing 3 [Source:HGNC Symbol;Acc:HGNC:20855]
ENSG00000111229	1548.57	2156.67	-0.477467	7.49e-06	7.85e-05	ARPC3	12	110434825	110450422	-	3025	protein_coding	actin related protein 2/3 complex subunit 3 [Source:HGNC Symbol;Acc:HGNC:706]
ENSG00000171453	650.515	969.294	-0.575384	7.57e-06	7.93e-05	POLR1C	6	43509702	43529585	+	2867	protein_coding	RNA polymerase I subunit C [Source:HGNC Symbol;Acc:HGNC:20194]
ENSG00000039560	919.73	607.774	0.598628	7.65e-06	8e-05	RAI14	5	34656237	34832627	+	7687	protein_coding	retinoic acid induced 14 [Source:HGNC Symbol;Acc:HGNC:14873]
ENSG00000259946	115.936	244.685	-1.07764	7.74e-06	8.09e-05	BX005019.1	1	97967005	97968814	-	1810	lincRNA
ENSG00000178449	352.488	577.589	-0.712074	7.76e-06	8.11e-05	COX14	12	50111979	50120457	+	1073	protein_coding	COX14, cytochrome c oxidase assembly factor [Source:HGNC Symbol;Acc:HGNC:28216]
ENSG00000154144	598.015	357.153	0.742093	7.8e-06	8.14e-05	TBRG1	11	124622836	124635398	+	6627	protein_coding	transforming growth factor beta regulator 1 [Source:HGNC Symbol;Acc:HGNC:29551]
ENSG00000167565	1219.31	1704.93	-0.483556	7.87e-06	8.21e-05	SERTAD3	19	40440844	40444705	-	2218	protein_coding	SERTA domain containing 3 [Source:HGNC Symbol;Acc:HGNC:17931]
ENSG00000115677	14288	11391.7	0.326797	7.91e-06	8.24e-05	HDLBP	2	241227264	241317061	-	12182	protein_coding	high density lipoprotein binding protein [Source:HGNC Symbol;Acc:HGNC:4857]
ENSG00000179051	3223.37	4193.44	-0.379588	7.93e-06	8.25e-05	RCC2	1	17406760	17439724	-	4126	protein_coding	regulator of chromosome condensation 2 [Source:HGNC Symbol;Acc:HGNC:30297]
ENSG00000125821	1050	1493.86	-0.508439	7.93e-06	8.25e-05	DTD1	20	18567453	18763917	+	3329	protein_coding	D-tyrosyl-tRNA deacylase 1 [Source:HGNC Symbol;Acc:HGNC:16219]
ENSG00000174684	2043.73	2739.6	-0.42321	8.04e-06	8.37e-05	B4GAT1	11	66345372	66347692	-	2072	protein_coding	beta-1,4-glucuronyltransferase 1 [Source:HGNC Symbol;Acc:HGNC:15685]
ENSG00000071553	4060.87	5270.74	-0.376508	8.06e-06	8.38e-05	ATP6AP1	X	154428632	154436516	+	4884	protein_coding	ATPase H+ transporting accessory protein 1 [Source:HGNC Symbol;Acc:HGNC:868]
ENSG00000116830	1414.89	981.03	0.528479	8.17e-06	8.48e-05	TTF2	1	117060303	117107453	+	10181	protein_coding	transcription termination factor 2 [Source:HGNC Symbol;Acc:HGNC:12398]
ENSG00000147912	296.057	511.502	-0.790632	8.19e-06	8.5e-05	FBXO10	9	37510892	37576349	-	5997	protein_coding	F-box protein 10 [Source:HGNC Symbol;Acc:HGNC:13589]
ENSG00000091039	2172.2	1550.33	0.487045	8.22e-06	8.53e-05	OSBPL8	12	76351797	76559809	-	9198	protein_coding	oxysterol binding protein like 8 [Source:HGNC Symbol;Acc:HGNC:16396]
ENSG00000183684	2338.34	3114.83	-0.41404	8.25e-06	8.55e-05	ALYREF	17	81887844	81891586	-	1574	protein_coding	Aly/REF export factor [Source:HGNC Symbol;Acc:HGNC:19071]
ENSG00000167863	2126.24	2948.34	-0.471271	8.35e-06	8.65e-05	ATP5H	17	75038863	75046985	-	3231	protein_coding	ATP synthase, H+ transporting, mitochondrial Fo complex subunit D [Source:HGNC Symbol;Acc:HGNC:845]
ENSG00000196247	568.216	344.663	0.722231	8.37e-06	8.66e-05	ZNF107	7	64666083	64711582	+	7162	protein_coding	zinc finger protein 107 [Source:HGNC Symbol;Acc:HGNC:12887]
ENSG00000061676	4100.42	3072.61	0.416695	8.38e-06	8.67e-05	NCKAP1	2	182909115	183038858	-	22520	protein_coding	NCK associated protein 1 [Source:HGNC Symbol;Acc:HGNC:7666]
ENSG00000178982	2622.61	3553.95	-0.4384	8.39e-06	8.67e-05	EIF3K	19	38619082	38636955	+	2798	protein_coding	eukaryotic translation initiation factor 3 subunit K [Source:HGNC Symbol;Acc:HGNC:24656]
ENSG00000183018	240.688	112.359	1.09927	8.44e-06	8.71e-05	SPNS2	17	4498838	4539035	+	4111	protein_coding	sphingolipid transporter 2 [Source:HGNC Symbol;Acc:HGNC:26992]
ENSG00000136068	1428.98	1006.93	0.504886	8.44e-06	8.71e-05	FLNB	3	58008400	58172251	+	13952	protein_coding	filamin B [Source:HGNC Symbol;Acc:HGNC:3755]
ENSG00000117984	1893.61	2665.54	-0.493892	8.52e-06	8.78e-05	CTSD	11	1752752	1764573	-	3126	protein_coding	cathepsin D [Source:HGNC Symbol;Acc:HGNC:2529]
ENSG00000153774	460.56	712.634	-0.629319	8.63e-06	8.9e-05	CFDP1	16	75293698	75433485	-	3317	protein_coding	craniofacial development protein 1 [Source:HGNC Symbol;Acc:HGNC:1873]
ENSG00000033867	511.375	307.989	0.732106	8.77e-06	9.03e-05	SLC4A7	3	27372721	27484420	-	9616	protein_coding	solute carrier family 4 member 7 [Source:HGNC Symbol;Acc:HGNC:11033]
ENSG00000021762	434.699	252.524	0.782972	8.78e-06	9.04e-05	OSBPL5	11	3087116	3166739	-	7466	protein_coding	oxysterol binding protein like 5 [Source:HGNC Symbol;Acc:HGNC:16392]
ENSG00000100416	808.838	1160.92	-0.520906	8.85e-06	9.09e-05	TRMU	22	46330875	46357340	+	8390	protein_coding	tRNA 5-methylaminomethyl-2-thiouridylate methyltransferase [Source:HGNC Symbol;Acc:HGNC:25481]
ENSG00000229638	204.24	367.24	-0.846515	8.85e-06	9.09e-05	RPL4P4	3	185417495	185418778	-	1284	processed_pseudogene	ribosomal protein L4 pseudogene 4 [Source:HGNC Symbol;Acc:HGNC:36179]
ENSG00000076108	3485.04	2500.44	0.478996	8.94e-06	9.17e-05	BAZ2A	12	56595596	56636816	-	10918	protein_coding	bromodomain adjacent to zinc finger domain 2A [Source:HGNC Symbol;Acc:HGNC:962]
ENSG00000074842	4365.01	5896.47	-0.433984	8.96e-06	9.19e-05	MYDGF	19	4641374	4670370	-	1678	protein_coding	myeloid derived growth factor [Source:HGNC Symbol;Acc:HGNC:16948]
ENSG00000140943	2015.94	1469.07	0.456204	9.02e-06	9.24e-05	MBTPS1	16	84053761	84116906	-	10238	protein_coding	membrane bound transcription factor peptidase, site 1 [Source:HGNC Symbol;Acc:HGNC:15456]
ENSG00000127914	1182.06	779.691	0.600584	9.02e-06	9.24e-05	AKAP9	7	91940867	92110673	+	18210	protein_coding	A-kinase anchoring protein 9 [Source:HGNC Symbol;Acc:HGNC:379]
ENSG00000162924	177.177	72.8037	1.28178	9.13e-06	9.35e-05	REL	2	60881521	60931610	+	11255	protein_coding	REL proto-oncogene, NF-kB subunit [Source:HGNC Symbol;Acc:HGNC:9954]
ENSG00000106268	1375.49	1926.39	-0.486475	9.22e-06	9.43e-05	NUDT1	7	2242222	2251146	+	2093	protein_coding	nudix hydrolase 1 [Source:HGNC Symbol;Acc:HGNC:8048]
ENSG00000112651	761.985	1138.17	-0.578507	9.29e-06	9.49e-05	MRPL2	6	43054029	43059806	-	2539	protein_coding	mitochondrial ribosomal protein L2 [Source:HGNC Symbol;Acc:HGNC:14056]
ENSG00000092439	1199.6	827.169	0.536668	9.31e-06	9.5e-05	TRPM7	15	50552473	50686815	-	12333	protein_coding	transient receptor potential cation channel subfamily M member 7 [Source:HGNC Symbol;Acc:HGNC:17994]
ENSG00000174231	6615.2	5045.49	0.390718	9.31e-06	9.5e-05	PRPF8	17	1650629	1684882	-	11355	protein_coding	pre-mRNA processing factor 8 [Source:HGNC Symbol;Acc:HGNC:17340]
ENSG00000142207	1633.57	1132.96	0.52767	9.39e-06	9.57e-05	URB1	21	32311018	32393026	-	11461	protein_coding	URB1 ribosome biogenesis 1 homolog (S. cerevisiae) [Source:HGNC Symbol;Acc:HGNC:17344]
ENSG00000132879	1205.14	1686.62	-0.485412	9.39e-06	9.57e-05	FBXO44	1	11654375	11663327	+	3527	protein_coding	F-box protein 44 [Source:HGNC Symbol;Acc:HGNC:24847]
ENSG00000142669	1477.3	2058.79	-0.478723	9.48e-06	9.65e-05	SH3BGRL3	1	26279176	26281522	+	1786	protein_coding	SH3 domain binding glutamate rich protein like 3 [Source:HGNC Symbol;Acc:HGNC:15568]
ENSG00000184983	1559.32	2212.64	-0.50472	9.49e-06	9.65e-05	NDUFA6	22	42085525	42090955	-	1416	protein_coding	NADH:ubiquinone oxidoreductase subunit A6 [Source:HGNC Symbol;Acc:HGNC:7690]
ENSG00000104979	3637.38	4873.25	-0.421992	9.49e-06	9.65e-05	C19orf53	19	13774168	13778462	+	1174	protein_coding	chromosome 19 open reading frame 53 [Source:HGNC Symbol;Acc:HGNC:24991]
ENSG00000163349	1691.15	1135.6	0.574337	9.54e-06	9.69e-05	HIPK1	1	113929192	113977869	+	9280	protein_coding	homeodomain interacting protein kinase 1 [Source:HGNC Symbol;Acc:HGNC:19006]
ENSG00000038382	1934.52	1280.7	0.594436	9.57e-06	9.71e-05	TRIO	5	14143702	14532128	+	17500	protein_coding	trio Rho guanine nucleotide exchange factor [Source:HGNC Symbol;Acc:HGNC:12303]
ENSG00000119705	1768.15	2523.12	-0.512808	9.61e-06	9.75e-05	SLIRP	14	77708071	77761104	+	2631	protein_coding	SRA stem-loop interacting RNA binding protein [Source:HGNC Symbol;Acc:HGNC:20495]
ENSG00000126709	397.042	625.987	-0.656778	9.62e-06	9.76e-05	IFI6	1	27666061	27672218	-	865	protein_coding	interferon alpha inducible protein 6 [Source:HGNC Symbol;Acc:HGNC:4054]
ENSG00000102317	6420.24	8233.46	-0.358729	9.68e-06	9.8e-05	RBM3	X	48574449	48579066	+	3731	protein_coding	RNA binding motif (RNP1, RRM) protein 3 [Source:HGNC Symbol;Acc:HGNC:9900]
ENSG00000196305	2745.5	2040.62	0.42851	9.78e-06	9.9e-05	IARS	9	92210207	92293756	-	7401	protein_coding	isoleucyl-tRNA synthetase [Source:HGNC Symbol;Acc:HGNC:5330]
ENSG00000134874	1195.83	821.361	0.542613	9.79e-06	9.91e-05	DZIP1	13	95578202	95644703	-	8470	protein_coding	DAZ interacting zinc finger protein 1 [Source:HGNC Symbol;Acc:HGNC:20908]
ENSG00000065328	1129.32	784.124	0.526681	9.81e-06	9.92e-05	MCM10	10	13161554	13211104	+	5454	protein_coding	minichromosome maintenance 10 replication initiation factor [Source:HGNC Symbol;Acc:HGNC:18043]
ENSG00000117410	2084.88	2786.11	-0.418379	9.82e-06	9.92e-05	ATP6V0B	1	43974487	43978295	+	3535	protein_coding	ATPase H+ transporting V0 subunit b [Source:HGNC Symbol;Acc:HGNC:861]
ENSG00000178921	2423.3	1758.39	0.462248	9.84e-06	9.93e-05	PFAS	17	8247618	8270491	+	6471	protein_coding	phosphoribosylformylglycinamidine synthase [Source:HGNC Symbol;Acc:HGNC:8863]
ENSG00000189159	4603.66	6150.06	-0.417776	1.03e-05	0.000104089	JPT1	17	75135248	75168281	-	3414	protein_coding	Jupiter microtubule associated homolog 1 [Source:HGNC Symbol;Acc:HGNC:14569]
ENSG00000011405	976.262	660.363	0.563891	1.04e-05	0.000105231	PIK3C2A	11	17077730	17207983	-	9204	protein_coding	phosphatidylinositol-4-phosphate 3-kinase catalytic subunit type 2 alpha [Source:HGNC Symbol;Acc:HGNC:8971]
ENSG00000196912	157.291	61.2332	1.36311	1.05e-05	0.000105286	ANKRD36B	2	97492663	97589965	-	6771	protein_coding	ankyrin repeat domain 36B [Source:HGNC Symbol;Acc:HGNC:29333]
ENSG00000146701	6176.12	8189.7	-0.407261	1.05e-05	0.000106048	MDH2	7	76048051	76067508	+	3641	protein_coding	malate dehydrogenase 2 [Source:HGNC Symbol;Acc:HGNC:6971]
ENSG00000134825	3091.7	4255.23	-0.460717	1.06e-05	0.000106577	TMEM258	11	61768501	61792802	-	3068	protein_coding	transmembrane protein 258 [Source:HGNC Symbol;Acc:HGNC:1164]
ENSG00000172757	16547.4	21195.9	-0.357208	1.06e-05	0.000106869	CFL1	11	65823022	65862026	-	5863	protein_coding	cofilin 1 [Source:HGNC Symbol;Acc:HGNC:1874]
ENSG00000008294	2206.22	1585.12	0.477015	1.07e-05	0.00010718	SPAG9	17	50962174	51120865	-	11963	protein_coding	sperm associated antigen 9 [Source:HGNC Symbol;Acc:HGNC:14524]
ENSG00000197728	10423.3	14179.1	-0.443843	1.09e-05	0.000109209	RPS26	12	56041853	56044675	+	1943	protein_coding	ribosomal protein S26 [Source:HGNC Symbol;Acc:HGNC:10414]
ENSG00000213585	5406.53	6996.26	-0.371632	1.09e-05	0.000109738	VDAC1	5	133971915	134005133	-	3163	protein_coding	voltage dependent anion channel 1 [Source:HGNC Symbol;Acc:HGNC:12669]
ENSG00000175166	17030.7	13702.4	0.313714	1.1e-05	0.000110444	PSMD2	3	184298709	184309054	+	5453	protein_coding	proteasome 26S subunit, non-ATPase 2 [Source:HGNC Symbol;Acc:HGNC:9559]
ENSG00000086504	3788.13	5146.84	-0.442265	1.11e-05	0.000110668	MRPL28	16	367384	370527	-	2404	protein_coding	mitochondrial ribosomal protein L28 [Source:HGNC Symbol;Acc:HGNC:14484]
ENSG00000010256	2902.46	3875.49	-0.417359	1.11e-05	0.000111094	UQCRC1	3	48599002	48610976	-	3236	protein_coding	ubiquinol-cytochrome c reductase core protein I [Source:HGNC Symbol;Acc:HGNC:12585]
ENSG00000140575	6486.81	4817.83	0.429202	1.12e-05	0.000111806	IQGAP1	15	90388218	90502243	+	11535	protein_coding	IQ motif containing GTPase activating protein 1 [Source:HGNC Symbol;Acc:HGNC:6110]
ENSG00000185825	6303.53	8208.13	-0.380847	1.12e-05	0.000112292	BCAP31	X	153700497	153724697	-	2624	protein_coding	B-cell receptor associated protein 31 [Source:HGNC Symbol;Acc:HGNC:16695]
ENSG00000143570	4017.25	5145.04	-0.356895	1.14e-05	0.00011413	SLC39A1	1	153959099	153968184	-	3388	protein_coding	solute carrier family 39 member 1 [Source:HGNC Symbol;Acc:HGNC:12876]
ENSG00000025772	1654.73	1189.44	0.476187	1.16e-05	0.000115776	TOMM34	20	44942130	44960486	-	2062	protein_coding	translocase of outer mitochondrial membrane 34 [Source:HGNC Symbol;Acc:HGNC:15746]
ENSG00000188786	431.258	250.656	0.783351	1.17e-05	0.000116212	MTF1	1	37809567	37859620	-	8024	protein_coding	metal regulatory transcription factor 1 [Source:HGNC Symbol;Acc:HGNC:7428]
ENSG00000130313	1407.94	1972.97	-0.487042	1.18e-05	0.000117127	PGLS	19	17511629	17521288	+	2847	protein_coding	6-phosphogluconolactonase [Source:HGNC Symbol;Acc:HGNC:8903]
ENSG00000197448	1221.79	1673.03	-0.453606	1.18e-05	0.000117506	GSTK1	7	143244093	143270854	+	4228	protein_coding	glutathione S-transferase kappa 1 [Source:HGNC Symbol;Acc:HGNC:16906]
ENSG00000117461	502.142	791.118	-0.654289	1.19e-05	0.000118064	PIK3R3	1	46040140	46133036	-	7410	protein_coding	phosphoinositide-3-kinase regulatory subunit 3 [Source:HGNC Symbol;Acc:HGNC:8981]
ENSG00000053372	1792.24	2527.19	-0.495331	1.19e-05	0.000118078	MRTO4	1	19251539	19260128	+	2822	protein_coding	MRT4 homolog, ribosome maturation factor [Source:HGNC Symbol;Acc:HGNC:18477]
ENSG00000250899	576.145	357.083	0.689178	1.19e-05	0.000118078	AC125807.2	12	3041437	3044950	+	3514	lincRNA
ENSG00000102312	355.116	572.33	-0.688687	1.2e-05	0.000118924	PORCN	X	48508962	48520814	+	3011	protein_coding	porcupine O-acyltransferase [Source:HGNC Symbol;Acc:HGNC:17652]
ENSG00000229119	111.016	230.796	-1.05665	1.2e-05	0.000119394	AC026403.1	5	166382305	166382599	+	295	processed_pseudogene
ENSG00000160710	6025.9	4513.89	0.416851	1.21e-05	0.000119866	ADAR	1	154582062	154627999	-	8356	protein_coding	adenosine deaminase, RNA specific [Source:HGNC Symbol;Acc:HGNC:225]
ENSG00000006118	5754.66	7581.62	-0.398106	1.22e-05	0.000121105	TMEM132A	11	60924463	60937159	+	7271	protein_coding	transmembrane protein 132A [Source:HGNC Symbol;Acc:HGNC:31092]
ENSG00000108039	1810.1	2418.49	-0.41851	1.22e-05	0.000121105	XPNPEP1	10	109864766	109923553	-	6691	protein_coding	X-prolyl aminopeptidase 1 [Source:HGNC Symbol;Acc:HGNC:12822]
ENSG00000147162	3450.39	2533.43	0.445856	1.23e-05	0.000121993	OGT	X	71533083	71575897	+	9812	protein_coding	O-linked N-acetylglucosamine (GlcNAc) transferase [Source:HGNC Symbol;Acc:HGNC:8127]
ENSG00000210195	98.5394	213.898	-1.11607	1.23e-05	0.000122087	MT-TT	MT	15888	15953	+	66	Mt_tRNA	mitochondrially encoded tRNA threonine [Source:HGNC Symbol;Acc:HGNC:7499]
ENSG00000102935	329.819	174.891	0.913425	1.25e-05	0.000123734	ZNF423	16	49487524	49857919	-	8997	protein_coding	zinc finger protein 423 [Source:HGNC Symbol;Acc:HGNC:16762]
ENSG00000131398	2269.63	1695.86	0.420194	1.26e-05	0.00012382	KCNC3	19	50311937	50333515	-	6277	protein_coding	potassium voltage-gated channel subfamily C member 3 [Source:HGNC Symbol;Acc:HGNC:6235]
ENSG00000172932	1181.27	1669.21	-0.499666	1.26e-05	0.00012382	ANKRD13D	11	67288547	67302485	+	6643	protein_coding	ankyrin repeat domain 13D [Source:HGNC Symbol;Acc:HGNC:27880]
ENSG00000132589	2652.11	3485.98	-0.394826	1.26e-05	0.00012382	FLOT2	17	28879335	28897679	-	3336	protein_coding	flotillin 2 [Source:HGNC Symbol;Acc:HGNC:3758]
ENSG00000118193	897.295	572.381	0.649039	1.26e-05	0.00012382	KIF14	1	200551497	200620734	-	7277	protein_coding	kinesin family member 14 [Source:HGNC Symbol;Acc:HGNC:19181]
ENSG00000143437	1835.77	1329.44	0.46562	1.26e-05	0.000124435	ARNT	1	150809705	150876768	-	6516	protein_coding	aryl hydrocarbon receptor nuclear translocator [Source:HGNC Symbol;Acc:HGNC:700]
ENSG00000114904	439.429	252.633	0.799395	1.27e-05	0.000124935	NEK4	3	52708449	52770949	-	6391	protein_coding	NIMA related kinase 4 [Source:HGNC Symbol;Acc:HGNC:11399]
ENSG00000075702	1723.02	1244.85	0.468408	1.27e-05	0.000125035	WDR62	19	36054881	36105106	+	9775	protein_coding	WD repeat domain 62 [Source:HGNC Symbol;Acc:HGNC:24502]
ENSG00000100852	622.464	389.986	0.675167	1.27e-05	0.000125174	ARHGAP5	14	32076114	32159728	+	10888	protein_coding	Rho GTPase activating protein 5 [Source:HGNC Symbol;Acc:HGNC:675]
ENSG00000144674	848.97	571.075	0.571825	1.28e-05	0.000125579	GOLGA4	3	37243177	37366751	+	10737	protein_coding	golgin A4 [Source:HGNC Symbol;Acc:HGNC:4427]
ENSG00000078061	1539.84	2087.59	-0.439362	1.28e-05	0.000125579	ARAF	X	47561100	47571920	+	3535	protein_coding	A-Raf proto-oncogene, serine/threonine kinase [Source:HGNC Symbol;Acc:HGNC:646]
ENSG00000144893	174.066	73.288	1.24804	1.28e-05	0.000125775	MED12L	3	151085697	151437072	+	12619	protein_coding	mediator complex subunit 12 like [Source:HGNC Symbol;Acc:HGNC:16050]
ENSG00000146232	315.973	521.704	-0.723974	1.3e-05	0.000127123	NFKBIE	6	44258166	44265788	-	2581	protein_coding	NFKB inhibitor epsilon [Source:HGNC Symbol;Acc:HGNC:7799]
ENSG00000205581	5840.19	7465.62	-0.354022	1.3e-05	0.000127281	HMGN1	21	39342315	39349647	-	5102	protein_coding	high mobility group nucleosome binding domain 1 [Source:HGNC Symbol;Acc:HGNC:4984]
ENSG00000140948	875.116	574.17	0.60759	1.3e-05	0.000127306	ZCCHC14	16	87406246	87492045	-	7390	protein_coding	zinc finger CCHC-type containing 14 [Source:HGNC Symbol;Acc:HGNC:24134]
ENSG00000143924	2001.61	1427.02	0.488437	1.31e-05	0.000128349	EML4	2	42169350	42332548	+	8357	protein_coding	echinoderm microtubule associated protein like 4 [Source:HGNC Symbol;Acc:HGNC:1316]
ENSG00000214113	670.35	986.648	-0.557162	1.33e-05	0.000130042	LYRM4	6	5102593	5260939	-	9443	protein_coding	LYR motif containing 4 [Source:HGNC Symbol;Acc:HGNC:21365]
ENSG00000086289	460.333	275.665	0.739734	1.36e-05	0.000132552	EPDR1	7	37683843	37951941	+	2864	protein_coding	ependymin related 1 [Source:HGNC Symbol;Acc:HGNC:17572]
ENSG00000119707	4612.83	3461.48	0.414582	1.38e-05	0.000135116	RBM25	14	73058436	73123898	+	11859	protein_coding	RNA binding motif protein 25 [Source:HGNC Symbol;Acc:HGNC:23244]
ENSG00000124920	1136.04	767.334	0.565077	1.39e-05	0.000135696	MYRF	11	61752642	61788518	+	10680	protein_coding	myelin regulatory factor [Source:HGNC Symbol;Acc:HGNC:1181]
ENSG00000198231	3043.33	2297.7	0.4055	1.4e-05	0.000136805	DDX42	17	63773603	63819317	+	8521	protein_coding	DEAD-box helicase 42 [Source:HGNC Symbol;Acc:HGNC:18676]
ENSG00000143198	868.205	1245.44	-0.519607	1.41e-05	0.000136952	MGST3	1	165630861	165661796	+	8401	protein_coding	microsomal glutathione S-transferase 3 [Source:HGNC Symbol;Acc:HGNC:7064]
ENSG00000132581	561.567	838.347	-0.577723	1.41e-05	0.000137124	SDF2	17	28648356	28662189	-	3332	protein_coding	stromal cell derived factor 2 [Source:HGNC Symbol;Acc:HGNC:10675]
ENSG00000166889	975.311	669.432	0.542746	1.42e-05	0.000138322	PATL1	11	59636716	59668980	-	4278	protein_coding	PAT1 homolog 1, processing body mRNA decay factor [Source:HGNC Symbol;Acc:HGNC:26721]
ENSG00000183305	254.403	126.242	1.01241	1.42e-05	0.000138322	MAGEA2B	X	152714586	152718607	+	2422	protein_coding	MAGE family member A2B [Source:HGNC Symbol;Acc:HGNC:19340]
ENSG00000116489	3601	4746.79	-0.398026	1.42e-05	0.000138322	CAPZA1	1	112619173	112671619	+	4130	protein_coding	capping actin protein of muscle Z-line alpha subunit 1 [Source:HGNC Symbol;Acc:HGNC:1488]
ENSG00000090857	1256.93	826.068	0.605917	1.43e-05	0.000138824	PDPR	16	70113626	70162537	+	10385	protein_coding	pyruvate dehydrogenase phosphatase regulatory subunit [Source:HGNC Symbol;Acc:HGNC:30264]
ENSG00000023516	887.249	580.966	0.610765	1.44e-05	0.000139407	AKAP11	13	42272153	42323267	+	9920	protein_coding	A-kinase anchoring protein 11 [Source:HGNC Symbol;Acc:HGNC:369]
ENSG00000104343	256.087	436.698	-0.76932	1.44e-05	0.000139587	UBE2W	8	73780097	73878910	-	9090	protein_coding	ubiquitin conjugating enzyme E2 W [Source:HGNC Symbol;Acc:HGNC:25616]
ENSG00000173950	1989.02	2638.88	-0.408344	1.45e-05	0.000140209	XXYLT1	3	195068279	195271167	-	5409	protein_coding	xyloside xylosyltransferase 1 [Source:HGNC Symbol;Acc:HGNC:26639]
ENSG00000107874	1752.21	2375.92	-0.439212	1.47e-05	0.000142523	CUEDC2	10	102423245	102432661	-	1412	protein_coding	CUE domain containing 2 [Source:HGNC Symbol;Acc:HGNC:28352]
ENSG00000164880	7683.39	5770.2	0.412805	1.48e-05	0.000143435	INTS1	7	1470277	1504367	-	9062	protein_coding	integrator complex subunit 1 [Source:HGNC Symbol;Acc:HGNC:24555]
ENSG00000185009	708.556	1030.51	-0.540172	1.49e-05	0.000144137	AP3M1	10	74120255	74151063	-	5912	protein_coding	adaptor related protein complex 3 mu 1 subunit [Source:HGNC Symbol;Acc:HGNC:569]
ENSG00000100906	193.506	352.16	-0.862077	1.5e-05	0.000144534	NFKBIA	14	35401511	35404749	-	2373	protein_coding	NFKB inhibitor alpha [Source:HGNC Symbol;Acc:HGNC:7797]
ENSG00000055609	1278.21	858.288	0.574917	1.53e-05	0.000147903	KMT2C	7	152134922	152436005	-	20114	protein_coding	lysine methyltransferase 2C [Source:HGNC Symbol;Acc:HGNC:13726]
ENSG00000228589	49.0792	160.327	-1.7101	1.54e-05	0.000148736	SPCS2P4	1	28095742	28096422	-	681	processed_pseudogene	signal peptidase complex subunit 2 pseudogene 4 [Source:HGNC Symbol;Acc:HGNC:45237]
ENSG00000103335	7764.06	5753.91	0.432002	1.55e-05	0.000149247	PIEZO1	16	88715343	88785211	-	10855	protein_coding	piezo type mechanosensitive ion channel component 1 [Source:HGNC Symbol;Acc:HGNC:28993]
ENSG00000100804	2555.75	3370.02	-0.399296	1.56e-05	0.000150188	PSMB5	14	23016543	23035230	-	1765	protein_coding	proteasome subunit beta 5 [Source:HGNC Symbol;Acc:HGNC:9542]
ENSG00000135454	2259.46	1659.92	0.444361	1.57e-05	0.000150949	B4GALNT1	12	57623410	57633355	-	8003	protein_coding	beta-1,4-N-acetyl-galactosaminyltransferase 1 [Source:HGNC Symbol;Acc:HGNC:4117]
ENSG00000165164	224.309	99.375	1.17621	1.58e-05	0.000151708	CFAP47	X	35919734	36385319	+	11445	protein_coding	cilia and flagella associated protein 47 [Source:HGNC Symbol;Acc:HGNC:26708]
ENSG00000100353	2924.96	3824.37	-0.386379	1.58e-05	0.000151992	EIF3D	22	36510850	36529436	-	4070	protein_coding	eukaryotic translation initiation factor 3 subunit D [Source:HGNC Symbol;Acc:HGNC:3278]
ENSG00000126254	2876.35	4000.21	-0.476415	1.62e-05	0.000155256	RBM42	19	35629030	35637686	+	2206	protein_coding	RNA binding motif protein 42 [Source:HGNC Symbol;Acc:HGNC:28117]
ENSG00000129562	1874.36	2550.14	-0.444228	1.62e-05	0.000155486	DAD1	14	22564905	22589269	-	808	protein_coding	defender against cell death 1 [Source:HGNC Symbol;Acc:HGNC:2664]
ENSG00000042753	2673.4	3718.89	-0.476303	1.63e-05	0.000155915	AP2S1	19	46838136	46850992	-	1704	protein_coding	adaptor related protein complex 2 sigma 1 subunit [Source:HGNC Symbol;Acc:HGNC:565]
ENSG00000185088	662.275	1012.55	-0.61077	1.63e-05	0.000155915	RPS27L	15	63125872	63158021	-	9127	protein_coding	ribosomal protein S27 like [Source:HGNC Symbol;Acc:HGNC:18476]
ENSG00000088832	3839.31	4971.37	-0.372776	1.63e-05	0.000155915	FKBP1A	20	1368978	1393172	-	2577	protein_coding	FK506 binding protein 1A [Source:HGNC Symbol;Acc:HGNC:3711]
ENSG00000167797	1388.92	1940.29	-0.482944	1.63e-05	0.000156119	CDK2AP2	11	67506497	67508649	-	2019	protein_coding	cyclin dependent kinase 2 associated protein 2 [Source:HGNC Symbol;Acc:HGNC:30833]
ENSG00000169926	1835.92	1315.54	0.480512	1.64e-05	0.000156546	KLF13	15	31326855	31435665	+	9409	protein_coding	Kruppel like factor 13 [Source:HGNC Symbol;Acc:HGNC:13672]
ENSG00000127946	2736.36	1982.92	0.464442	1.64e-05	0.000157055	HIP1	7	75533300	75738962	-	8953	protein_coding	huntingtin interacting protein 1 [Source:HGNC Symbol;Acc:HGNC:4913]
ENSG00000066926	741.915	490.626	0.596662	1.64e-05	0.000157055	FECH	18	57548283	57586772	-	4473	protein_coding	ferrochelatase [Source:HGNC Symbol;Acc:HGNC:3647]
ENSG00000062650	1682.03	1209.46	0.475933	1.65e-05	0.000157154	WAPL	10	86435256	86521815	-	7228	protein_coding	WAPL cohesin release factor [Source:HGNC Symbol;Acc:HGNC:23293]
ENSG00000160404	287.812	489.488	-0.769041	1.65e-05	0.000157798	TOR2A	9	127731524	127735317	-	3794	protein_coding	torsin family 2 member A [Source:HGNC Symbol;Acc:HGNC:11996]
ENSG00000089280	10552.1	13480.6	-0.353378	1.66e-05	0.000158134	FUS	16	31180110	31194871	+	10283	protein_coding	FUS RNA binding protein [Source:HGNC Symbol;Acc:HGNC:4010]
ENSG00000173898	293.114	154.237	0.925411	1.67e-05	0.000158745	SPTBN2	11	66685248	66729226	-	9137	protein_coding	spectrin beta, non-erythrocytic 2 [Source:HGNC Symbol;Acc:HGNC:11276]
ENSG00000147124	147.86	59.2709	1.31866	1.68e-05	0.000159512	ZNF41	X	47445879	47482946	-	4784	protein_coding	zinc finger protein 41 [Source:HGNC Symbol;Acc:HGNC:13107]
ENSG00000069011	1032.24	699.64	0.559994	1.68e-05	0.000159578	PITX1	5	135027735	135034813	-	3511	protein_coding	paired like homeodomain 1 [Source:HGNC Symbol;Acc:HGNC:9004]
ENSG00000135624	12072.2	15155.8	-0.328156	1.68e-05	0.000160024	CCT7	2	73233420	73253021	+	3591	protein_coding	chaperonin containing TCP1 subunit 7 [Source:HGNC Symbol;Acc:HGNC:1622]
ENSG00000115526	628.3	919.999	-0.550781	1.69e-05	0.000160212	CHST10	2	100391860	100417656	-	4487	protein_coding	carbohydrate sulfotransferase 10 [Source:HGNC Symbol;Acc:HGNC:19650]
ENSG00000162517	824.58	1172.68	-0.508148	1.69e-05	0.000160568	PEF1	1	31629862	31644896	-	2227	protein_coding	penta-EF-hand domain containing 1 [Source:HGNC Symbol;Acc:HGNC:30009]
ENSG00000154511	453.788	702.656	-0.629218	1.69e-05	0.000160568	FAM69A	1	92832737	92961522	-	3091	protein_coding	family with sequence similarity 69 member A [Source:HGNC Symbol;Acc:HGNC:32213]
ENSG00000089057	1697.22	1208.56	0.4903	1.73e-05	0.000164061	SLC23A2	20	4852356	5010293	-	7515	protein_coding	solute carrier family 23 member 2 [Source:HGNC Symbol;Acc:HGNC:10973]
ENSG00000107175	1096.33	769.533	0.510436	1.73e-05	0.000164188	CREB3	9	35732335	35737004	+	1903	protein_coding	cAMP responsive element binding protein 3 [Source:HGNC Symbol;Acc:HGNC:2347]
ENSG00000137337	1648.44	1154.23	0.514297	1.74e-05	0.000164804	MDC1	6	30699807	30717889	-	8064	protein_coding	mediator of DNA damage checkpoint 1 [Source:HGNC Symbol;Acc:HGNC:21163]
ENSG00000112695	3443.57	4662.32	-0.437058	1.75e-05	0.000165506	COX7A2	6	75237675	75250323	-	1922	protein_coding	cytochrome c oxidase subunit 7A2 [Source:HGNC Symbol;Acc:HGNC:2288]
ENSG00000125931	234.794	407.126	-0.792235	1.78e-05	0.000168561	CITED1	X	72301638	72307187	-	1760	protein_coding	Cbp/p300 interacting transactivator with Glu/Asp rich carboxy-terminal domain 1 [Source:HGNC Symbol;Acc:HGNC:1986]
ENSG00000164611	1173.57	1673.23	-0.511671	1.79e-05	0.000168975	PTTG1	5	160421822	160428744	+	2013	protein_coding	pituitary tumor-transforming 1 [Source:HGNC Symbol;Acc:HGNC:9690]
ENSG00000047644	1271.4	896.902	0.502758	1.79e-05	0.000169141	WWC3	X	10015562	10144478	+	7114	protein_coding	WWC family member 3 [Source:HGNC Symbol;Acc:HGNC:29237]
ENSG00000157193	1101.47	767.823	0.520744	1.8e-05	0.000170133	LRP8	1	53242364	53328070	-	10258	protein_coding	LDL receptor related protein 8 [Source:HGNC Symbol;Acc:HGNC:6700]
ENSG00000136156	3041.81	3937.13	-0.371925	1.81e-05	0.000170201	ITM2B	13	48233158	48270357	+	10210	protein_coding	integral membrane protein 2B [Source:HGNC Symbol;Acc:HGNC:6174]
ENSG00000115568	831.008	525.071	0.661413	1.82e-05	0.000171396	ZNF142	2	218637916	218659655	-	6994	protein_coding	zinc finger protein 142 [Source:HGNC Symbol;Acc:HGNC:12927]
ENSG00000179218	26849.1	21617.8	0.312644	1.83e-05	0.000172047	CALR	19	12938578	12944489	+	2714	protein_coding	calreticulin [Source:HGNC Symbol;Acc:HGNC:1455]
ENSG00000168056	1786.46	2395.6	-0.423896	1.83e-05	0.000172156	LTBP3	11	65538805	65558930	-	10298	protein_coding	latent transforming growth factor beta binding protein 3 [Source:HGNC Symbol;Acc:HGNC:6716]
ENSG00000266472	1674.52	2309.68	-0.463649	1.85e-05	0.000174168	MRPS21	1	150293720	150308979	+	1641	protein_coding	mitochondrial ribosomal protein S21 [Source:HGNC Symbol;Acc:HGNC:14046]
ENSG00000181045	497.529	756.499	-0.606032	1.86e-05	0.000174692	SLC26A11	17	80219699	80253500	+	4903	protein_coding	solute carrier family 26 member 11 [Source:HGNC Symbol;Acc:HGNC:14471]
ENSG00000104946	1092.96	1504.78	-0.461023	1.87e-05	0.000175782	TBC1D17	19	49877425	49888749	+	4745	protein_coding	TBC1 domain family member 17 [Source:HGNC Symbol;Acc:HGNC:25699]
ENSG00000186106	196.698	350.272	-0.832923	1.87e-05	0.000175923	ANKRD46	8	100509752	100559784	-	5820	protein_coding	ankyrin repeat domain 46 [Source:HGNC Symbol;Acc:HGNC:27229]
ENSG00000113522	130.47	47.745	1.45041	1.9e-05	0.000177791	RAD50	5	132556019	132646344	+	9771	protein_coding	RAD50 double strand break repair protein [Source:HGNC Symbol;Acc:HGNC:9816]
ENSG00000225663	4234.22	5617.75	-0.408226	1.9e-05	0.000177791	MCRIP1	17	81822361	81833302	-	3726	protein_coding	MAPK regulated corepressor interacting protein 1 [Source:HGNC Symbol;Acc:HGNC:28007]
ENSG00000110011	721.582	1055.42	-0.54854	1.9e-05	0.000178152	DNAJC4	11	64230278	64234286	+	2807	protein_coding	DnaJ heat shock protein family (Hsp40) member C4 [Source:HGNC Symbol;Acc:HGNC:5271]
ENSG00000155363	2485.72	3252.73	-0.388275	1.91e-05	0.000178388	MOV10	1	112673141	112700746	+	6509	protein_coding	Mov10 RISC complex RNA helicase [Source:HGNC Symbol;Acc:HGNC:7200]
ENSG00000131650	1768.76	2439.37	-0.464785	1.92e-05	0.000179773	KREMEN2	16	2963944	2968383	+	2614	protein_coding	kringle containing transmembrane protein 2 [Source:HGNC Symbol;Acc:HGNC:18797]
ENSG00000187801	309.347	157.222	0.97805	1.93e-05	0.000179977	ZFP69B	1	40450102	40463718	+	2386	protein_coding	ZFP69 zinc finger protein B [Source:HGNC Symbol;Acc:HGNC:28053]
ENSG00000071189	720.806	471.419	0.612388	1.93e-05	0.000180412	SNX13	7	17790761	17940501	-	16418	protein_coding	sorting nexin 13 [Source:HGNC Symbol;Acc:HGNC:21335]
ENSG00000179163	557.408	837.843	-0.589391	1.95e-05	0.000181991	FUCA1	1	23845077	23868294	-	2047	protein_coding	fucosidase, alpha-L- 1, tissue [Source:HGNC Symbol;Acc:HGNC:4006]
ENSG00000022556	730.104	481.477	0.600207	1.95e-05	0.000182168	NLRP2	19	54953130	55001142	+	6313	protein_coding	NLR family pyrin domain containing 2 [Source:HGNC Symbol;Acc:HGNC:22948]
ENSG00000048649	1431.81	1039.39	0.462117	1.96e-05	0.000182912	RSF1	11	77659996	77821017	-	15740	protein_coding	remodeling and spacing factor 1 [Source:HGNC Symbol;Acc:HGNC:18118]
ENSG00000228716	885.69	601.477	0.558902	1.98e-05	0.000184763	DHFR	5	80626228	80654983	-	4409	protein_coding	dihydrofolate reductase [Source:HGNC Symbol;Acc:HGNC:2861]
ENSG00000112658	2710.83	2064.75	0.392534	2e-05	0.000185701	SRF	6	43171299	43181507	+	4202	protein_coding	serum response factor [Source:HGNC Symbol;Acc:HGNC:11291]
ENSG00000171202	556.859	895.11	-0.683962	2e-05	0.000185865	TMEM126A	11	85647967	85656547	+	971	protein_coding	transmembrane protein 126A [Source:HGNC Symbol;Acc:HGNC:25382]
ENSG00000100722	2197.46	1644.37	0.418006	2e-05	0.000185865	ZC3H14	14	88562909	88627596	+	20977	protein_coding	zinc finger CCCH-type containing 14 [Source:HGNC Symbol;Acc:HGNC:20509]
ENSG00000174501	224.558	103.7	1.11568	2.01e-05	0.000186383	ANKRD36C	2	95836919	95991831	-	8574	protein_coding	ankyrin repeat domain 36C [Source:HGNC Symbol;Acc:HGNC:32946]
ENSG00000171222	1555.23	2200.11	-0.501074	2.03e-05	0.000188338	SCAND1	20	35953617	35959472	-	1996	protein_coding	SCAN domain containing 1 [Source:HGNC Symbol;Acc:HGNC:10566]
ENSG00000100300	1120.71	1631.61	-0.542135	2.03e-05	0.0001887	TSPO	22	43151514	43163242	+	1455	protein_coding	translocator protein [Source:HGNC Symbol;Acc:HGNC:1158]
ENSG00000113649	2441.26	1831.97	0.414566	2.04e-05	0.000189118	TCERG1	5	146447311	146511961	+	8714	protein_coding	transcription elongation regulator 1 [Source:HGNC Symbol;Acc:HGNC:15630]
ENSG00000108510	1005.43	682.594	0.559384	2.06e-05	0.000190473	MED13	17	61942605	62065282	-	12677	protein_coding	mediator complex subunit 13 [Source:HGNC Symbol;Acc:HGNC:22474]
ENSG00000145198	98.0047	211.98	-1.11753	2.06e-05	0.000190473	VWA5B2	3	184230429	184242329	+	5730	protein_coding	von Willebrand factor A domain containing 5B2 [Source:HGNC Symbol;Acc:HGNC:25144]
ENSG00000235499	45.6599	5.31823	3.10449	2.06e-05	0.000190488	AC073046.1	2	73985132	73986343	+	390	lincRNA
ENSG00000150756	307.37	165.758	0.892058	2.06e-05	0.000190905	FAM173B	5	10226330	10249897	-	2462	protein_coding	family with sequence similarity 173 member B [Source:HGNC Symbol;Acc:HGNC:27029]
ENSG00000163882	3694.78	4832.21	-0.387169	2.07e-05	0.000191416	POLR2H	3	184361718	184368596	+	3146	protein_coding	RNA polymerase II subunit H [Source:HGNC Symbol;Acc:HGNC:9195]
ENSG00000104081	91.7958	198.581	-1.11297	2.08e-05	0.00019207	BMF	15	40087890	40108892	-	5447	protein_coding	Bcl2 modifying factor [Source:HGNC Symbol;Acc:HGNC:24132]
ENSG00000228146	79.9707	21.1936	1.9143	2.08e-05	0.000192146	CASP16P	16	3144219	3149963	+	3436	transcribed_unprocessed_pseudogene	caspase 16, pseudogene [Source:HGNC Symbol;Acc:HGNC:27290]
ENSG00000172292	421.768	221.441	0.929035	2.1e-05	0.00019334	CERS6	2	168455862	168775137	+	7241	protein_coding	ceramide synthase 6 [Source:HGNC Symbol;Acc:HGNC:23826]
ENSG00000123144	5388.14	7170.51	-0.412459	2.11e-05	0.000194405	TRIR	19	12730640	12734775	-	1402	protein_coding	telomerase RNA component interacting RNase [Source:HGNC Symbol;Acc:HGNC:28424]
ENSG00000136448	2631.6	1998.93	0.39642	2.12e-05	0.000195517	NMT1	17	45051610	45109016	+	6669	protein_coding	N-myristoyltransferase 1 [Source:HGNC Symbol;Acc:HGNC:7857]
ENSG00000131061	256.738	440.71	-0.780586	2.14e-05	0.000197193	ZNF341	20	33731657	33792269	+	5457	protein_coding	zinc finger protein 341 [Source:HGNC Symbol;Acc:HGNC:15992]
ENSG00000023909	1050.82	722.826	0.540776	2.15e-05	0.000197694	GCLM	1	93885205	93909456	-	5420	protein_coding	glutamate-cysteine ligase modifier subunit [Source:HGNC Symbol;Acc:HGNC:4312]
ENSG00000164151	1271.29	899.428	0.498915	2.15e-05	0.000197914	ICE1	5	5420664	5490234	+	8678	protein_coding	interactor of little elongation complex ELL subunit 1 [Source:HGNC Symbol;Acc:HGNC:29154]
ENSG00000230733	174.717	321.917	-0.884515	2.17e-05	0.000199042	AC092171.2	7	5475804	5479811	+	3251	lincRNA
ENSG00000113369	247.227	426.047	-0.787918	2.17e-05	0.000199325	ARRDC3	5	91368724	91383359	-	4934	protein_coding	arrestin domain containing 3 [Source:HGNC Symbol;Acc:HGNC:29263]
ENSG00000170323	27.7137	93.4285	-1.75357	2.2e-05	0.000201731	FABP4	8	81478419	81483263	-	1396	protein_coding	fatty acid binding protein 4 [Source:HGNC Symbol;Acc:HGNC:3559]
ENSG00000177885	3641.17	4654.41	-0.354124	2.2e-05	0.000201764	GRB2	17	75318076	75405709	-	4716	protein_coding	growth factor receptor bound protein 2 [Source:HGNC Symbol;Acc:HGNC:4566]
ENSG00000198258	4205.44	5696.57	-0.437813	2.22e-05	0.000203442	UBL5	19	9827892	9830115	+	1931	protein_coding	ubiquitin like 5 [Source:HGNC Symbol;Acc:HGNC:13736]
ENSG00000155304	1048.77	699.113	0.585827	2.24e-05	0.000204839	HSPA13	21	14371115	14383484	-	4194	protein_coding	heat shock protein family A (Hsp70) member 13 [Source:HGNC Symbol;Acc:HGNC:11375]
ENSG00000179889	2442.35	1810.11	0.432317	2.26e-05	0.000206751	PDXDC1	16	14974591	15139339	+	9410	protein_coding	pyridoxal dependent decarboxylase domain containing 1 [Source:HGNC Symbol;Acc:HGNC:28995]
ENSG00000144043	2015.71	1502.13	0.424699	2.27e-05	0.000207728	TEX261	2	70985938	70994945	-	4260	protein_coding	testis expressed 261 [Source:HGNC Symbol;Acc:HGNC:30712]
ENSG00000126088	786.923	1135.41	-0.52862	2.28e-05	0.000207884	UROD	1	45012147	45015575	+	2908	protein_coding	uroporphyrinogen decarboxylase [Source:HGNC Symbol;Acc:HGNC:12591]
ENSG00000115839	995.212	682.095	0.545337	2.29e-05	0.000208751	RAB3GAP1	2	135052265	135176394	+	6629	protein_coding	RAB3 GTPase activating protein catalytic subunit 1 [Source:HGNC Symbol;Acc:HGNC:17063]
ENSG00000178188	1535.13	1108.8	0.468685	2.3e-05	0.000209449	SH2B1	16	28846600	28874212	+	7145	protein_coding	SH2B adaptor protein 1 [Source:HGNC Symbol;Acc:HGNC:30417]
ENSG00000176208	577.127	342.681	0.754109	2.3e-05	0.000209751	ATAD5	17	30831970	30895869	+	7075	protein_coding	ATPase family, AAA domain containing 5 [Source:HGNC Symbol;Acc:HGNC:25752]
ENSG00000188610	323.808	175.959	0.881103	2.31e-05	0.000210384	FAM72B	1	121167646	121185539	-	3033	protein_coding	family with sequence similarity 72 member B [Source:HGNC Symbol;Acc:HGNC:24805]
ENSG00000154359	737.339	488.214	0.594219	2.33e-05	0.000212246	LONRF1	8	12721894	12756073	-	5685	protein_coding	LON peptidase N-terminal domain and ring finger 1 [Source:HGNC Symbol;Acc:HGNC:26302]
ENSG00000119397	597.233	374.121	0.674917	2.33e-05	0.000212246	CNTRL	9	121074863	121177610	+	9417	protein_coding	centriolin [Source:HGNC Symbol;Acc:HGNC:1858]
ENSG00000123091	1170.24	1591.22	-0.443215	2.35e-05	0.000213767	RNF11	1	51236271	51273455	+	3122	protein_coding	ring finger protein 11 [Source:HGNC Symbol;Acc:HGNC:10056]
ENSG00000013810	2133.98	1590.34	0.424015	2.37e-05	0.000215253	TACC3	4	1721490	1745176	+	6528	protein_coding	transforming acidic coiled-coil containing protein 3 [Source:HGNC Symbol;Acc:HGNC:11524]
ENSG00000101350	1929.42	1405.18	0.457739	2.37e-05	0.000215253	KIF3B	20	32277664	32335011	+	6103	protein_coding	kinesin family member 3B [Source:HGNC Symbol;Acc:HGNC:6320]
ENSG00000130165	1299.01	1767.73	-0.445	2.37e-05	0.000215253	ELOF1	19	11551147	11559236	-	4173	protein_coding	elongation factor 1 homolog [Source:HGNC Symbol;Acc:HGNC:28691]
ENSG00000130511	2943.02	3934.98	-0.419635	2.37e-05	0.000215253	SSBP4	19	18418864	18434562	+	2974	protein_coding	single stranded DNA binding protein 4 [Source:HGNC Symbol;Acc:HGNC:15676]
ENSG00000138085	1731.77	2323.49	-0.424259	2.39e-05	0.000216983	ATRAID	2	27212027	27217178	+	2019	protein_coding	all-trans retinoic acid induced differentiation factor [Source:HGNC Symbol;Acc:HGNC:24090]
ENSG00000052802	342.31	547.48	-0.676066	2.42e-05	0.000218946	MSMO1	4	165327623	165343160	+	2892	protein_coding	methylsterol monooxygenase 1 [Source:HGNC Symbol;Acc:HGNC:10545]
ENSG00000164597	672.115	424.308	0.663752	2.42e-05	0.000219065	COG5	7	107201555	107564514	-	8467	protein_coding	component of oligomeric golgi complex 5 [Source:HGNC Symbol;Acc:HGNC:14857]
ENSG00000214046	920.865	1339.43	-0.540058	2.45e-05	0.00022198	SMIM7	19	16630751	16660442	-	6020	protein_coding	small integral membrane protein 7 [Source:HGNC Symbol;Acc:HGNC:28419]
ENSG00000189043	4578.75	6060.42	-0.404365	2.46e-05	0.000222084	NDUFA4	7	10931951	10940256	-	3556	protein_coding	NDUFA4, mitochondrial complex associated [Source:HGNC Symbol;Acc:HGNC:7687]
ENSG00000146263	683.75	430.57	0.66811	2.52e-05	0.000227967	MMS22L	6	97142161	97283217	-	21793	protein_coding	MMS22 like, DNA repair protein [Source:HGNC Symbol;Acc:HGNC:21475]
ENSG00000110063	633.279	917.902	-0.535359	2.53e-05	0.000228227	DCPS	11	126303752	126345749	+	3352	protein_coding	decapping enzyme, scavenger [Source:HGNC Symbol;Acc:HGNC:29812]
ENSG00000171988	1027.09	701.831	0.550253	2.55e-05	0.000229958	JMJD1C	10	63167221	63521850	-	11066	protein_coding	jumonji domain containing 1C [Source:HGNC Symbol;Acc:HGNC:12313]
ENSG00000071794	873.389	596.494	0.55054	2.55e-05	0.000230022	HLTF	3	149030127	149086554	-	6024	protein_coding	helicase like transcription factor [Source:HGNC Symbol;Acc:HGNC:11099]
ENSG00000164346	1135.35	1610.67	-0.503191	2.55e-05	0.00023026	NSA2	5	74766991	74780113	+	4962	protein_coding	NSA2, ribosome biogenesis homolog [Source:HGNC Symbol;Acc:HGNC:30728]
ENSG00000177034	269.479	458.726	-0.764487	2.56e-05	0.000231021	MTX3	5	79976731	79991262	-	7916	protein_coding	metaxin 3 [Source:HGNC Symbol;Acc:HGNC:24812]
ENSG00000257093	705.869	459.419	0.61958	2.57e-05	0.000231038	KIAA1147	7	141656728	141702153	-	7356	protein_coding	KIAA1147 [Source:HGNC Symbol;Acc:HGNC:29472]
ENSG00000145494	2739.14	3768.09	-0.460005	2.57e-05	0.000231249	NDUFS6	5	1801400	1816605	+	1451	protein_coding	NADH:ubiquinone oxidoreductase subunit S6 [Source:HGNC Symbol;Acc:HGNC:7713]
ENSG00000066027	1017.56	712.279	0.514374	2.57e-05	0.000231249	PPP2R5A	1	212285537	212361863	+	3825	protein_coding	protein phosphatase 2 regulatory subunit B'alpha [Source:HGNC Symbol;Acc:HGNC:9309]
ENSG00000028839	475.878	718.002	-0.59256	2.57e-05	0.000231249	TBPL1	6	133952170	133990432	+	5039	protein_coding	TATA-box binding protein like 1 [Source:HGNC Symbol;Acc:HGNC:11589]
ENSG00000147669	960.082	1377.61	-0.520257	2.59e-05	0.000232474	POLR2K	8	100150584	100154002	+	1711	protein_coding	RNA polymerase II subunit K [Source:HGNC Symbol;Acc:HGNC:9198]
ENSG00000104177	1239.44	849.04	0.546335	2.61e-05	0.000234304	MYEF2	15	48134631	48178517	-	14067	protein_coding	myelin expression factor 2 [Source:HGNC Symbol;Acc:HGNC:17940]
ENSG00000170340	484.218	296.434	0.708581	2.61e-05	0.000234304	B3GNT2	2	62196113	62224731	+	2861	protein_coding	UDP-GlcNAc:betaGal beta-1,3-N-acetylglucosaminyltransferase 2 [Source:HGNC Symbol;Acc:HGNC:15629]
ENSG00000265660	133.582	50.5868	1.39866	2.63e-05	0.000235653	MIR4664	8	143733083	143733153	-	71	miRNA	microRNA 4664 [Source:HGNC Symbol;Acc:HGNC:41777]
ENSG00000196911	565.346	354.632	0.674001	2.65e-05	0.000237566	KPNA5	6	116681187	116741866	+	11417	protein_coding	karyopherin subunit alpha 5 [Source:HGNC Symbol;Acc:HGNC:6398]
ENSG00000121073	1086.37	1489.32	-0.454875	2.67e-05	0.000239113	SLC35B1	17	49700943	49709014	-	5919	protein_coding	solute carrier family 35 member B1 [Source:HGNC Symbol;Acc:HGNC:20798]
ENSG00000204435	238.36	412.4	-0.788395	2.68e-05	0.000239727	CSNK2B	6	31665236	31670343	+	2933	protein_coding	casein kinase 2 beta [Source:HGNC Symbol;Acc:HGNC:2460]
ENSG00000173402	3559.31	2753.91	0.370015	2.68e-05	0.00023986	DAG1	3	49468703	49535618	+	6923	protein_coding	dystroglycan 1 [Source:HGNC Symbol;Acc:HGNC:2666]
ENSG00000178691	1697.75	1226.75	0.469367	2.71e-05	0.000241893	SUZ12	17	31937018	32001045	+	6547	protein_coding	SUZ12 polycomb repressive complex 2 subunit [Source:HGNC Symbol;Acc:HGNC:17101]
ENSG00000126432	9653.55	12630.8	-0.387889	2.73e-05	0.000243388	PRDX5	11	64318088	64321811	+	893	protein_coding	peroxiredoxin 5 [Source:HGNC Symbol;Acc:HGNC:9355]
ENSG00000234742	153.645	302.853	-0.9774	2.73e-05	0.000243857	AC144530.1	3	197850400	197850954	-	555	processed_pseudogene
ENSG00000078668	2910.36	3777.51	-0.375849	2.74e-05	0.000244355	VDAC3	8	42391624	42405897	+	3141	protein_coding	voltage dependent anion channel 3 [Source:HGNC Symbol;Acc:HGNC:12674]
ENSG00000116254	2141.58	1589.13	0.43007	2.74e-05	0.000244355	CHD5	1	6101793	6180123	-	9890	protein_coding	chromodomain helicase DNA binding protein 5 [Source:HGNC Symbol;Acc:HGNC:16816]
ENSG00000117395	1962.56	2576.28	-0.392442	2.76e-05	0.000245334	EBNA1BP2	1	43164175	43270936	-	3561	protein_coding	EBNA1 binding protein 2 [Source:HGNC Symbol;Acc:HGNC:15531]
ENSG00000146963	1656.87	1224.59	0.43611	2.76e-05	0.000245334	LUC7L2	7	139340359	139423457	+	6316	protein_coding	LUC7 like 2, pre-mRNA splicing factor [Source:HGNC Symbol;Acc:HGNC:21608]
ENSG00000180370	5662.89	4414.9	0.359375	2.76e-05	0.000245334	PAK2	3	196739857	196832647	+	6270	protein_coding	p21 (RAC1) activated kinase 2 [Source:HGNC Symbol;Acc:HGNC:8591]
ENSG00000174547	1559.09	2131.99	-0.451369	2.76e-05	0.00024556	MRPL11	11	66435075	66466738	-	2539	protein_coding	mitochondrial ribosomal protein L11 [Source:HGNC Symbol;Acc:HGNC:14042]
ENSG00000175061	4544.96	5770.15	-0.344236	2.77e-05	0.000245939	LRRC75A-AS1	17	16438822	16478678	+	3759	processed_transcript	LRRC75A antisense RNA 1 [Source:HGNC Symbol;Acc:HGNC:28619]
ENSG00000168159	3282.22	4233.59	-0.367499	2.77e-05	0.000245939	RNF187	1	228487061	228495766	+	3285	protein_coding	ring finger protein 187 [Source:HGNC Symbol;Acc:HGNC:27146]
ENSG00000188811	344.778	195.191	0.821568	2.77e-05	0.000245939	NHLRC3	13	39038306	39050109	+	6409	protein_coding	NHL repeat containing 3 [Source:HGNC Symbol;Acc:HGNC:33751]
ENSG00000142002	2664.25	2031.61	0.390768	2.82e-05	0.000250311	DPP9	19	4675224	4724673	-	8324	protein_coding	dipeptidyl peptidase 9 [Source:HGNC Symbol;Acc:HGNC:18648]
ENSG00000157778	804.167	1177.59	-0.55026	2.83e-05	0.000250581	PSMG3	7	1567330	1571005	-	1960	protein_coding	proteasome assembly chaperone 3 [Source:HGNC Symbol;Acc:HGNC:22420]
ENSG00000084764	718.265	1030.05	-0.520543	2.83e-05	0.000250901	MAPRE3	2	26970612	27027196	+	3459	protein_coding	microtubule associated protein RP/EB family member 3 [Source:HGNC Symbol;Acc:HGNC:6892]
ENSG00000130816	6913.22	5401.98	0.355686	2.84e-05	0.000251545	DNMT1	19	10133345	10231286	-	9796	protein_coding	DNA methyltransferase 1 [Source:HGNC Symbol;Acc:HGNC:2976]
ENSG00000070501	455.919	708.23	-0.633439	2.85e-05	0.000252354	POLB	8	42338454	42371808	+	4106	protein_coding	DNA polymerase beta [Source:HGNC Symbol;Acc:HGNC:9174]
ENSG00000203668	685.661	432.512	0.665541	2.86e-05	0.000252354	CHML	1	241628853	241640254	-	7661	protein_coding	CHM like, Rab escort protein 2 [Source:HGNC Symbol;Acc:HGNC:1941]
ENSG00000161526	1015.66	1415.61	-0.478063	2.86e-05	0.000252472	SAP30BP	17	75667116	75708062	+	8268	protein_coding	SAP30 binding protein [Source:HGNC Symbol;Acc:HGNC:30785]
ENSG00000113141	2410.25	3119.96	-0.372175	2.86e-05	0.000252472	IK	5	140647058	140662479	+	4095	protein_coding	IK cytokine, down-regulator of HLA II [Source:HGNC Symbol;Acc:HGNC:5958]
ENSG00000158773	832.466	1168.52	-0.489809	2.86e-05	0.000252472	USF1	1	161039251	161045977	-	2336	protein_coding	upstream transcription factor 1 [Source:HGNC Symbol;Acc:HGNC:12593]
ENSG00000064687	697.229	997.473	-0.517264	2.89e-05	0.00025444	ABCA7	19	1040101	1065572	+	8367	protein_coding	ATP binding cassette subfamily A member 7 [Source:HGNC Symbol;Acc:HGNC:37]
ENSG00000111642	6789.58	5343.85	0.345416	2.91e-05	0.000256013	CHD4	12	6570083	6607476	-	7474	protein_coding	chromodomain helicase DNA binding protein 4 [Source:HGNC Symbol;Acc:HGNC:1919]
ENSG00000117318	2426.45	3216.45	-0.406809	2.91e-05	0.000256187	ID3	1	23557918	23559794	-	1797	protein_coding	inhibitor of DNA binding 3, HLH protein [Source:HGNC Symbol;Acc:HGNC:5362]
ENSG00000180992	1829.16	2523.34	-0.464512	2.93e-05	0.000257748	MRPL14	6	44113454	44127457	-	959	protein_coding	mitochondrial ribosomal protein L14 [Source:HGNC Symbol;Acc:HGNC:14279]
ENSG00000130382	3455.4	2601.8	0.408825	2.95e-05	0.000259555	MLLT1	19	6210379	6279948	-	4740	protein_coding	MLLT1, super elongation complex subunit [Source:HGNC Symbol;Acc:HGNC:7134]
ENSG00000198862	720.93	479.08	0.590095	2.97e-05	0.000260743	LTN1	21	28928144	28992956	-	8876	protein_coding	listerin E3 ubiquitin protein ligase 1 [Source:HGNC Symbol;Acc:HGNC:13082]
ENSG00000105518	371.715	595.782	-0.680896	2.97e-05	0.000260743	TMEM205	19	11342776	11346518	-	1606	protein_coding	transmembrane protein 205 [Source:HGNC Symbol;Acc:HGNC:29631]
ENSG00000112992	1269.31	873.639	0.538677	2.99e-05	0.000262192	NNT	5	43602692	43707405	+	8245	protein_coding	nicotinamide nucleotide transhydrogenase [Source:HGNC Symbol;Acc:HGNC:7863]
ENSG00000116793	1404.05	1018.66	0.463408	2.99e-05	0.000262397	PHTF1	1	113696831	113759489	-	7170	protein_coding	putative homeodomain transcription factor 1 [Source:HGNC Symbol;Acc:HGNC:8939]
ENSG00000171612	647.183	933.763	-0.529006	3e-05	0.00026259	SLC25A33	1	9539482	9585179	+	3854	protein_coding	solute carrier family 25 member 33 [Source:HGNC Symbol;Acc:HGNC:29681]
ENSG00000175606	525.748	786.228	-0.579979	3e-05	0.000262985	TMEM70	8	73972437	73982783	+	2982	protein_coding	transmembrane protein 70 [Source:HGNC Symbol;Acc:HGNC:26050]
ENSG00000110172	658.811	967.403	-0.553014	3.03e-05	0.000265613	CHORDC1	11	90201160	90223364	-	10655	protein_coding	cysteine and histidine rich domain containing 1 [Source:HGNC Symbol;Acc:HGNC:14525]
ENSG00000270820	156.061	64.0948	1.28143	3.04e-05	0.000266177	AC016727.1	2	61471188	61484130	+	1963	antisense_RNA
ENSG00000103018	2691.12	3484.99	-0.372519	3.07e-05	0.000268655	CYB5B	16	69424525	69466266	+	6903	protein_coding	cytochrome b5 type B [Source:HGNC Symbol;Acc:HGNC:24374]
ENSG00000146038	1712.61	1262.51	0.440438	3.09e-05	0.000269908	DCDC2	6	24171756	24358052	-	4996	protein_coding	doublecortin domain containing 2 [Source:HGNC Symbol;Acc:HGNC:18141]
ENSG00000156017	383.921	224.045	0.77785	3.12e-05	0.000272672	CARNMT1	9	74981020	75028423	-	4610	protein_coding	carnosine N-methyltransferase 1 [Source:HGNC Symbol;Acc:HGNC:23435]
ENSG00000186834	1844.98	1382.03	0.416815	3.13e-05	0.000272788	HEXIM1	17	45148502	45152101	+	3600	protein_coding	hexamethylene bisacetamide inducible 1 [Source:HGNC Symbol;Acc:HGNC:24953]
ENSG00000172466	2803.09	2109.29	0.410644	3.15e-05	0.000274419	ZNF24	18	35332212	35345482	-	8257	protein_coding	zinc finger protein 24 [Source:HGNC Symbol;Acc:HGNC:13032]
ENSG00000177427	206.465	362.243	-0.811528	3.17e-05	0.000276201	MIEF2	17	18260534	18266552	+	3969	protein_coding	mitochondrial elongation factor 2 [Source:HGNC Symbol;Acc:HGNC:17920]
ENSG00000151553	469.669	715.724	-0.606236	3.18e-05	0.000276879	FAM160B1	10	114821744	114899832	+	6216	protein_coding	family with sequence similarity 160 member B1 [Source:HGNC Symbol;Acc:HGNC:29320]
ENSG00000177045	1030.94	1453.83	-0.496804	3.2e-05	0.000278537	SIX5	19	45764785	45769226	-	3556	protein_coding	SIX homeobox 5 [Source:HGNC Symbol;Acc:HGNC:10891]
ENSG00000095139	3911.42	3017.1	0.374851	3.22e-05	0.000279956	ARCN1	11	118572390	118603033	+	4177	protein_coding	archain 1 [Source:HGNC Symbol;Acc:HGNC:649]
ENSG00000102878	403.405	620.11	-0.620856	3.22e-05	0.000279956	HSF4	16	67164681	67169945	+	3377	protein_coding	heat shock transcription factor 4 [Source:HGNC Symbol;Acc:HGNC:5227]
ENSG00000105321	1531.59	1074.17	0.510999	3.22e-05	0.000280037	CCDC9	19	47255980	47271953	+	3407	protein_coding	coiled-coil domain containing 9 [Source:HGNC Symbol;Acc:HGNC:24560]
ENSG00000204604	256.416	133.508	0.941245	3.23e-05	0.000280223	ZNF468	19	52838008	52857649	-	5281	protein_coding	zinc finger protein 468 [Source:HGNC Symbol;Acc:HGNC:33105]
ENSG00000137942	1794.41	1310.65	0.453643	3.23e-05	0.000280362	FNBP1L	1	93448131	93554661	+	5798	protein_coding	formin binding protein 1 like [Source:HGNC Symbol;Acc:HGNC:20851]
ENSG00000160294	3244.38	2384.07	0.444303	3.25e-05	0.000282119	MCM3AP	21	46235126	46286297	-	9360	protein_coding	minichromosome maintenance complex component 3 associated protein [Source:HGNC Symbol;Acc:HGNC:6946]
ENSG00000120509	1584.19	2107.4	-0.411605	3.26e-05	0.000282183	PDZD11	X	70286595	70290514	-	1393	protein_coding	PDZ domain containing 11 [Source:HGNC Symbol;Acc:HGNC:28034]
ENSG00000176697	335.039	539.439	-0.688045	3.29e-05	0.000284982	BDNF	11	27654893	27722058	-	7740	protein_coding	brain derived neurotrophic factor [Source:HGNC Symbol;Acc:HGNC:1033]
ENSG00000237296	212.96	97.9169	1.12231	3.33e-05	0.000288558	SMG1P1	16	22437008	22492220	+	7046	transcribed_unprocessed_pseudogene	SMG1P1, nonsense mediated mRNA decay associated PI3K related kinase pseudogene 1 [Source:HGNC Symbol;Acc:HGNC:44186]
ENSG00000070778	1507.63	1107.02	0.445779	3.37e-05	0.000291325	PTPN21	14	88465778	88554733	-	7396	protein_coding	protein tyrosine phosphatase, non-receptor type 21 [Source:HGNC Symbol;Acc:HGNC:9651]
ENSG00000104765	570.793	839.653	-0.556915	3.38e-05	0.000292235	BNIP3L	8	26382898	26505636	+	4307	protein_coding	BCL2 interacting protein 3 like [Source:HGNC Symbol;Acc:HGNC:1085]
ENSG00000244486	675.892	977.811	-0.534046	3.39e-05	0.000292858	SCARF2	22	20424815	20437826	-	3341	protein_coding	scavenger receptor class F member 2 [Source:HGNC Symbol;Acc:HGNC:19869]
ENSG00000196591	3690.12	4721.12	-0.355128	3.43e-05	0.00029659	HDAC2	6	113933028	114011308	-	15461	protein_coding	histone deacetylase 2 [Source:HGNC Symbol;Acc:HGNC:4853]
ENSG00000167397	163.5	322.045	-0.977824	3.44e-05	0.000296789	VKORC1	16	31090842	31095980	-	2191	protein_coding	vitamin K epoxide reductase complex subunit 1 [Source:HGNC Symbol;Acc:HGNC:23663]
ENSG00000197063	876.903	598.205	0.551959	3.46e-05	0.000298264	MAFG	17	81918270	81927714	-	5220	protein_coding	MAF bZIP transcription factor G [Source:HGNC Symbol;Acc:HGNC:6781]
ENSG00000100350	873.791	578.53	0.594167	3.47e-05	0.000299344	FOXRED2	22	36487190	36507101	-	5577	protein_coding	FAD dependent oxidoreductase domain containing 2 [Source:HGNC Symbol;Acc:HGNC:26264]
ENSG00000244879	1617.71	1186.21	0.447638	3.48e-05	0.000299344	GABPB1-AS1	15	50354959	50372202	+	17179	antisense_RNA	GABPB1 antisense RNA 1 [Source:HGNC Symbol;Acc:HGNC:44157]
ENSG00000188483	219.835	387.381	-0.820912	3.49e-05	0.000300209	IER5L	9	129175552	129178262	-	2711	protein_coding	immediate early response 5 like [Source:HGNC Symbol;Acc:HGNC:23679]
ENSG00000153201	2423.44	1782.8	0.443081	3.51e-05	0.000302199	RANBP2	2	108719481	108785811	+	12302	protein_coding	RAN binding protein 2 [Source:HGNC Symbol;Acc:HGNC:9848]
ENSG00000105171	822.413	1166.78	-0.504185	3.54e-05	0.00030427	POP4	19	29604017	29617237	+	6574	protein_coding	POP4 homolog, ribonuclease P/MRP subunit [Source:HGNC Symbol;Acc:HGNC:30081]
ENSG00000185608	542.698	808.351	-0.575635	3.56e-05	0.000305511	MRPL40	22	19431902	19436075	+	1965	protein_coding	mitochondrial ribosomal protein L40 [Source:HGNC Symbol;Acc:HGNC:14491]
ENSG00000160326	313.93	507.85	-0.696087	3.58e-05	0.000307697	SLC2A6	9	133471095	133479137	-	3540	protein_coding	solute carrier family 2 member 6 [Source:HGNC Symbol;Acc:HGNC:11011]
ENSG00000104936	1589.42	2185.71	-0.460572	3.62e-05	0.000310596	DMPK	19	45769717	45782552	-	5807	protein_coding	DM1 protein kinase [Source:HGNC Symbol;Acc:HGNC:2933]
ENSG00000103174	623.335	920.719	-0.56447	3.63e-05	0.000311644	NAGPA	16	5024844	5034141	-	5484	protein_coding	N-acetylglucosamine-1-phosphodiester alpha-N-acetylglucosaminidase [Source:HGNC Symbol;Acc:HGNC:17378]
ENSG00000090581	1092.3	1537.02	-0.493279	3.64e-05	0.000311964	GNPTG	16	1351923	1364113	+	4102	protein_coding	N-acetylglucosamine-1-phosphate transferase gamma subunit [Source:HGNC Symbol;Acc:HGNC:23026]
ENSG00000089737	4975.56	3914.64	0.346206	3.64e-05	0.000311964	DDX24	14	94048291	94081245	-	8636	protein_coding	DEAD-box helicase 24 [Source:HGNC Symbol;Acc:HGNC:13266]
ENSG00000103326	7008.72	5276.95	0.409091	3.65e-05	0.000312063	CAPN15	16	527717	554636	+	7987	protein_coding	calpain 15 [Source:HGNC Symbol;Acc:HGNC:11182]
ENSG00000124422	3245.11	2451.29	0.404783	3.65e-05	0.000312063	USP22	17	20999593	21043760	-	6808	protein_coding	ubiquitin specific peptidase 22 [Source:HGNC Symbol;Acc:HGNC:12621]
ENSG00000172493	371.781	211.19	0.816531	3.66e-05	0.000312784	AFF1	4	86935002	87141054	+	10733	protein_coding	AF4/FMR2 family member 1 [Source:HGNC Symbol;Acc:HGNC:7135]
ENSG00000100867	104.909	220.565	-1.0751	3.69e-05	0.000314889	DHRS2	14	23630115	23645639	+	7556	protein_coding	dehydrogenase/reductase 2 [Source:HGNC Symbol;Acc:HGNC:18349]
ENSG00000260528	111.492	39.995	1.47868	3.7e-05	0.000315555	FAM157C	16	90102271	90178344	+	4524	lincRNA	family with sequence similarity 157 member C (non-protein coding) [Source:HGNC Symbol;Acc:HGNC:34081]
ENSG00000164091	1681.97	2228.67	-0.406138	3.7e-05	0.000315555	WDR82	3	52254421	52288020	-	5726	protein_coding	WD repeat domain 82 [Source:HGNC Symbol;Acc:HGNC:28826]
ENSG00000008710	5968.88	4358.4	0.453327	3.74e-05	0.000319227	PKD1	16	2088710	2135898	-	18532	protein_coding	polycystin 1, transient receptor potential channel interacting [Source:HGNC Symbol;Acc:HGNC:9008]
ENSG00000138279	1433.77	1048.45	0.451813	3.77e-05	0.000321391	ANXA7	10	73375101	73414076	-	2862	protein_coding	annexin A7 [Source:HGNC Symbol;Acc:HGNC:545]
ENSG00000112118	3265.5	2530.53	0.367681	3.77e-05	0.000321406	MCM3	6	52264009	52284881	-	3650	protein_coding	minichromosome maintenance complex component 3 [Source:HGNC Symbol;Acc:HGNC:6945]
ENSG00000173809	411.305	238.996	0.781367	3.78e-05	0.000321406	TDRD12	19	32719753	32829580	+	7011	protein_coding	tudor domain containing 12 [Source:HGNC Symbol;Acc:HGNC:25044]
ENSG00000123975	1130.93	1610.26	-0.508822	3.78e-05	0.00032199	CKS2	9	89311198	89316703	+	613	protein_coding	CDC28 protein kinase regulatory subunit 2 [Source:HGNC Symbol;Acc:HGNC:2000]
ENSG00000205981	1063.39	1474.6	-0.472179	3.79e-05	0.00032199	DNAJC19	3	180983709	180989774	-	3586	protein_coding	DnaJ heat shock protein family (Hsp40) member C19 [Source:HGNC Symbol;Acc:HGNC:30528]
ENSG00000181450	249.878	128.209	0.964275	3.8e-05	0.000323135	ZNF678	1	227563543	227677443	+	8915	protein_coding	zinc finger protein 678 [Source:HGNC Symbol;Acc:HGNC:28652]
ENSG00000047056	241.15	405.752	-0.749128	3.8e-05	0.000323135	WDR37	10	1049538	1132297	+	5656	protein_coding	WD repeat domain 37 [Source:HGNC Symbol;Acc:HGNC:31406]
ENSG00000166140	648.831	939.916	-0.534225	3.81e-05	0.000323231	ZFYVE19	15	40807086	40815084	+	4779	protein_coding	zinc finger FYVE-type containing 19 [Source:HGNC Symbol;Acc:HGNC:20758]
ENSG00000167772	46.2969	122.407	-1.40402	3.82e-05	0.000323835	ANGPTL4	19	8363289	8374373	+	2482	protein_coding	angiopoietin like 4 [Source:HGNC Symbol;Acc:HGNC:16039]
ENSG00000167972	8062.1	6298.92	0.35585	3.83e-05	0.000324513	ABCA3	16	2275881	2340746	-	7804	protein_coding	ATP binding cassette subfamily A member 3 [Source:HGNC Symbol;Acc:HGNC:33]
ENSG00000140525	2479.83	1884.85	0.396197	3.83e-05	0.000324513	FANCI	15	89243949	89317261	+	7766	protein_coding	Fanconi anemia complementation group I [Source:HGNC Symbol;Acc:HGNC:25568]
ENSG00000089154	7232.38	5612.88	0.36562	3.85e-05	0.000326002	GCN1	12	120127203	120194710	-	9654	protein_coding	GCN1, eIF2 alpha kinase activator homolog [Source:HGNC Symbol;Acc:HGNC:4199]
ENSG00000183808	663.877	428.113	0.632587	3.87e-05	0.000327213	RBM12B	8	93729356	93741017	-	7618	protein_coding	RNA binding motif protein 12B [Source:HGNC Symbol;Acc:HGNC:32310]
ENSG00000165629	2643.41	3561.7	-0.429665	3.9e-05	0.000329425	ATP5C1	10	7788129	7807815	+	2326	protein_coding	ATP synthase, H+ transporting, mitochondrial F1 complex, gamma polypeptide 1 [Source:HGNC Symbol;Acc:HGNC:833]
ENSG00000107862	2784.7	2127.92	0.38786	3.91e-05	0.000330361	GBF1	10	102245532	102382899	+	6641	protein_coding	golgi brefeldin A resistant guanine nucleotide exchange factor 1 [Source:HGNC Symbol;Acc:HGNC:4181]
ENSG00000163001	668.527	440.079	0.603641	3.91e-05	0.000330502	CFAP36	2	55519604	55545879	+	3505	protein_coding	cilia and flagella associated protein 36 [Source:HGNC Symbol;Acc:HGNC:30540]
ENSG00000244313	901.468	1400.44	-0.63586	3.92e-05	0.000330614	AC024293.1	11	46428653	46429150	-	498	processed_pseudogene
ENSG00000055211	754.509	1067.81	-0.50025	3.92e-05	0.000330614	GINM1	6	149566294	149591748	+	2248	protein_coding	glycoprotein integral membrane 1 [Source:HGNC Symbol;Acc:HGNC:21074]
ENSG00000099381	1498.05	1093.19	0.454545	3.95e-05	0.000332659	SETD1A	16	30957294	30984664	+	6832	protein_coding	SET domain containing 1A [Source:HGNC Symbol;Acc:HGNC:29010]
ENSG00000242071	283.917	468.854	-0.726309	4.01e-05	0.000337849	RPL7AP6	14	69885340	69886140	-	801	processed_pseudogene	ribosomal protein L7a pseudogene 6 [Source:HGNC Symbol;Acc:HGNC:19785]
ENSG00000145191	1614.85	2132.53	-0.401157	4.01e-05	0.000337849	EIF2B5	3	184135038	184145311	+	5702	protein_coding	eukaryotic translation initiation factor 2B subunit epsilon [Source:HGNC Symbol;Acc:HGNC:3261]
ENSG00000270629	186.681	330.132	-0.821218	4.03e-05	0.000339392	NBPF14	1	148531385	148679751	-	12116	protein_coding	NBPF member 14 [Source:HGNC Symbol;Acc:HGNC:25232]
ENSG00000147649	1879.48	1406.83	0.418168	4.06e-05	0.000341303	MTDH	8	97644179	97728770	+	6391	protein_coding	metadherin [Source:HGNC Symbol;Acc:HGNC:29608]
ENSG00000137752	370.346	577.663	-0.640417	4.06e-05	0.000341306	CASP1	11	105025443	105035250	-	3698	protein_coding	caspase 1 [Source:HGNC Symbol;Acc:HGNC:1499]
ENSG00000205730	1066.95	739.997	0.527776	4.07e-05	0.000342168	ITPRIPL2	16	19113932	19121629	+	7440	protein_coding	inositol 1,4,5-trisphosphate receptor interacting protein like 2 [Source:HGNC Symbol;Acc:HGNC:27257]
ENSG00000169169	2798.59	3643.47	-0.38113	4.08e-05	0.000342684	CPT1C	19	49690898	49713731	+	5864	protein_coding	carnitine palmitoyltransferase 1C [Source:HGNC Symbol;Acc:HGNC:18540]
ENSG00000125870	1467.36	2024.24	-0.463291	4.11e-05	0.000344568	SNRPB2	20	16729961	16742563	+	2607	protein_coding	small nuclear ribonucleoprotein polypeptide B2 [Source:HGNC Symbol;Acc:HGNC:11155]
ENSG00000172167	250.127	130.137	0.943471	4.11e-05	0.000344568	MTBP	8	120445400	120542133	+	8326	protein_coding	MDM2 binding protein [Source:HGNC Symbol;Acc:HGNC:7417]
ENSG00000197442	337.88	189.957	0.831174	4.12e-05	0.000345166	MAP3K5	6	136557047	136792518	-	5303	protein_coding	mitogen-activated protein kinase kinase kinase 5 [Source:HGNC Symbol;Acc:HGNC:6857]
ENSG00000102910	894.858	604.413	0.567326	4.14e-05	0.000346895	LONP2	16	48244296	48363122	+	9957	protein_coding	lon peptidase 2, peroxisomal [Source:HGNC Symbol;Acc:HGNC:20598]
ENSG00000169635	670.415	435.265	0.622178	4.15e-05	0.000347083	HIC2	22	21417404	21451463	+	7219	protein_coding	HIC ZBTB transcriptional repressor 2 [Source:HGNC Symbol;Acc:HGNC:18595]
ENSG00000006327	5513.95	6975.12	-0.339201	4.16e-05	0.000347613	TNFRSF12A	16	3018445	3022383	+	1848	protein_coding	TNF receptor superfamily member 12A [Source:HGNC Symbol;Acc:HGNC:18152]
ENSG00000125458	393.872	620.351	-0.655723	4.17e-05	0.000348862	NT5C	17	75130225	75131795	-	1571	protein_coding	5', 3'-nucleotidase, cytosolic [Source:HGNC Symbol;Acc:HGNC:17144]
ENSG00000076924	1976.35	2574.43	-0.381615	4.23e-05	0.00035308	XAB2	19	7619525	7629565	-	4673	protein_coding	XPA binding protein 2 [Source:HGNC Symbol;Acc:HGNC:14089]
ENSG00000128311	182.632	329.449	-0.85015	4.29e-05	0.000358074	TST	22	37010859	37020183	-	1937	protein_coding	thiosulfate sulfurtransferase [Source:HGNC Symbol;Acc:HGNC:12388]
ENSG00000084070	367.512	569.148	-0.631614	4.29e-05	0.000358312	SMAP2	1	40344850	40423326	+	3631	protein_coding	small ArfGAP2 [Source:HGNC Symbol;Acc:HGNC:25082]
ENSG00000152234	23290.4	28503.1	-0.291354	4.32e-05	0.000360167	ATP5A1	18	46080248	46104334	-	10908	protein_coding	ATP synthase, H+ transporting, mitochondrial F1 complex, alpha subunit 1, cardiac muscle [Source:HGNC Symbol;Acc:HGNC:823]
ENSG00000104852	7611.46	9658.37	-0.343656	4.32e-05	0.000360359	SNRNP70	19	49085419	49108605	+	4684	protein_coding	small nuclear ribonucleoprotein U1 subunit 70 [Source:HGNC Symbol;Acc:HGNC:11150]
ENSG00000088986	4528.25	5902.21	-0.382192	4.36e-05	0.000362889	DYNLL1	12	120469850	120498493	+	2957	protein_coding	dynein light chain LC8-type 1 [Source:HGNC Symbol;Acc:HGNC:15476]
ENSG00000108424	7602.74	6075.43	0.323641	4.38e-05	0.000364925	KPNB1	17	47649476	47685505	+	7678	protein_coding	karyopherin subunit beta 1 [Source:HGNC Symbol;Acc:HGNC:6400]
ENSG00000139687	784.127	519.708	0.594087	4.39e-05	0.000365287	RB1	13	48303751	48481986	+	6169	protein_coding	RB transcriptional corepressor 1 [Source:HGNC Symbol;Acc:HGNC:9884]
ENSG00000142731	510.782	318.146	0.682308	4.42e-05	0.000367609	PLK4	4	127880861	127899195	+	4482	protein_coding	polo like kinase 4 [Source:HGNC Symbol;Acc:HGNC:11397]
ENSG00000198933	1715.34	1247.81	0.458345	4.43e-05	0.000367961	TBKBP1	17	47694081	47712050	+	4280	protein_coding	TBK1 binding protein 1 [Source:HGNC Symbol;Acc:HGNC:30140]
ENSG00000100138	1900.54	2551.57	-0.42531	4.45e-05	0.000369368	SNU13	22	41673930	41690504	-	2780	protein_coding	small nuclear ribonucleoprotein 13 [Source:HGNC Symbol;Acc:HGNC:7819]
ENSG00000157500	818.57	554.256	0.563557	4.48e-05	0.000371493	APPL1	3	57227737	57273468	+	7033	protein_coding	adaptor protein, phosphotyrosine interacting with PH domain and leucine zipper 1 [Source:HGNC Symbol;Acc:HGNC:24035]
ENSG00000103978	674.861	966.172	-0.516717	4.48e-05	0.000372056	TMEM87A	15	42210452	42273663	-	5668	protein_coding	transmembrane protein 87A [Source:HGNC Symbol;Acc:HGNC:24522]
ENSG00000133657	5011.11	3833.81	0.386589	4.51e-05	0.000374158	ATP13A3	3	194402672	194498364	-	11864	protein_coding	ATPase 13A3 [Source:HGNC Symbol;Acc:HGNC:24113]
ENSG00000089220	1868.07	2438.53	-0.384379	4.52e-05	0.00037445	PEBP1	12	118135858	118145584	+	1780	protein_coding	phosphatidylethanolamine binding protein 1 [Source:HGNC Symbol;Acc:HGNC:8630]
ENSG00000100207	1226.87	885.372	0.470566	4.53e-05	0.000375463	TCF20	22	42160013	42343616	-	7548	protein_coding	transcription factor 20 [Source:HGNC Symbol;Acc:HGNC:11631]
ENSG00000184986	854.981	1243.64	-0.541803	4.54e-05	0.000375463	TMEM121	14	105526603	105530202	+	1904	protein_coding	transmembrane protein 121 [Source:HGNC Symbol;Acc:HGNC:20511]
ENSG00000126464	2875.07	2151.83	0.417419	4.55e-05	0.000375813	PRR12	19	49591643	49626439	+	7093	protein_coding	proline rich 12 [Source:HGNC Symbol;Acc:HGNC:29217]
ENSG00000205937	6031.3	4817.6	0.32425	4.55e-05	0.000375813	RNPS1	16	2253116	2268412	-	8582	protein_coding	RNA binding protein with serine rich domain 1 [Source:HGNC Symbol;Acc:HGNC:10080]
ENSG00000167985	226.696	398.264	-0.811502	4.58e-05	0.000378721	SDHAF2	11	61430042	61447529	+	2492	protein_coding	succinate dehydrogenase complex assembly factor 2 [Source:HGNC Symbol;Acc:HGNC:26034]
ENSG00000173726	4680.34	5942.92	-0.344221	4.59e-05	0.000379363	TOMM20	1	235109336	235128936	-	3542	protein_coding	translocase of outer mitochondrial membrane 20 [Source:HGNC Symbol;Acc:HGNC:20947]
ENSG00000198794	681.487	968.479	-0.507118	4.61e-05	0.000380488	SCAMP5	15	74957219	75021496	+	4873	protein_coding	secretory carrier membrane protein 5 [Source:HGNC Symbol;Acc:HGNC:30386]
ENSG00000122966	1125.84	768.047	0.551191	4.64e-05	0.000382441	CIT	12	119685790	119877291	-	13230	protein_coding	citron rho-interacting serine/threonine kinase [Source:HGNC Symbol;Acc:HGNC:1985]
ENSG00000188419	697.515	461.332	0.596754	4.7e-05	0.000387116	CHM	X	85861180	86047562	-	8645	protein_coding	CHM, Rab escort protein 1 [Source:HGNC Symbol;Acc:HGNC:1940]
ENSG00000123594	89.3283	27.9401	1.67782	4.71e-05	0.000388321	ATXN3L	X	13318236	13320399	-	2164	protein_coding	ataxin 3 like [Source:HGNC Symbol;Acc:HGNC:24173]
ENSG00000149782	3560.72	2711.01	0.392817	4.72e-05	0.000388951	PLCB3	11	64251523	64269150	+	4964	protein_coding	phospholipase C beta 3 [Source:HGNC Symbol;Acc:HGNC:9056]
ENSG00000170315	5429.19	6924.18	-0.351178	4.74e-05	0.000390277	UBB	17	16380798	16382745	+	1621	protein_coding	ubiquitin B [Source:HGNC Symbol;Acc:HGNC:12463]
ENSG00000141627	1477.97	1084.27	0.44746	4.76e-05	0.000391238	DYM	18	49041474	49461347	-	7256	protein_coding	dymeclin [Source:HGNC Symbol;Acc:HGNC:21317]
ENSG00000164048	370.266	217.363	0.769298	4.76e-05	0.000391238	ZNF589	3	48241100	48299253	+	5521	protein_coding	zinc finger protein 589 [Source:HGNC Symbol;Acc:HGNC:16747]
ENSG00000169220	195.9	352.021	-0.845527	4.79e-05	0.000393124	RGS14	5	177357837	177372601	+	3797	protein_coding	regulator of G protein signaling 14 [Source:HGNC Symbol;Acc:HGNC:9996]
ENSG00000182004	2263.11	3016.53	-0.414143	4.81e-05	0.000394573	SNRPE	1	203861603	203870550	+	1474	protein_coding	small nuclear ribonucleoprotein polypeptide E [Source:HGNC Symbol;Acc:HGNC:11161]
ENSG00000134698	481.318	718.111	-0.578209	4.81e-05	0.00039462	AGO4	1	35808172	35857890	+	7267	protein_coding	argonaute 4, RISC catalytic component [Source:HGNC Symbol;Acc:HGNC:18424]
ENSG00000158636	538.613	344.129	0.64685	4.82e-05	0.000394992	EMSY	11	76444923	76553025	+	11783	protein_coding	EMSY, BRCA2 interacting transcriptional repressor [Source:HGNC Symbol;Acc:HGNC:18071]
ENSG00000073614	1324.21	943.912	0.488557	4.83e-05	0.000395603	KDM5A	12	280129	389454	-	12091	protein_coding	lysine demethylase 5A [Source:HGNC Symbol;Acc:HGNC:9886]
ENSG00000104856	796.127	1126.06	-0.50147	4.84e-05	0.000396178	RELB	19	45001430	45038198	+	3035	protein_coding	RELB proto-oncogene, NF-kB subunit [Source:HGNC Symbol;Acc:HGNC:9956]
ENSG00000106012	2089.17	1572.59	0.409372	4.85e-05	0.000397356	IQCE	7	2558972	2614734	+	9240	protein_coding	IQ motif containing E [Source:HGNC Symbol;Acc:HGNC:29171]
ENSG00000100028	1705.41	2322.13	-0.445064	4.88e-05	0.000399559	SNRPD3	22	24555503	24609980	+	2544	protein_coding	small nuclear ribonucleoprotein D3 polypeptide [Source:HGNC Symbol;Acc:HGNC:11160]
ENSG00000064666	6033.43	7549.94	-0.323682	5.03e-05	0.000410955	CNN2	19	1026581	1039068	+	3645	protein_coding	calponin 2 [Source:HGNC Symbol;Acc:HGNC:2156]
ENSG00000107984	2227.85	2879.41	-0.369919	5.04e-05	0.000411654	DKK1	10	52314296	52318042	+	2206	protein_coding	dickkopf WNT signaling pathway inhibitor 1 [Source:HGNC Symbol;Acc:HGNC:2891]
ENSG00000196369	198.609	88.7732	1.16159	5.09e-05	0.000415572	SRGAP2B	1	144887265	145095528	-	7230	protein_coding	SLIT-ROBO Rho GTPase activating protein 2B [Source:HGNC Symbol;Acc:HGNC:35237]
ENSG00000115020	959.341	631.737	0.602804	5.1e-05	0.000416509	PIKFYVE	2	208266267	208358751	+	10832	protein_coding	phosphoinositide kinase, FYVE-type zinc finger containing [Source:HGNC Symbol;Acc:HGNC:23785]
ENSG00000220205	381.322	592.5	-0.635982	5.14e-05	0.000418883	VAMP2	17	8159149	8163546	-	3268	protein_coding	vesicle associated membrane protein 2 [Source:HGNC Symbol;Acc:HGNC:12643]
ENSG00000173163	503.995	742.092	-0.557665	5.16e-05	0.000420479	COMMD1	2	61888724	62147247	+	2392	protein_coding	copper metabolism domain containing 1 [Source:HGNC Symbol;Acc:HGNC:23024]
ENSG00000247092	610.976	386.234	0.661334	5.17e-05	0.000420826	SNHG10	14	95532297	95534872	-	1945	antisense_RNA	small nucleolar RNA host gene 10 [Source:HGNC Symbol;Acc:HGNC:27510]
ENSG00000146909	1074.61	767.235	0.486439	5.18e-05	0.000421422	NOM1	7	156949723	156973182	+	7788	protein_coding	nucleolar protein with MIF4G domain 1 [Source:HGNC Symbol;Acc:HGNC:13244]
ENSG00000187097	1588.72	1153.6	0.461817	5.23e-05	0.000425174	ENTPD5	14	73958010	74019399	-	10379	protein_coding	ectonucleoside triphosphate diphosphohydrolase 5 [Source:HGNC Symbol;Acc:HGNC:3367]
ENSG00000161618	1362.77	1958.16	-0.523869	5.23e-05	0.000425174	ALDH16A1	19	49453169	49471048	+	4643	protein_coding	aldehyde dehydrogenase 16 family member A1 [Source:HGNC Symbol;Acc:HGNC:28114]
ENSG00000123179	970.046	1350.73	-0.477516	5.29e-05	0.000429684	EBPL	13	49660723	49691475	-	1500	protein_coding	emopamil binding protein like [Source:HGNC Symbol;Acc:HGNC:18061]
ENSG00000119900	1611.8	1188.63	0.439666	5.3e-05	0.000430566	OGFRL1	6	71288803	71308950	+	9051	protein_coding	opioid growth factor receptor like 1 [Source:HGNC Symbol;Acc:HGNC:21378]
ENSG00000096746	3948.61	3108.72	0.344975	5.34e-05	0.000433882	HNRNPH3	10	68331174	68343191	+	5373	protein_coding	heterogeneous nuclear ribonucleoprotein H3 [Source:HGNC Symbol;Acc:HGNC:5043]
ENSG00000129473	519.334	331.115	0.649333	5.37e-05	0.000435295	BCL2L2	14	23298790	23311759	+	4189	protein_coding	BCL2 like 2 [Source:HGNC Symbol;Acc:HGNC:995]
ENSG00000166402	630.196	394.949	0.674125	5.38e-05	0.000436524	TUB	11	8019244	8106112	+	6722	protein_coding	tubby bipartite transcription factor [Source:HGNC Symbol;Acc:HGNC:12406]
ENSG00000215041	1247.36	881.136	0.500671	5.4e-05	0.000437267	NEURL4	17	7315628	7329393	-	6170	protein_coding	neuralized E3 ubiquitin protein ligase 4 [Source:HGNC Symbol;Acc:HGNC:34410]
ENSG00000135540	209.335	100.65	1.05507	5.42e-05	0.00043905	NHSL1	6	138422043	138692571	-	8741	protein_coding	NHS like 1 [Source:HGNC Symbol;Acc:HGNC:21021]
ENSG00000125686	1210.84	846.084	0.517825	5.43e-05	0.000439618	MED1	17	39404285	39451286	-	7330	protein_coding	mediator complex subunit 1 [Source:HGNC Symbol;Acc:HGNC:9234]
ENSG00000111640	24268.4	29885.1	-0.300367	5.47e-05	0.00044265	GAPDH	12	6533927	6538374	+	2981	protein_coding	glyceraldehyde-3-phosphate dehydrogenase [Source:HGNC Symbol;Acc:HGNC:4141]
ENSG00000142798	3763.24	1927.1	0.96548	5.48e-05	0.00044307	HSPG2	1	21822245	21937297	-	17684	protein_coding	heparan sulfate proteoglycan 2 [Source:HGNC Symbol;Acc:HGNC:5273]
ENSG00000115904	1346.24	964.146	0.481503	5.49e-05	0.000443549	SOS1	2	38981396	39124345	-	9263	protein_coding	SOS Ras/Rac guanine nucleotide exchange factor 1 [Source:HGNC Symbol;Acc:HGNC:11187]
ENSG00000099800	3313.86	4506.78	-0.443842	5.55e-05	0.000448081	TIMM13	19	2425624	2427894	-	1973	protein_coding	translocase of inner mitochondrial membrane 13 [Source:HGNC Symbol;Acc:HGNC:11816]
ENSG00000243199	233.996	395.576	-0.75522	5.56e-05	0.00044903	AC115223.1	4	65573459	65574328	+	870	processed_pseudogene
ENSG00000188985	176.599	81.9374	1.10855	5.57e-05	0.00044903	DHFRP1	18	26170726	26171284	-	559	processed_pseudogene	dihydrofolate reductase pseudogene 1 [Source:HGNC Symbol;Acc:HGNC:2862]
ENSG00000154767	484.276	291.22	0.732624	5.58e-05	0.00045021	XPC	3	14145147	14178783	-	4798	protein_coding	XPC complex subunit, DNA damage recognition and repair factor [Source:HGNC Symbol;Acc:HGNC:12816]
ENSG00000143801	416.336	627.885	-0.592545	5.61e-05	0.000451991	PSEN2	1	226870184	226896105	+	3752	protein_coding	presenilin 2 [Source:HGNC Symbol;Acc:HGNC:9509]
ENSG00000158864	2128.38	1615.46	0.397804	5.63e-05	0.000453664	NDUFS2	1	161197104	161214395	+	3658	protein_coding	NADH:ubiquinone oxidoreductase core subunit S2 [Source:HGNC Symbol;Acc:HGNC:7708]
ENSG00000165392	650.72	418.495	0.63769	5.64e-05	0.000454236	WRN	8	31033801	31173769	+	5634	protein_coding	Werner syndrome RecQ like helicase [Source:HGNC Symbol;Acc:HGNC:12791]
ENSG00000104812	1844.2	1379.62	0.418165	5.69e-05	0.000457337	GYS1	19	48968125	48993310	-	4246	protein_coding	glycogen synthase 1 [Source:HGNC Symbol;Acc:HGNC:4706]
ENSG00000138111	464.397	691.89	-0.575958	5.73e-05	0.00046054	MFSD13A	10	102461395	102477045	+	3526	protein_coding	major facilitator superfamily domain containing 13A [Source:HGNC Symbol;Acc:HGNC:26196]
ENSG00000080603	229.413	108.074	1.08628	5.74e-05	0.000460828	SRCAP	16	30698209	30741409	+	13674	protein_coding	Snf2 related CREBBP activator protein [Source:HGNC Symbol;Acc:HGNC:16974]
ENSG00000125630	766.473	518.66	0.563111	5.77e-05	0.000463182	POLR1B	2	112541915	112577150	+	6329	protein_coding	RNA polymerase I subunit B [Source:HGNC Symbol;Acc:HGNC:20454]
ENSG00000271383	490.603	752.338	-0.61441	5.79e-05	0.000464289	NBPF19	1	149390623	149556361	+	18785	protein_coding	NBPF member 19 [Source:HGNC Symbol;Acc:HGNC:31999]
ENSG00000144283	1592.52	1181.97	0.429657	5.79e-05	0.000464294	PKP4	2	158456964	158682879	+	9525	protein_coding	plakophilin 4 [Source:HGNC Symbol;Acc:HGNC:9026]
ENSG00000198554	1266.38	900.753	0.492525	5.8e-05	0.000464742	WDHD1	14	54938950	55027105	-	6385	protein_coding	WD repeat and HMG-box DNA binding protein 1 [Source:HGNC Symbol;Acc:HGNC:23170]
ENSG00000162910	363.661	587.073	-0.689406	5.84e-05	0.000467205	MRPL55	1	228106679	228109312	-	1886	protein_coding	mitochondrial ribosomal protein L55 [Source:HGNC Symbol;Acc:HGNC:16686]
ENSG00000253352	1545.98	1123.7	0.460534	5.84e-05	0.000467205	TUG1	22	30970677	30979395	+	6793	antisense_RNA	taurine up-regulated 1 (non-protein coding) [Source:HGNC Symbol;Acc:HGNC:26066]
ENSG00000144028	12381.2	9894.23	0.323476	5.85e-05	0.000468444	SNRNP200	2	96274336	96305515	-	10926	protein_coding	small nuclear ribonucleoprotein U5 subunit 200 [Source:HGNC Symbol;Acc:HGNC:30859]
ENSG00000205423	244.979	406.336	-0.730324	5.86e-05	0.000468479	CNEP1R1	16	50024410	50037088	+	4178	protein_coding	CTD nuclear envelope phosphatase 1 regulatory subunit 1 [Source:HGNC Symbol;Acc:HGNC:26759]
ENSG00000008083	924.621	643.504	0.523194	5.87e-05	0.000469032	JARID2	6	15246296	15522040	+	6015	protein_coding	jumonji and AT-rich interaction domain containing 2 [Source:HGNC Symbol;Acc:HGNC:6196]
ENSG00000269821	110.774	40.9588	1.43547	5.87e-05	0.000469032	KCNQ1OT1	11	2608328	2699994	-	91667	antisense_RNA	KCNQ1 opposite strand/antisense transcript 1 (non-protein coding) [Source:HGNC Symbol;Acc:HGNC:6295]
ENSG00000158158	720.205	481.932	0.578579	5.91e-05	0.000471683	CNNM4	2	96760902	96811891	+	5105	protein_coding	cyclin and CBS domain divalent metal cation transport mediator 4 [Source:HGNC Symbol;Acc:HGNC:105]
ENSG00000187735	2894.51	2244.23	0.367407	5.96e-05	0.000475219	TCEA1	8	53966552	54022529	-	4415	protein_coding	transcription elongation factor A1 [Source:HGNC Symbol;Acc:HGNC:11612]
ENSG00000096063	1475.4	1074.32	0.458423	5.97e-05	0.000476403	SRPK1	6	35832966	35921342	-	6692	protein_coding	SRSF protein kinase 1 [Source:HGNC Symbol;Acc:HGNC:11305]
ENSG00000139182	798.646	1114.7	-0.481784	5.99e-05	0.000477056	CLSTN3	12	7129698	7158945	+	6865	protein_coding	calsyntenin 3 [Source:HGNC Symbol;Acc:HGNC:18371]
ENSG00000264364	2669.29	2043.94	0.384649	6.03e-05	0.000480496	DYNLL2	17	58083415	58095536	+	6805	protein_coding	dynein light chain LC8-type 2 [Source:HGNC Symbol;Acc:HGNC:24596]
ENSG00000119185	1762.34	2313.18	-0.391987	6.05e-05	0.000481912	ITGB1BP1	2	9403475	9423547	-	6678	protein_coding	integrin subunit beta 1 binding protein 1 [Source:HGNC Symbol;Acc:HGNC:23927]
ENSG00000187051	1369.14	1853.71	-0.437719	6.06e-05	0.000482389	RPS19BP1	22	39529093	39532855	-	3763	protein_coding	ribosomal protein S19 binding protein 1 [Source:HGNC Symbol;Acc:HGNC:28749]
ENSG00000196839	1164.76	1651.96	-0.504954	6.09e-05	0.000483939	ADA	20	44619522	44652233	-	2852	protein_coding	adenosine deaminase [Source:HGNC Symbol;Acc:HGNC:186]
ENSG00000082269	764.475	505.182	0.598994	6.11e-05	0.000485235	FAM135A	6	70412941	70561174	+	10589	protein_coding	family with sequence similarity 135 member A [Source:HGNC Symbol;Acc:HGNC:21084]
ENSG00000240849	649.504	923.784	-0.50888	6.14e-05	0.000487707	TMEM189	20	50118254	50153734	-	7931	protein_coding	transmembrane protein 189 [Source:HGNC Symbol;Acc:HGNC:16735]
ENSG00000186577	440.74	666.268	-0.597308	6.15e-05	0.000488042	SMIM29	6	34246380	34249470	-	2229	protein_coding	small integral membrane protein 29 [Source:HGNC Symbol;Acc:HGNC:1340]
ENSG00000152818	1570.43	1102.77	0.510303	6.16e-05	0.000488568	UTRN	6	144285701	144853034	+	14604	protein_coding	utrophin [Source:HGNC Symbol;Acc:HGNC:12635]
ENSG00000182670	5503.76	4249.92	0.373119	6.26e-05	0.000496464	TTC3	21	37073226	37203112	+	15883	protein_coding	tetratricopeptide repeat domain 3 [Source:HGNC Symbol;Acc:HGNC:12393]
ENSG00000103152	799.407	1159.94	-0.538594	6.34e-05	0.00050275	MPG	16	77007	85853	+	1661	protein_coding	N-methylpurine DNA glycosylase [Source:HGNC Symbol;Acc:HGNC:7211]
ENSG00000171823	1232.1	882.96	0.47996	6.38e-05	0.000504909	FBXL14	12	1565993	1594165	-	2287	protein_coding	F-box and leucine rich repeat protein 14 [Source:HGNC Symbol;Acc:HGNC:28624]
ENSG00000106397	4533.69	5744.42	-0.341738	6.41e-05	0.000507431	PLOD3	7	101205977	101218420	-	5671	protein_coding	procollagen-lysine,2-oxoglutarate 5-dioxygenase 3 [Source:HGNC Symbol;Acc:HGNC:9083]
ENSG00000013306	6134.35	7800.19	-0.346825	6.45e-05	0.000510419	SLC25A39	17	44319625	44324870	-	3526	protein_coding	solute carrier family 25 member 39 [Source:HGNC Symbol;Acc:HGNC:24279]
ENSG00000196547	4233.8	3149.42	0.426497	6.48e-05	0.00051229	MAN2A2	15	90902218	90922584	+	10002	protein_coding	mannosidase alpha class 2A member 2 [Source:HGNC Symbol;Acc:HGNC:6825]
ENSG00000174799	515.68	330.152	0.643382	6.51e-05	0.000514074	CEP135	4	55948871	56033363	+	8640	protein_coding	centrosomal protein 135 [Source:HGNC Symbol;Acc:HGNC:29086]
ENSG00000133119	704.376	466.566	0.595525	6.52e-05	0.000514547	RFC3	13	33818049	33966558	+	2874	protein_coding	replication factor C subunit 3 [Source:HGNC Symbol;Acc:HGNC:9971]
ENSG00000123268	465.422	290.651	0.679033	6.52e-05	0.000514726	ATF1	12	50763710	50821122	+	2790	protein_coding	activating transcription factor 1 [Source:HGNC Symbol;Acc:HGNC:783]
ENSG00000277142	108.314	39.0609	1.47165	6.6e-05	0.000520412	Z98882.1	16	525155	527407	-	2253	lincRNA
ENSG00000100604	135.801	263.886	-0.960916	6.64e-05	0.000523312	CHGA	14	92923080	92935293	+	3102	protein_coding	chromogranin A [Source:HGNC Symbol;Acc:HGNC:1929]
ENSG00000185567	426.528	249.796	0.771288	6.71e-05	0.00052838	AHNAK2	14	104937244	104978357	-	18771	protein_coding	AHNAK nucleoprotein 2 [Source:HGNC Symbol;Acc:HGNC:20125]
ENSG00000032444	6722.55	8430.79	-0.326879	6.73e-05	0.000530007	PNPLA6	19	7534004	7561764	+	7055	protein_coding	patatin like phospholipase domain containing 6 [Source:HGNC Symbol;Acc:HGNC:16268]
ENSG00000140307	1984.13	2569.71	-0.37276	6.76e-05	0.000532249	GTF2A2	15	59638062	59657541	-	3204	protein_coding	general transcription factor IIA subunit 2 [Source:HGNC Symbol;Acc:HGNC:4647]
ENSG00000158373	106.638	34.2767	1.63931	6.78e-05	0.000533711	HIST1H2BD	6	26158146	26171349	+	871	protein_coding	histone cluster 1 H2B family member d [Source:HGNC Symbol;Acc:HGNC:4747]
ENSG00000153391	599.261	890.095	-0.56981	6.83e-05	0.000536657	INO80C	18	35452230	35497991	-	5085	protein_coding	INO80 complex subunit C [Source:HGNC Symbol;Acc:HGNC:26994]
ENSG00000180178	918.968	636.792	0.529699	6.84e-05	0.000537475	FAR2P1	2	129990456	130051131	-	8075	transcribed_unprocessed_pseudogene	fatty acyl-CoA reductase 2 pseudogene 1 [Source:HGNC Symbol;Acc:HGNC:49284]
ENSG00000140479	431.968	263.215	0.71538	6.87e-05	0.000539225	PCSK6	15	101297142	101525202	-	13239	protein_coding	proprotein convertase subtilisin/kexin type 6 [Source:HGNC Symbol;Acc:HGNC:8569]
ENSG00000169855	2381.45	1708.93	0.478864	6.91e-05	0.00054198	ROBO1	3	78597240	79767815	-	10875	protein_coding	roundabout guidance receptor 1 [Source:HGNC Symbol;Acc:HGNC:10249]
ENSG00000231240	315.665	174.076	0.858084	6.93e-05	0.000543681	KLF2P1	2	130036958	130038422	+	1042	processed_pseudogene	Kruppel like factor 2 pseudogene 1 [Source:HGNC Symbol;Acc:HGNC:49280]
ENSG00000101132	794.202	1123.91	-0.50006	6.93e-05	0.000543681	PFDN4	20	54207847	54228052	+	1975	protein_coding	prefoldin subunit 4 [Source:HGNC Symbol;Acc:HGNC:8868]
ENSG00000007520	1638.71	2207.57	-0.430193	6.94e-05	0.000543981	TSR3	16	1349240	1351911	-	1243	protein_coding	TSR3, acp transferase ribosome maturation factor [Source:HGNC Symbol;Acc:HGNC:14175]
ENSG00000173915	3686.45	4977.37	-0.43294	6.96e-05	0.000544998	USMG5	10	103389041	103396466	-	898	protein_coding	up-regulated during skeletal muscle growth 5 homolog (mouse) [Source:HGNC Symbol;Acc:HGNC:30889]
ENSG00000233230	247.842	131.116	0.918155	7.08e-05	0.000553794	AC079807.2	2	47905678	47907810	+	856	antisense_RNA
ENSG00000170145	1437.2	1047.49	0.456558	7.09e-05	0.000554513	SIK2	11	111602391	111730853	+	9796	protein_coding	salt inducible kinase 2 [Source:HGNC Symbol;Acc:HGNC:21680]
ENSG00000198911	3819.74	2944.59	0.375115	7.12e-05	0.000556303	SREBF2	22	41833079	41907308	+	7557	protein_coding	sterol regulatory element binding transcription factor 2 [Source:HGNC Symbol;Acc:HGNC:11290]
ENSG00000226525	69.0025	155.665	-1.17194	7.22e-05	0.000564301	RPS7P10	13	21628413	21629015	-	603	processed_pseudogene	ribosomal protein S7 pseudogene 10 [Source:HGNC Symbol;Acc:HGNC:39903]
ENSG00000105048	3103.78	4083.14	-0.395542	7.28e-05	0.00056823	TNNT1	19	55132794	55149354	-	2171	protein_coding	troponin T1, slow skeletal type [Source:HGNC Symbol;Acc:HGNC:11948]
ENSG00000107443	911.441	641.497	0.506935	7.35e-05	0.000573716	CCNJ	10	96043394	96060870	+	4148	protein_coding	cyclin J [Source:HGNC Symbol;Acc:HGNC:23434]
ENSG00000135596	1554.03	2034.8	-0.388946	7.38e-05	0.000575551	MICAL1	6	109444062	109465968	-	7056	protein_coding	microtubule associated monooxygenase, calponin and LIM domain containing 1 [Source:HGNC Symbol;Acc:HGNC:20619]
ENSG00000075151	2582.16	1995.76	0.371859	7.39e-05	0.000576408	EIF4G3	1	20806292	21176888	-	9596	protein_coding	eukaryotic translation initiation factor 4 gamma 3 [Source:HGNC Symbol;Acc:HGNC:3298]
ENSG00000173064	1250.17	875.097	0.514365	7.48e-05	0.00058264	HECTD4	12	112160188	112382439	-	21572	protein_coding	HECT domain E3 ubiquitin protein ligase 4 [Source:HGNC Symbol;Acc:HGNC:26611]
ENSG00000128881	353	203.435	0.793889	7.52e-05	0.000585437	TTBK2	15	42738734	42920809	-	12917	protein_coding	tau tubulin kinase 2 [Source:HGNC Symbol;Acc:HGNC:19141]
ENSG00000135837	473.622	294.995	0.682106	7.55e-05	0.000587292	CEP350	1	179954738	180114880	+	14301	protein_coding	centrosomal protein 350 [Source:HGNC Symbol;Acc:HGNC:24238]
ENSG00000140319	4500.61	5740.31	-0.350988	7.57e-05	0.00058921	SRP14	15	40035739	40039188	-	2005	protein_coding	signal recognition particle 14 [Source:HGNC Symbol;Acc:HGNC:11299]
ENSG00000148396	1903.69	1404.18	0.438571	7.6e-05	0.000590989	SEC16A	9	136440096	136483759	-	9975	protein_coding	SEC16 homolog A, endoplasmic reticulum export factor [Source:HGNC Symbol;Acc:HGNC:29006]
ENSG00000068796	605.463	389.082	0.638776	7.62e-05	0.000591918	KIF2A	5	62306162	62537249	+	4774	protein_coding	kinesin family member 2A [Source:HGNC Symbol;Acc:HGNC:6318]
ENSG00000111832	917.651	1286.82	-0.486565	7.62e-05	0.000591918	RWDD1	6	116571367	116597675	+	5909	protein_coding	RWD domain containing 1 [Source:HGNC Symbol;Acc:HGNC:20993]
ENSG00000132361	4097.8	3065	0.418405	7.64e-05	0.000592992	CLUH	17	2689386	2712663	-	6900	protein_coding	clustered mitochondria homolog [Source:HGNC Symbol;Acc:HGNC:29094]
ENSG00000196172	248.933	133.004	0.905244	7.68e-05	0.000595435	ZNF681	19	23739195	23758891	-	6497	protein_coding	zinc finger protein 681 [Source:HGNC Symbol;Acc:HGNC:26457]
ENSG00000089248	2620.26	3397.25	-0.37446	7.73e-05	0.000599029	ERP29	12	112013316	112023451	+	3083	protein_coding	endoplasmic reticulum protein 29 [Source:HGNC Symbol;Acc:HGNC:13799]
ENSG00000283041	6478.72	8038.44	-0.311227	7.75e-05	0.000600595	AC008038.1	7	133034607	133035920	-	1314	processed_pseudogene
ENSG00000054690	1259.18	890.014	0.500731	7.77e-05	0.000601862	PLEKHH1	14	67533301	67589612	+	10817	protein_coding	pleckstrin homology, MyTH4 and FERM domain containing H1 [Source:HGNC Symbol;Acc:HGNC:17733]
ENSG00000165898	804.738	1119.64	-0.476736	7.8e-05	0.00060355	ISCA2	14	74493720	74497106	+	3061	protein_coding	iron-sulfur cluster assembly 2 [Source:HGNC Symbol;Acc:HGNC:19857]
ENSG00000148362	873.564	1269.52	-0.540422	7.89e-05	0.00061041	PAXX	9	136992418	136993984	+	1367	protein_coding	PAXX, non-homologous end joining factor [Source:HGNC Symbol;Acc:HGNC:27849]
ENSG00000099624	3139.6	4176.99	-0.412283	7.92e-05	0.000612424	ATP5D	19	1241746	1244826	+	2250	protein_coding	ATP synthase, H+ transporting, mitochondrial F1 complex, delta subunit [Source:HGNC Symbol;Acc:HGNC:837]
ENSG00000214022	3030.78	2307.98	0.392501	7.93e-05	0.000612424	REPIN1	7	150368189	150374044	+	4649	protein_coding	replication initiator 1 [Source:HGNC Symbol;Acc:HGNC:17922]
ENSG00000080854	346.337	186.67	0.890591	7.93e-05	0.000612424	IGSF9B	11	133908564	133956985	-	5753	protein_coding	immunoglobulin superfamily member 9B [Source:HGNC Symbol;Acc:HGNC:32326]
ENSG00000133030	2487.14	1888.38	0.396864	7.95e-05	0.000613908	MPRIP	17	17042545	17217679	+	18153	protein_coding	myosin phosphatase Rho interacting protein [Source:HGNC Symbol;Acc:HGNC:30321]
ENSG00000101115	1542.79	1146.6	0.427871	7.97e-05	0.000614981	SALL4	20	51782331	51802520	-	5772	protein_coding	spalt like transcription factor 4 [Source:HGNC Symbol;Acc:HGNC:15924]
ENSG00000172531	7164.32	9221.11	-0.364284	7.98e-05	0.000615242	PPP1CA	11	67398183	67421183	-	2711	protein_coding	protein phosphatase 1 catalytic subunit alpha [Source:HGNC Symbol;Acc:HGNC:9281]
ENSG00000141576	415.223	255.45	0.701124	8e-05	0.000616777	RNF157	17	76142453	76240373	-	7802	protein_coding	ring finger protein 157 [Source:HGNC Symbol;Acc:HGNC:29402]
ENSG00000185129	831.243	575.055	0.531758	8.01e-05	0.000617097	PURA	5	140107777	140125619	+	12185	protein_coding	purine rich element binding protein A [Source:HGNC Symbol;Acc:HGNC:9701]
ENSG00000272888	796.377	1143.4	-0.52003	8.03e-05	0.000617829	LINC01578	15	92882707	92899701	+	5395	processed_transcript	long intergenic non-protein coding RNA 1578 [Source:HGNC Symbol;Acc:HGNC:48626]
ENSG00000037749	291.752	143.809	1.02081	8.05e-05	0.000618977	MFAP3	5	154038906	154220478	+	4792	protein_coding	microfibril associated protein 3 [Source:HGNC Symbol;Acc:HGNC:7034]
ENSG00000165233	648.874	935.482	-0.528592	8.06e-05	0.00061983	CARD19	9	93096218	93113283	+	3081	protein_coding	caspase recruitment domain family member 19 [Source:HGNC Symbol;Acc:HGNC:28148]
ENSG00000132718	1559.77	2055.55	-0.397675	8.1e-05	0.000622319	SYT11	1	155859509	155885199	+	5240	protein_coding	synaptotagmin 11 [Source:HGNC Symbol;Acc:HGNC:19239]
ENSG00000184220	493.846	315.581	0.645857	8.12e-05	0.000623624	CMSS1	3	99817834	100181732	+	7210	protein_coding	cms1 ribosomal small subunit homolog (yeast) [Source:HGNC Symbol;Acc:HGNC:28666]
ENSG00000196072	1250.84	1698.01	-0.440996	8.12e-05	0.000623631	BLOC1S2	10	100273280	100286712	-	2943	protein_coding	biogenesis of lysosomal organelles complex 1 subunit 2 [Source:HGNC Symbol;Acc:HGNC:20984]
ENSG00000189067	1717.56	2235.79	-0.380073	8.17e-05	0.000627068	LITAF	16	11547722	11636381	-	5060	protein_coding	lipopolysaccharide induced TNF factor [Source:HGNC Symbol;Acc:HGNC:16841]
ENSG00000178409	479.18	296.019	0.694105	8.19e-05	0.000627652	BEND3	6	107065182	107115269	-	6839	protein_coding	BEN domain containing 3 [Source:HGNC Symbol;Acc:HGNC:23040]
ENSG00000105281	2155.42	1654.13	0.381721	8.26e-05	0.000633137	SLC1A5	19	46774883	46788594	-	3332	protein_coding	solute carrier family 1 member 5 [Source:HGNC Symbol;Acc:HGNC:10943]
ENSG00000167785	796.135	532.302	0.581171	8.29e-05	0.000635249	ZNF558	19	8806170	8832328	-	8184	protein_coding	zinc finger protein 558 [Source:HGNC Symbol;Acc:HGNC:26422]
ENSG00000101384	716.003	476.328	0.588626	8.41e-05	0.000643482	JAG1	20	10637684	10674107	-	8534	protein_coding	jagged 1 [Source:HGNC Symbol;Acc:HGNC:6188]
ENSG00000180626	158.082	67.9996	1.21947	8.43e-05	0.000645109	ZNF594	17	5179536	5191883	-	5314	protein_coding	zinc finger protein 594 [Source:HGNC Symbol;Acc:HGNC:29392]
ENSG00000146425	1485.66	1972.99	-0.408631	8.44e-05	0.000645263	DYNLT1	6	158636474	158644739	-	2949	protein_coding	dynein light chain Tctex-type 1 [Source:HGNC Symbol;Acc:HGNC:11697]
ENSG00000162614	286.114	159.555	0.842359	8.45e-05	0.000645746	NEXN	1	77888513	77943895	+	4436	protein_coding	nexilin F-actin binding protein [Source:HGNC Symbol;Acc:HGNC:29557]
ENSG00000133250	462.12	691.47	-0.583273	8.47e-05	0.000646662	ZNF414	19	8509678	8514164	-	2758	protein_coding	zinc finger protein 414 [Source:HGNC Symbol;Acc:HGNC:20630]
ENSG00000256235	333.561	528.999	-0.663031	8.49e-05	0.000647993	SMIM3	5	150777946	150796734	+	2332	protein_coding	small integral membrane protein 3 [Source:HGNC Symbol;Acc:HGNC:30248]
ENSG00000211455	534.652	347.964	0.619911	8.55e-05	0.000652538	STK38L	12	27243968	27325959	+	6921	protein_coding	serine/threonine kinase 38 like [Source:HGNC Symbol;Acc:HGNC:17848]
ENSG00000180385	133.634	53.0632	1.33426	8.57e-05	0.000653186	EMC3-AS1	3	9986893	10006990	+	3714	transcribed_unprocessed_pseudogene	EMC3 antisense RNA 1 [Source:HGNC Symbol;Acc:HGNC:49223]
ENSG00000135842	431.734	267.989	0.68848	8.66e-05	0.000659815	FAM129A	1	184790724	184974550	-	8372	protein_coding	family with sequence similarity 129 member A [Source:HGNC Symbol;Acc:HGNC:16784]
ENSG00000139637	1413.38	1914.68	-0.437868	8.76e-05	0.000667205	C12orf10	12	53299686	53307177	+	2509	protein_coding	chromosome 12 open reading frame 10 [Source:HGNC Symbol;Acc:HGNC:17590]
ENSG00000185896	5527.4	6885.44	-0.317055	8.77e-05	0.000667606	LAMP1	13	113297241	113323672	+	5739	protein_coding	lysosomal associated membrane protein 1 [Source:HGNC Symbol;Acc:HGNC:6499]
ENSG00000198682	323.801	181.772	0.834528	8.81e-05	0.000670319	PAPSS2	10	87659613	87747705	+	4083	protein_coding	3'-phosphoadenosine 5'-phosphosulfate synthase 2 [Source:HGNC Symbol;Acc:HGNC:8604]
ENSG00000123728	1298.95	951.933	0.448628	8.82e-05	0.000670532	RAP2C	X	132203024	132219480	-	4118	protein_coding	RAP2C, member of RAS oncogene family [Source:HGNC Symbol;Acc:HGNC:21165]
ENSG00000115263	335.486	524.615	-0.644018	8.82e-05	0.000670532	GCG	2	162142873	162152404	-	2387	protein_coding	glucagon [Source:HGNC Symbol;Acc:HGNC:4191]
ENSG00000156374	631.346	418.386	0.594468	8.87e-05	0.000674182	PCGF6	10	103302796	103351134	-	2613	protein_coding	polycomb group ring finger 6 [Source:HGNC Symbol;Acc:HGNC:21156]
ENSG00000141971	1572.67	2089.37	-0.410418	8.94e-05	0.000678513	MVB12A	19	17405722	17433724	+	4053	protein_coding	multivesicular body subunit 12A [Source:HGNC Symbol;Acc:HGNC:25153]
ENSG00000165496	434.765	652.261	-0.585424	8.98e-05	0.000680977	RPL10L	14	46651010	46651821	-	812	protein_coding	ribosomal protein L10 like [Source:HGNC Symbol;Acc:HGNC:17976]
ENSG00000101445	256.819	138.821	0.886847	8.98e-05	0.000680977	PPP1R16B	20	38805705	38923024	+	6400	protein_coding	protein phosphatase 1 regulatory subunit 16B [Source:HGNC Symbol;Acc:HGNC:15850]
ENSG00000107185	1231.72	900.802	0.451294	9.01e-05	0.000683102	RGP1	9	35749287	35758575	+	7116	protein_coding	RGP1 homolog, RAB6A GEF complex partner 1 [Source:HGNC Symbol;Acc:HGNC:21965]
ENSG00000067560	6000.23	7510.72	-0.32391	9.17e-05	0.000694542	RHOA	3	49359145	49412998	-	2582	protein_coding	ras homolog family member A [Source:HGNC Symbol;Acc:HGNC:667]
ENSG00000135763	522.885	332.168	0.655325	9.19e-05	0.000695747	URB2	1	229626234	229660199	+	6001	protein_coding	URB2 ribosome biogenesis 2 homolog (S. cerevisiae) [Source:HGNC Symbol;Acc:HGNC:28967]
ENSG00000133858	690.383	457.541	0.593539	9.2e-05	0.00069655	ZFC3H1	12	71609472	71667725	-	9670	protein_coding	zinc finger C3H1-type containing [Source:HGNC Symbol;Acc:HGNC:28328]
ENSG00000099814	6010.81	4580.72	0.391619	9.23e-05	0.000698214	CEP170B	14	104865280	104896770	+	7199	protein_coding	centrosomal protein 170B [Source:HGNC Symbol;Acc:HGNC:20362]
ENSG00000143575	1414.25	1869.81	-0.402702	9.24e-05	0.00069838	HAX1	1	154272511	154275875	+	2155	protein_coding	HCLS1 associated protein X-1 [Source:HGNC Symbol;Acc:HGNC:16915]
ENSG00000102901	1510.22	1983.58	-0.393612	9.27e-05	0.000700789	CENPT	16	67828157	67847811	-	5539	protein_coding	centromere protein T [Source:HGNC Symbol;Acc:HGNC:25787]
ENSG00000133706	3747.35	2920.52	0.359867	9.39e-05	0.000709396	LARS	5	146113038	146182660	-	8118	protein_coding	leucyl-tRNA synthetase [Source:HGNC Symbol;Acc:HGNC:6512]
ENSG00000196422	1007.91	691.398	0.543271	9.4e-05	0.000709645	PPP1R26	9	135479079	135488893	+	5276	protein_coding	protein phosphatase 1 regulatory subunit 26 [Source:HGNC Symbol;Acc:HGNC:29089]
ENSG00000171853	1892.84	1373.91	0.461299	9.42e-05	0.000710574	TRAPPC12	2	3379675	3485094	+	9193	protein_coding	trafficking protein particle complex 12 [Source:HGNC Symbol;Acc:HGNC:24284]
ENSG00000179532	395.607	234.825	0.752944	9.43e-05	0.000711128	DNHD1	11	6497260	6593758	+	19629	protein_coding	dynein heavy chain domain 1 [Source:HGNC Symbol;Acc:HGNC:26532]
ENSG00000115825	947.963	658.939	0.523886	9.46e-05	0.000712687	PRKD3	2	37250502	37324808	-	10244	protein_coding	protein kinase D3 [Source:HGNC Symbol;Acc:HGNC:9408]
ENSG00000158417	4768.37	3682.58	0.372943	9.51e-05	0.000716283	EIF5B	2	99337353	99401326	+	7883	protein_coding	eukaryotic translation initiation factor 5B [Source:HGNC Symbol;Acc:HGNC:30793]
ENSG00000006625	901.367	1287.99	-0.513768	9.52e-05	0.000716604	GGCT	7	30496621	30504844	-	1597	protein_coding	gamma-glutamylcyclotransferase [Source:HGNC Symbol;Acc:HGNC:21705]
ENSG00000227097	460.816	727.779	-0.662356	9.54e-05	0.000717422	RPS28P7	11	82689559	82689768	+	210	processed_pseudogene	ribosomal protein S28 pseudogene 7 [Source:HGNC Symbol;Acc:HGNC:35787]
ENSG00000221968	654.314	944.864	-0.53195	9.64e-05	0.000725084	FADS3	11	61873519	61892051	-	6283	protein_coding	fatty acid desaturase 3 [Source:HGNC Symbol;Acc:HGNC:3576]
ENSG00000099795	1550.48	2188.7	-0.498016	9.66e-05	0.000725828	NDUFB7	19	14566078	14572062	-	531	protein_coding	NADH:ubiquinone oxidoreductase subunit B7 [Source:HGNC Symbol;Acc:HGNC:7702]
ENSG00000169021	2053.09	2703.8	-0.397143	9.66e-05	0.000725828	UQCRFS1	19	29205321	29213541	-	3475	protein_coding	ubiquinol-cytochrome c reductase, Rieske iron-sulfur polypeptide 1 [Source:HGNC Symbol;Acc:HGNC:12587]
ENSG00000111530	2383.93	1823.88	0.386673	9.67e-05	0.000725838	CAND1	12	67269281	67319951	+	13655	protein_coding	cullin associated and neddylation dissociated 1 [Source:HGNC Symbol;Acc:HGNC:30688]
ENSG00000143653	1176.8	1569.56	-0.414963	9.68e-05	0.000725838	SCCPDH	1	246724047	246768137	+	2503	protein_coding	saccharopine dehydrogenase (putative) [Source:HGNC Symbol;Acc:HGNC:24275]
ENSG00000103671	407.981	612.968	-0.586171	9.68e-05	0.000725838	TRIP4	15	64387748	64455303	+	3135	protein_coding	thyroid hormone receptor interactor 4 [Source:HGNC Symbol;Acc:HGNC:12310]
ENSG00000273599	197.584	95.0007	1.05548	9.69e-05	0.000725838	AL731571.1	10	124996064	125001491	+	5428	antisense_RNA
ENSG00000158711	517.679	335.88	0.623637	9.69e-05	0.000725838	ELK4	1	205597556	205631962	-	12142	protein_coding	ELK4, ETS transcription factor [Source:HGNC Symbol;Acc:HGNC:3326]
ENSG00000124181	3593.88	2814.33	0.352598	9.71e-05	0.0007273	PLCG1	20	41136960	41196801	+	9648	protein_coding	phospholipase C gamma 1 [Source:HGNC Symbol;Acc:HGNC:9065]
ENSG00000125347	117.599	231.631	-0.976764	9.72e-05	0.000727328	IRF1	5	132481609	132490798	-	7799	protein_coding	interferon regulatory factor 1 [Source:HGNC Symbol;Acc:HGNC:6116]
ENSG00000142694	135.86	256.705	-0.916378	9.75e-05	0.000729275	EVA1B	1	36322031	36324154	-	1211	protein_coding	eva-1 homolog B [Source:HGNC Symbol;Acc:HGNC:25558]
ENSG00000143126	3963.07	2973.14	0.414334	9.81e-05	0.000732743	CELSR2	1	109250019	109275750	+	12349	protein_coding	cadherin EGF LAG seven-pass G-type receptor 2 [Source:HGNC Symbol;Acc:HGNC:3231]
ENSG00000079819	10614.9	8477.91	0.32436	9.81e-05	0.000732743	EPB41L2	6	130839347	131063322	-	10320	protein_coding	erythrocyte membrane protein band 4.1 like 2 [Source:HGNC Symbol;Acc:HGNC:3379]
ENSG00000168488	4003.06	3137.23	0.351375	9.85e-05	0.000735558	ATXN2L	16	28823035	28837237	+	6508	protein_coding	ataxin 2 like [Source:HGNC Symbol;Acc:HGNC:31326]
ENSG00000187268	2635.71	2030.58	0.376668	9.87e-05	0.000736256	FAM9C	X	13035618	13044682	-	5858	protein_coding	family with sequence similarity 9 member C [Source:HGNC Symbol;Acc:HGNC:18405]
ENSG00000235370	61.2337	13.9973	2.12777	9.87e-05	0.000736256	DNM1P51	15	84398316	84411701	-	8796	transcribed_unprocessed_pseudogene	dynamin 1 pseudogene 51 [Source:HGNC Symbol;Acc:HGNC:48500]
ENSG00000183255	2989.46	3760.96	-0.331092	9.9e-05	0.000738374	PTTG1IP	21	44849585	44873903	-	3537	protein_coding	PTTG1 interacting protein [Source:HGNC Symbol;Acc:HGNC:13524]
ENSG00000004777	388.3	584.529	-0.58959	0.000100312	0.000747448	ARHGAP33	19	35774532	35788822	+	5260	protein_coding	Rho GTPase activating protein 33 [Source:HGNC Symbol;Acc:HGNC:23085]
ENSG00000105063	4136.78	3163.83	0.386334	0.000100738	0.00075022	PPP6R1	19	55229780	55258995	-	6583	protein_coding	protein phosphatase 6 regulatory subunit 1 [Source:HGNC Symbol;Acc:HGNC:29195]
ENSG00000080824	35051.5	28471.3	0.300018	0.000101002	0.000751784	HSP90AA1	14	102080738	102139699	-	5248	protein_coding	heat shock protein 90 alpha family class A member 1 [Source:HGNC Symbol;Acc:HGNC:5253]
ENSG00000180011	480.132	302.716	0.664626	0.000101644	0.000756157	ZADH2	18	75195108	75209348	-	8157	protein_coding	zinc binding alcohol dehydrogenase domain containing 2 [Source:HGNC Symbol;Acc:HGNC:28697]
ENSG00000150316	745.276	1056.02	-0.501603	0.000101767	0.00075667	CWC15	11	94962622	94973612	-	2758	protein_coding	CWC15 spliceosome associated protein homolog [Source:HGNC Symbol;Acc:HGNC:26939]
ENSG00000110321	7092.95	8856.58	-0.320209	0.000102053	0.000758392	EIF4G2	11	10797050	10809110	-	8655	protein_coding	eukaryotic translation initiation factor 4 gamma 2 [Source:HGNC Symbol;Acc:HGNC:3297]
ENSG00000146066	798.075	1143.84	-0.519718	0.00010236	0.000760271	HIGD2A	5	176388747	176389771	+	668	protein_coding	HIG1 hypoxia inducible domain family member 2A [Source:HGNC Symbol;Acc:HGNC:28311]
ENSG00000127022	8867.88	7150.17	0.31076	0.000102527	0.000761106	CANX	5	179678628	179730925	+	6235	protein_coding	calnexin [Source:HGNC Symbol;Acc:HGNC:1473]
ENSG00000079313	1939.1	1432.54	0.435937	0.00010321	0.000765507	REXO1	19	1815246	1848463	-	5199	protein_coding	RNA exonuclease 1 homolog [Source:HGNC Symbol;Acc:HGNC:24616]
ENSG00000093010	1645.79	2186.5	-0.40962	0.000103245	0.000765507	COMT	22	19941607	19969975	+	5195	protein_coding	catechol-O-methyltransferase [Source:HGNC Symbol;Acc:HGNC:2228]
ENSG00000131652	2162.09	2910.09	-0.429097	0.000103284	0.000765507	THOC6	16	3024027	3027755	+	1860	protein_coding	THO complex 6 [Source:HGNC Symbol;Acc:HGNC:28369]
ENSG00000095787	2562.09	1888.8	0.439335	0.000103405	0.000765999	WAC	10	28532493	28623112	+	12188	protein_coding	WW domain containing adaptor with coiled-coil [Source:HGNC Symbol;Acc:HGNC:17327]
ENSG00000012048	742.654	500.897	0.567807	0.000103789	0.000768433	BRCA1	17	43044295	43170245	-	8922	protein_coding	BRCA1, DNA repair associated [Source:HGNC Symbol;Acc:HGNC:1100]
ENSG00000088854	782.325	526.03	0.572904	0.000105193	0.000778416	C20orf194	20	3249305	3407625	-	8541	protein_coding	chromosome 20 open reading frame 194 [Source:HGNC Symbol;Acc:HGNC:17721]
ENSG00000085662	2130.71	2803.46	-0.395979	0.000105687	0.000781662	AKR1B1	7	134442350	134459284	-	3660	protein_coding	aldo-keto reductase family 1 member B [Source:HGNC Symbol;Acc:HGNC:381]
ENSG00000007541	1375.77	1832.07	-0.413454	0.000105813	0.000782173	PIGQ	16	566995	584136	+	7904	protein_coding	phosphatidylinositol glycan anchor biosynthesis class Q [Source:HGNC Symbol;Acc:HGNC:14135]
ENSG00000184640	2250.91	1708.21	0.397375	0.000105994	0.0007831	2020-09-09	17	77280569	77500596	+	12844	protein_coding	septin 9 [Source:HGNC Symbol;Acc:HGNC:7323]
ENSG00000197283	1323.28	981.212	0.431341	0.000106213	0.000784304	SYNGAP1	6	33419661	33457541	+	12124	protein_coding	synaptic Ras GTPase activating protein 1 [Source:HGNC Symbol;Acc:HGNC:11497]
ENSG00000110628	185.664	320.834	-0.790125	0.000106436	0.000785534	SLC22A18	11	2899721	2925246	+	5316	protein_coding	solute carrier family 22 member 18 [Source:HGNC Symbol;Acc:HGNC:10964]
ENSG00000165632	327.696	187.07	0.810125	0.000106526	0.000785554	TAF3	10	7818504	8016627	+	4872	protein_coding	TATA-box binding protein associated factor 3 [Source:HGNC Symbol;Acc:HGNC:17303]
ENSG00000107872	699	1024.38	-0.552466	0.000106551	0.000785554	FBXL15	10	102419189	102423136	+	2593	protein_coding	F-box and leucine rich repeat protein 15 [Source:HGNC Symbol;Acc:HGNC:28155]
ENSG00000171155	429.537	637.478	-0.570455	0.000106751	0.000786614	C1GALT1C1	X	120625793	120630150	-	1785	protein_coding	C1GALT1 specific chaperone 1 [Source:HGNC Symbol;Acc:HGNC:24338]
ENSG00000115561	1230.71	901.716	0.449269	0.000106809	0.000786623	CHMP3	2	86503431	86563479	-	7018	protein_coding	charged multivesicular body protein 3 [Source:HGNC Symbol;Acc:HGNC:29865]
ENSG00000060749	1200.32	876.258	0.454248	0.000106972	0.000787412	QSER1	11	32893178	32993316	+	10537	protein_coding	glutamine and serine rich 1 [Source:HGNC Symbol;Acc:HGNC:26154]
ENSG00000162191	3373.14	4290.54	-0.346944	0.000108093	0.000795244	UBXN1	11	62676498	62679117	-	2532	protein_coding	UBX domain protein 1 [Source:HGNC Symbol;Acc:HGNC:18402]
ENSG00000234745	163.2	298.573	-0.873888	0.000108385	0.000796972	HLA-B	6	31269491	31357188	-	3051	protein_coding	major histocompatibility complex, class I, B [Source:HGNC Symbol;Acc:HGNC:4932]
ENSG00000124201	1208.03	883.958	0.450776	0.00010916	0.000802248	ZNFX1	20	49237946	49278426	-	9340	protein_coding	zinc finger NFX1-type containing 1 [Source:HGNC Symbol;Acc:HGNC:29271]
ENSG00000162076	1447.21	1936.1	-0.42053	0.00010984	0.000806819	FLYWCH2	16	2883186	2899382	+	1365	protein_coding	FLYWCH family member 2 [Source:HGNC Symbol;Acc:HGNC:25178]
ENSG00000101849	898.994	625.709	0.522581	0.00011066	0.000812417	TBL1X	X	9463295	9719743	+	7009	protein_coding	transducin beta like 1X-linked [Source:HGNC Symbol;Acc:HGNC:11585]
ENSG00000132471	1889.69	2436.98	-0.366979	0.000111074	0.000815032	WBP2	17	75845699	75856507	-	5399	protein_coding	WW domain binding protein 2 [Source:HGNC Symbol;Acc:HGNC:12738]
ENSG00000184856	109.185	41.9176	1.3813	0.000111267	0.000816017	LINC00308	21	22098617	22116528	+	727	lincRNA	long intergenic non-protein coding RNA 308 [Source:HGNC Symbol;Acc:HGNC:16023]
ENSG00000119801	605.03	856.828	-0.50255	0.000111473	0.000817099	YPEL5	2	30146941	30160533	+	3421	protein_coding	yippee like 5 [Source:HGNC Symbol;Acc:HGNC:18329]
ENSG00000154945	911.178	634.884	0.521872	0.000111605	0.000817638	ANKRD40	17	50693190	50707924	-	4849	protein_coding	ankyrin repeat domain 40 [Source:HGNC Symbol;Acc:HGNC:28233]
ENSG00000176428	345.4	550.198	-0.674756	0.000111847	0.000818983	VPS37D	7	73667825	73672112	+	1626	protein_coding	VPS37D, ESCRT-I subunit [Source:HGNC Symbol;Acc:HGNC:18287]
ENSG00000158292	1143.61	1538.49	-0.428559	0.000112107	0.000820452	GPR153	1	6247346	6260975	-	4082	protein_coding	G protein-coupled receptor 153 [Source:HGNC Symbol;Acc:HGNC:23618]
ENSG00000181788	346.74	199.436	0.795916	0.000112376	0.000821989	SIAH2	3	150741127	150763477	-	2617	protein_coding	siah E3 ubiquitin protein ligase 2 [Source:HGNC Symbol;Acc:HGNC:10858]
ENSG00000109118	1400.81	1024.84	0.450607	0.00011265	0.000823562	PHF12	17	28905250	28951771	-	12227	protein_coding	PHD finger protein 12 [Source:HGNC Symbol;Acc:HGNC:20816]
ENSG00000073792	7613.56	6089.06	0.322488	0.000112841	0.00082453	IGF2BP2	3	185643739	185825056	-	4735	protein_coding	insulin like growth factor 2 mRNA binding protein 2 [Source:HGNC Symbol;Acc:HGNC:28867]
ENSG00000011638	319.861	494.436	-0.628574	0.000113012	0.000825351	TMEM159	16	21158377	21180616	+	2558	protein_coding	transmembrane protein 159 [Source:HGNC Symbol;Acc:HGNC:30136]
ENSG00000158552	606.986	890.04	-0.551903	0.000113556	0.000828884	ZFAND2B	2	219195237	219209651	+	3396	protein_coding	zinc finger AN1-type containing 2B [Source:HGNC Symbol;Acc:HGNC:25206]
ENSG00000179222	7480.41	9179.43	-0.295372	0.000113917	0.000831085	MAGED1	X	51803007	51902357	+	6016	protein_coding	MAGE family member D1 [Source:HGNC Symbol;Acc:HGNC:6813]
ENSG00000156873	433.55	643.3	-0.56819	0.000114572	0.000835431	PHKG2	16	30748270	30761176	+	7509	protein_coding	phosphorylase kinase catalytic subunit gamma 2 [Source:HGNC Symbol;Acc:HGNC:8931]
ENSG00000128654	1358.41	1792.78	-0.399968	0.000114695	0.000835894	MTX2	2	176269395	176338025	+	1717	protein_coding	metaxin 2 [Source:HGNC Symbol;Acc:HGNC:7506]
ENSG00000170855	673.367	950.513	-0.496842	0.000114833	0.000836461	TRIAP1	12	120443961	120446412	-	1442	protein_coding	TP53 regulated inhibitor of apoptosis 1 [Source:HGNC Symbol;Acc:HGNC:26937]
ENSG00000130695	1145.91	814.259	0.492608	0.000115275	0.00083924	CEP85	1	26234153	26279038	+	5422	protein_coding	centrosomal protein 85 [Source:HGNC Symbol;Acc:HGNC:25309]
ENSG00000167671	3237.59	4139.2	-0.354708	0.000115577	0.000841	UBXN6	19	4444999	4457822	-	5275	protein_coding	UBX domain protein 6 [Source:HGNC Symbol;Acc:HGNC:14928]
ENSG00000114902	951.061	1303.09	-0.454094	0.000116244	0.000845415	SPCS1	3	52704955	52711146	+	5324	protein_coding	signal peptidase complex subunit 1 [Source:HGNC Symbol;Acc:HGNC:23401]
ENSG00000119946	442.944	270.99	0.708991	0.000116635	0.000847817	CNNM1	10	99329099	99394330	+	6413	protein_coding	cyclin and CBS domain divalent metal cation transport mediator 1 [Source:HGNC Symbol;Acc:HGNC:102]
ENSG00000026652	172.242	299.246	-0.797734	0.000116844	0.000848896	AGPAT4	6	161129979	161274061	-	8769	protein_coding	1-acylglycerol-3-phosphate O-acyltransferase 4 [Source:HGNC Symbol;Acc:HGNC:20885]
ENSG00000198901	2631.43	2044.87	0.364194	0.000116939	0.000849144	PRC1	15	90966038	90995629	-	5525	protein_coding	protein regulator of cytokinesis 1 [Source:HGNC Symbol;Acc:HGNC:9341]
ENSG00000277443	5829.19	4719.83	0.304595	0.000117069	0.00084965	MARCKS	6	113857362	113863471	+	4275	protein_coding	myristoylated alanine rich protein kinase C substrate [Source:HGNC Symbol;Acc:HGNC:6759]
ENSG00000146463	1801.73	1349.22	0.41762	0.000117188	0.00085007	ZMYM4	1	35268967	35422058	+	7647	protein_coding	zinc finger MYM-type containing 4 [Source:HGNC Symbol;Acc:HGNC:13055]
ENSG00000182378	1173.34	863.031	0.443136	0.000117356	0.000850848	PLCXD1	X	276322	303356	+	6191	protein_coding	phosphatidylinositol specific phospholipase C X domain containing 1 [Source:HGNC Symbol;Acc:HGNC:23148]
ENSG00000229689	116.405	46.2572	1.33259	0.000117426	0.000850912	AC009237.3	2	95525345	95532405	+	4978	transcribed_unprocessed_pseudogene
ENSG00000205155	137.448	254.817	-0.889044	0.000117817	0.000853302	PSENEN	19	35745114	35747519	+	1845	protein_coding	presenilin enhancer gamma-secretase subunit [Source:HGNC Symbol;Acc:HGNC:30100]
ENSG00000114209	1114.99	1503.03	-0.429865	0.000118316	0.000856118	PDCD10	3	167683298	167734939	-	3275	protein_coding	programmed cell death 10 [Source:HGNC Symbol;Acc:HGNC:8761]
ENSG00000100151	544.741	782.907	-0.523241	0.000118328	0.000856118	PICK1	22	38056311	38075701	+	4371	protein_coding	protein interacting with PRKCA 1 [Source:HGNC Symbol;Acc:HGNC:9394]
ENSG00000166450	1324.87	967.957	0.452756	0.000118719	0.000858502	PRTG	15	55611546	55743090	-	14566	protein_coding	protogenin [Source:HGNC Symbol;Acc:HGNC:26373]
ENSG00000004779	1797.79	2445.66	-0.443117	0.000118843	0.000858952	NDUFAB1	16	23581002	23596356	-	1600	protein_coding	NADH:ubiquinone oxidoreductase subunit AB1 [Source:HGNC Symbol;Acc:HGNC:7694]
ENSG00000141867	2730.17	2116.8	0.366792	0.000119228	0.000861289	BRD4	19	15235519	15332545	-	12093	protein_coding	bromodomain containing 4 [Source:HGNC Symbol;Acc:HGNC:13575]
ENSG00000211450	2797.89	3604.81	-0.365378	0.000119421	0.000862237	SELENOH	11	57741250	57743554	+	2305	protein_coding	selenoprotein H [Source:HGNC Symbol;Acc:HGNC:18251]
ENSG00000066379	213.195	362.233	-0.762766	0.000120364	0.000868599	ZNRD1	6	30058899	30064909	+	3672	protein_coding	zinc ribbon domain containing 1 [Source:HGNC Symbol;Acc:HGNC:13182]
ENSG00000105576	3946.28	3147.39	0.326207	0.00012055	0.000869493	TNPO2	19	12699194	12724011	-	7029	protein_coding	transportin 2 [Source:HGNC Symbol;Acc:HGNC:19998]
ENSG00000173805	121.406	230.777	-0.924343	0.000121465	0.000875636	HAP1	17	41717742	41734644	-	6223	protein_coding	huntingtin associated protein 1 [Source:HGNC Symbol;Acc:HGNC:4812]
ENSG00000148843	4402.26	3488.63	0.335475	0.000121816	0.000877713	PDCD11	10	103396648	103446292	+	7382	protein_coding	programmed cell death 11 [Source:HGNC Symbol;Acc:HGNC:13408]
ENSG00000105329	3992.6	3126.78	0.352228	0.000122055	0.000878988	TGFB1	19	41301587	41353911	-	3238	protein_coding	transforming growth factor beta 1 [Source:HGNC Symbol;Acc:HGNC:11766]
ENSG00000162714	1818.89	1389.8	0.38794	0.000122324	0.000880246	ZNF496	1	247297412	247331846	-	10531	protein_coding	zinc finger protein 496 [Source:HGNC Symbol;Acc:HGNC:23713]
ENSG00000138029	1925.73	2476.03	-0.362614	0.000122356	0.000880246	HADHB	2	26243170	26290468	+	4280	protein_coding	hydroxyacyl-CoA dehydrogenase/3-ketoacyl-CoA thiolase/enoyl-CoA hydratase (trifunctional protein), beta subunit [Source:HGNC Symbol;Acc:HGNC:4803]
ENSG00000130821	3339.76	2542.26	0.39322	0.000123186	0.000885759	SLC6A8	X	153688099	153696593	+	5498	protein_coding	solute carrier family 6 member 8 [Source:HGNC Symbol;Acc:HGNC:11055]
ENSG00000005100	923.932	654.58	0.497081	0.000123594	0.000888239	DHX33	17	5440912	5469060	-	5872	protein_coding	DEAH-box helicase 33 [Source:HGNC Symbol;Acc:HGNC:16718]
ENSG00000165102	1415.85	1877.99	-0.407389	0.000124777	0.000896278	HGSNAT	8	43140455	43202855	+	8943	protein_coding	heparan-alpha-glucosaminide N-acetyltransferase [Source:HGNC Symbol;Acc:HGNC:26527]
ENSG00000112149	111.968	214.896	-0.941044	0.000125267	0.000899335	CD83	6	14117256	14136918	+	2515	protein_coding	CD83 molecule [Source:HGNC Symbol;Acc:HGNC:1703]
ENSG00000076248	957.613	684.873	0.483263	0.000125557	0.000900579	UNG	12	109097574	109110992	+	2567	protein_coding	uracil DNA glycosylase [Source:HGNC Symbol;Acc:HGNC:12572]
ENSG00000115760	1742.57	1215.81	0.519303	0.000125569	0.000900579	BIRC6	2	32357028	32618899	+	17723	protein_coding	baculoviral IAP repeat containing 6 [Source:HGNC Symbol;Acc:HGNC:13516]
ENSG00000111276	1040.02	1416.17	-0.444233	0.000126474	0.000906605	CDKN1B	12	12715058	12722371	+	2811	protein_coding	cyclin dependent kinase inhibitor 1B [Source:HGNC Symbol;Acc:HGNC:1785]
ENSG00000149100	2618.78	3413.41	-0.381984	0.000126936	0.000909448	EIF3M	11	32583798	32606262	+	7428	protein_coding	eukaryotic translation initiation factor 3 subunit M [Source:HGNC Symbol;Acc:HGNC:24460]
ENSG00000163683	110.599	220.803	-0.99298	0.000128525	0.000919933	SMIM14	4	39546330	39639090	-	6721	protein_coding	small integral membrane protein 14 [Source:HGNC Symbol;Acc:HGNC:27321]
ENSG00000055950	1882.12	2488.43	-0.403218	0.000128531	0.000919933	MRPL43	10	100969458	100987515	-	3573	protein_coding	mitochondrial ribosomal protein L43 [Source:HGNC Symbol;Acc:HGNC:14517]
ENSG00000213123	96.233	195.106	-1.01652	0.000128757	0.000921075	TCTEX1D2	3	196291219	196318299	-	1246	protein_coding	Tctex1 domain containing 2 [Source:HGNC Symbol;Acc:HGNC:28482]
ENSG00000075340	139.777	59.7304	1.22428	0.000129793	0.000928011	ADD2	2	70607618	70768225	-	12673	protein_coding	adducin 2 [Source:HGNC Symbol;Acc:HGNC:244]
ENSG00000136003	662.479	933.229	-0.4936	0.000129888	0.000928216	ISCU	12	108562582	108569384	+	4439	protein_coding	iron-sulfur cluster assembly enzyme [Source:HGNC Symbol;Acc:HGNC:29882]
ENSG00000128268	609.24	410.107	0.570539	0.000130101	0.000928699	MGAT3	22	39457344	39492194	+	5457	protein_coding	mannosyl (beta-1,4-)-glycoprotein beta-1,4-N-acetylglucosaminyltransferase [Source:HGNC Symbol;Acc:HGNC:7046]
ENSG00000198886	80675	96963.1	-0.265307	0.000130134	0.000928699	MT-ND4	MT	10760	12137	+	1378	protein_coding	mitochondrially encoded NADH:ubiquinone oxidoreductase core subunit 4 [Source:HGNC Symbol;Acc:HGNC:7459]
ENSG00000216866	175.427	308.75	-0.817714	0.000130155	0.000928699	RPS2P55	X	40934982	40935864	-	883	processed_pseudogene	ribosomal protein S2 pseudogene 55 [Source:HGNC Symbol;Acc:HGNC:36140]
ENSG00000153317	1002.83	714.39	0.489704	0.00013143	0.000937318	ASAP1	8	130052104	130443660	-	8280	protein_coding	ArfGAP with SH3 domain, ankyrin repeat and PH domain 1 [Source:HGNC Symbol;Acc:HGNC:2720]
ENSG00000123159	5501.44	7061.18	-0.360323	0.000131568	0.000937823	GIPC1	19	14477760	14496149	-	4440	protein_coding	GIPC PDZ domain containing family member 1 [Source:HGNC Symbol;Acc:HGNC:1226]
ENSG00000077092	128.493	242.995	-0.921358	0.000132076	0.000940966	RARB	3	25174332	25597932	+	3697	protein_coding	retinoic acid receptor beta [Source:HGNC Symbol;Acc:HGNC:9865]
ENSG00000185947	193.667	96.8291	1.00095	0.000132254	0.000941753	ZNF267	16	31873758	31917357	+	6333	protein_coding	zinc finger protein 267 [Source:HGNC Symbol;Acc:HGNC:13060]
ENSG00000083099	941.074	1293.88	-0.458008	0.000132782	0.000945028	LYRM2	6	89568144	89638753	-	8679	protein_coding	LYR motif containing 2 [Source:HGNC Symbol;Acc:HGNC:25229]
ENSG00000166783	1350.8	977.714	0.466553	0.000133318	0.000948365	MARF1	16	15594386	15643166	-	10919	protein_coding	meiosis regulator and mRNA stability factor 1 [Source:HGNC Symbol;Acc:HGNC:29562]
ENSG00000160783	412.543	626.633	-0.603919	0.000133693	0.000950548	PMF1	1	156212993	156240042	+	2520	protein_coding	polyamine modulated factor 1 [Source:HGNC Symbol;Acc:HGNC:9112]
ENSG00000205777	513.198	783.104	-0.611663	0.000133946	0.000951861	GAGE1	X	49589496	49608536	+	3237	protein_coding	G antigen 1 [Source:HGNC Symbol;Acc:HGNC:4098]
ENSG00000163960	2169.18	1616.06	0.424849	0.000134397	0.00095458	UBXN7	3	196347662	196432474	-	11291	protein_coding	UBX domain protein 7 [Source:HGNC Symbol;Acc:HGNC:29119]
ENSG00000148840	2127.45	1606.16	0.405164	0.000135255	0.000960184	PPRC1	10	102132994	102150331	+	6095	protein_coding	peroxisome proliferator-activated receptor gamma, coactivator-related 1 [Source:HGNC Symbol;Acc:HGNC:30025]
ENSG00000219481	583.042	384.673	0.599401	0.000136492	0.000968479	NBPF1	1	16562319	16613562	-	12212	protein_coding	NBPF member 1 [Source:HGNC Symbol;Acc:HGNC:26088]
ENSG00000225950	48.6033	119.97	-1.30735	0.000136767	0.000969934	NTF4	19	49061066	49065054	-	1469	protein_coding	neurotrophin 4 [Source:HGNC Symbol;Acc:HGNC:8024]
ENSG00000050130	953.484	1304.65	-0.451498	0.000136859	0.000970098	JKAMP	14	59484443	59505410	+	4350	protein_coding	JNK1/MAPK8-associated membrane protein [Source:HGNC Symbol;Acc:HGNC:20184]
ENSG00000118276	518.997	334.091	0.636148	0.000137074	0.000971126	B4GALT6	18	31622247	31685836	-	5306	protein_coding	beta-1,4-galactosyltransferase 6 [Source:HGNC Symbol;Acc:HGNC:929]
ENSG00000186635	2940.52	2312.09	0.346571	0.000137386	0.000972715	ARAP1	11	72685069	72793599	-	9056	protein_coding	ArfGAP with RhoGAP domain, ankyrin repeat and PH domain 1 [Source:HGNC Symbol;Acc:HGNC:16925]
ENSG00000258701	185.275	91.081	1.023	0.000137444	0.000972715	LINC00638	14	104821201	104823718	+	2518	lincRNA	long intergenic non-protein coding RNA 638 [Source:HGNC Symbol;Acc:HGNC:28325]
ENSG00000168924	1757.76	1330.75	0.401207	0.000137507	0.000972715	LETM1	4	1811479	1856247	-	8184	protein_coding	leucine zipper and EF-hand containing transmembrane protein 1 [Source:HGNC Symbol;Acc:HGNC:6556]
ENSG00000158528	458.533	280.114	0.712783	0.000137775	0.000974113	PPP1R9A	7	94907202	95296415	+	11151	protein_coding	protein phosphatase 1 regulatory subunit 9A [Source:HGNC Symbol;Acc:HGNC:14946]
ENSG00000112787	3295.24	2441.16	0.43216	0.000138028	0.000975413	FBRSL1	12	132489551	132585188	+	9311	protein_coding	fibrosin like 1 [Source:HGNC Symbol;Acc:HGNC:29308]
ENSG00000103356	1409.42	1044.79	0.431196	0.000138118	0.000975557	EARS2	16	23522014	23557731	-	5730	protein_coding	glutamyl-tRNA synthetase 2, mitochondrial [Source:HGNC Symbol;Acc:HGNC:29419]
ENSG00000166595	1399.18	1905.94	-0.446618	0.000139282	0.000983279	FAM96B	16	66932055	66934423	-	1070	protein_coding	family with sequence similarity 96 member B [Source:HGNC Symbol;Acc:HGNC:24261]
ENSG00000156639	1795.07	2308.07	-0.362376	0.000140281	0.000989482	ZFAND3	6	37819499	38154624	+	4036	protein_coding	zinc finger AN1-type containing 3 [Source:HGNC Symbol;Acc:HGNC:18019]
ENSG00000185347	2363.02	3115.62	-0.399422	0.000140302	0.000989482	C14orf80	14	105489855	105499575	+	6698	protein_coding	chromosome 14 open reading frame 80 [Source:HGNC Symbol;Acc:HGNC:20127]
ENSG00000172889	1444.72	1945.47	-0.429727	0.000140659	0.000991497	EGFL7	9	136658856	136672678	+	2553	protein_coding	EGF like domain multiple 7 [Source:HGNC Symbol;Acc:HGNC:20594]
ENSG00000179967	562.226	373.053	0.591438	0.000140916	0.000992807	PPP1R14BP3	4	139114930	139115374	-	445	processed_pseudogene	protein phosphatase 1 regulatory inhibitor subunit 14B pseudogene 3 [Source:HGNC Symbol;Acc:HGNC:16330]
ENSG00000168374	1677.12	2179.27	-0.377276	0.000141081	0.000993468	ARF4	3	57571363	57598220	-	2595	protein_coding	ADP ribosylation factor 4 [Source:HGNC Symbol;Acc:HGNC:655]
ENSG00000198205	1212.36	869.648	0.47823	0.000141691	0.000997265	ZXDA	X	57906708	57910820	-	4113	protein_coding	zinc finger, X-linked, duplicated A [Source:HGNC Symbol;Acc:HGNC:13198]
ENSG00000128563	1253.4	1648.18	-0.395198	0.000141794	0.000997482	PRKRIP1	7	102363872	102426676	+	3696	protein_coding	PRKR interacting protein 1 (IL11 inducible) [Source:HGNC Symbol;Acc:HGNC:21894]
ENSG00000134644	1948.34	1414.71	0.461629	0.000141987	0.000998341	PUM1	1	30931506	31065991	-	6621	protein_coding	pumilio RNA binding family member 1 [Source:HGNC Symbol;Acc:HGNC:14957]
ENSG00000165672	3954.12	4922.54	-0.315831	0.000142112	0.000998575	PRDX3	10	119167703	119178833	-	3417	protein_coding	peroxiredoxin 3 [Source:HGNC Symbol;Acc:HGNC:9354]
ENSG00000196700	2148.42	1667.83	0.365179	0.000142163	0.000998575	ZNF512B	20	63956702	63969865	-	5919	protein_coding	zinc finger protein 512B [Source:HGNC Symbol;Acc:HGNC:29212]
ENSG00000163945	1118.77	796.451	0.490545	0.000143883	0.00101015	UVSSA	4	1347266	1395992	+	15773	protein_coding	UV stimulated scaffold protein A [Source:HGNC Symbol;Acc:HGNC:29304]
ENSG00000120438	11128.1	13526	-0.28146	0.000144813	0.00101616	TCP1	6	159778498	159789749	-	4929	protein_coding	t-complex 1 [Source:HGNC Symbol;Acc:HGNC:11655]
ENSG00000114648	489.57	317.593	0.623803	0.000145639	0.00102145	KLHL18	3	47282917	47346816	+	7064	protein_coding	kelch like family member 18 [Source:HGNC Symbol;Acc:HGNC:29120]
ENSG00000197150	1025.99	1373.96	-0.421874	0.000145846	0.00102239	ABCB8	7	151028422	151047782	+	9336	protein_coding	ATP binding cassette subfamily B member 8 [Source:HGNC Symbol;Acc:HGNC:49]
ENSG00000124789	2205.88	1650.21	0.419106	0.000146491	0.0010264	NUP153	6	17615035	17706834	-	6030	protein_coding	nucleoporin 153 [Source:HGNC Symbol;Acc:HGNC:8062]
ENSG00000103064	696.658	481.892	0.531598	0.000146761	0.00102777	SLC7A6	16	68264516	68301823	+	7588	protein_coding	solute carrier family 7 member 6 [Source:HGNC Symbol;Acc:HGNC:11064]
ENSG00000229921	113.388	217.279	-0.93646	0.000147563	0.00103239	KIF25-AS1	6	167992822	167997077	-	3088	lincRNA	KIF25 antisense RNA 1 [Source:HGNC Symbol;Acc:HGNC:20953]
ENSG00000172500	2085.37	2692.02	-0.368519	0.000147569	0.00103239	FIBP	11	65883741	65888539	-	3353	protein_coding	FGF1 intracellular binding protein [Source:HGNC Symbol;Acc:HGNC:3705]
ENSG00000184916	994.721	1339.17	-0.42981	0.000148054	0.00103527	JAG2	14	105140981	105168824	-	6397	protein_coding	jagged 2 [Source:HGNC Symbol;Acc:HGNC:6189]
ENSG00000128463	1668.8	2200.99	-0.399008	0.00014869	0.00103919	EMC4	15	34224999	34230156	+	4459	protein_coding	ER membrane protein complex subunit 4 [Source:HGNC Symbol;Acc:HGNC:28032]
[truncated: 2,196 more rows]
