# Supplementary material for: Long noncoding RNA ASB16-AS1 inhibits adrenocortical carcinoma cell growth by promoting ubiquitination of RNA-binding protein HuR
Source: Cell Death Dis. 2020 Nov 20;11(11):995. doi: 10.1038/s41419-020-03205-2 (PMC7679391; doi:10.1038/s41419-020-03205-2)
Supplement: Supplementary file 6 — Supplementary Table 2 [file 41419_2020_3205_MOESM6_ESM.xlsx]

## Sheet: Bio-AS-ASB16-AS1
Accession	Description	ΣCoverage	Σ# Proteins	Σ# Unique Peptides	Σ# Peptides	Σ# PSMs	A5: Area	B5: Area	C5: Area	Score A2	Coverage A2	# Peptides A2	# PSM A2	Score B2	Coverage B2	# Peptides B2	# PSM B2	Score C2	Coverage C2	# Peptides C2	# PSM C2	# AAs	MW [kDa]	calc. pI
Q13085	Acetyl-CoA carboxylase 1 OS=Homo sapiens OX=9606 GN=ACACA PE=1 SV=2 - [ACACA_HUMAN]	41.56	18	40	91	267	1.04335e+08	2.76644e+06	0	642.89	41.56	91	253	35.8787	4.99	9	14					2346	265.385	6.3667
000035	gi|2190337|emb|CAA41735.1| serum albumin [Bos taurus (contaminant)]	59.47	5	35	39	178	8.34177e+07	5.54652e+07	4.12205e+07	221.069	53.87	33	85	146.438	48.76	29	56	74.3527	36.08	19	37	607	69.2785	6.17627
P67809	Nuclease-sensitive element-binding protein 1 OS=Homo sapiens OX=9606 GN=YBX1 PE=1 SV=3 - [YBOX1_HUMAN]	58.33	7	12	19	173	1.09809e+07	3.51121e+08	6.40317e+06	114.022	50	10	34	392.609	58.33	19	124	45.7419	25	4	15	324	35.9027	9.87646
000040	gi|2914482|pdb|1TFX|A Chain A, Complex Of The Second Kunitz Domain Of Tissue Factor Pathway Inhibitor With Porcine Trypsin [Sus scrofa (contaminant)]	34.08	18	6	7	152	2.20332e+09	1.27444e+09	1.6672e+09	169.157	34.08	7	83	132.273	26.01	4	44	35.2574	30.49	5	25	223	23.4604	7.92822
A2NX49	Acetyl-CoA carboxylase OS=Homo sapiens OX=9606 PE=2 SV=1 - [A2NX49_HUMAN]	29.12	10	1	58	151	8.84956e+07	1.20022e+06	0	366.44	29.12	58	143	19.3136	1.41	3	8					2339	264.38	6.45557
A0A024R0J9	Heterogeneous nuclear ribonucleoprotein U-like 1, isoform CRA_a OS=Homo sapiens OX=9606 GN=HNRPUL1 PE=4 SV=1 - [A0A024R0J9_HUMAN]	41.67	16	31	32	150	1.01996e+08	5.13703e+06	2.52035e+06	412.67	41.67	32	138	32.869	14.42	8	11	2.66771	1.72	1	1	756	84.741	8.77783
A0A024RC87	Ribonuclease/angiogenin inhibitor 1, isoform CRA_a OS=Homo sapiens OX=9606 GN=RNH1 PE=4 SV=1 - [A0A024RC87_HUMAN]	52.85	11	19	19	112	1.86259e+07	3.84564e+08	1.94496e+07	82.0632	25.22	10	27	204.381	52.85	19	67	42.308	24.56	10	18	456	49.3848	4.84326
P16989	Y-box-binding protein 3 OS=Homo sapiens OX=9606 GN=YBX3 PE=1 SV=4 - [YBOX3_HUMAN]	51.34	5	6	13	110	7.16417e+06	2.10825e+08	4.75081e+06	52.7564	16.13	5	17	252.628	51.34	13	83	28.3313	8.6	2	10	372	40.066	9.77393
P11498	Pyruvate carboxylase, mitochondrial OS=Homo sapiens OX=9606 GN=PC PE=1 SV=2 - [PYC_HUMAN]	41.68	4	36	36	89	2.82836e+07	504032	0	232.11	41.68	36	87	5.18128	1.19	1	2					1178	129.551	6.84424
Q9NR30	Nucleolar RNA helicase 2 OS=Homo sapiens OX=9606 GN=DDX21 PE=1 SV=5 - [DDX21_HUMAN]	41.38	3	31	33	89	4.60415e+07	981050	0	216.952	41.38	33	87	4.80207	2.55	2	2					783	87.2904	9.27588
P05165	Propionyl-CoA carboxylase alpha chain, mitochondrial OS=Homo sapiens OX=9606 GN=PCCA PE=1 SV=4 - [PCCA_HUMAN]	50	12	33	33	87	3.63987e+07	1.50157e+06	0	225.454	50	33	85	5.95635	3.57	2	2					728	80.0081	7.51807
P11182	Lipoamide acyltransferase component of branched-chain alpha-keto acid dehydrogenase complex, mitochondrial OS=Homo sapiens OX=9606 GN=DBT PE=1 SV=3 - [ODB2_HUMAN]	51.24	3	21	21	74	2.23277e+06	1.11536e+08	0	15.8144	10.37	5	6	168.136	51.24	21	68					482	53.4529	8.51416
Q9HCC0	Methylcrotonoyl-CoA carboxylase beta chain, mitochondrial OS=Homo sapiens OX=9606 GN=MCCC2 PE=1 SV=1 - [MCCB_HUMAN]	45.65	7	22	22	71	1.30488e+06	3.49104e+07	0	19.3584	8.35	4	7	189.23	45.65	22	64					563	61.2944	7.6792
B2RCC2	cDNA, FLJ95978, highly similar to Homo sapiens Y box binding protein 2 (YBX2), mRNA OS=Homo sapiens OX=9606 PE=2 SV=1 - [B2RCC2_HUMAN]	15.38	3	1	5	71	5.65589e+06	1.99804e+08	4.75081e+06	32.2628	10.99	3	11	165.973	15.38	5	50	28.3313	8.79	2	10	364	38.5028	10.7993
Q9Y6M1	Insulin-like growth factor 2 mRNA-binding protein 2 OS=Homo sapiens OX=9606 GN=IGF2BP2 PE=1 SV=2 - [IF2B2_HUMAN]	44.91	3	22	25	68	3.25481e+07	2.31854e+06	0	173.083	44.91	25	62	12.9623	9.02	4	6					599	66.0806	8.45557
O00425	Insulin-like growth factor 2 mRNA-binding protein 3 OS=Homo sapiens OX=9606 GN=IGF2BP3 PE=1 SV=2 - [IF2B3_HUMAN]	49.05	2	22	26	61	2.36851e+07	2.15945e+06	0	165.608	49.05	26	59	7.13867	2.25	1	2					579	63.6656	8.86572
Q96RQ3	Methylcrotonoyl-CoA carboxylase subunit alpha, mitochondrial OS=Homo sapiens OX=9606 GN=MCCC1 PE=1 SV=3 - [MCCA_HUMAN]	43.31	10	24	24	57	4.75235e+07	2.23645e+06	0	169.657	43.31	24	55	5.80542	4.14	2	2					725	80.4219	7.78174
Q15393	Splicing factor 3B subunit 3 OS=Homo sapiens OX=9606 GN=SF3B3 PE=1 SV=4 - [SF3B3_HUMAN]	23.99	12	26	26	55	2.38278e+07	0	0	145.786	23.99	26	55									1217	135.492	5.26221
P05166	Propionyl-CoA carboxylase beta chain, mitochondrial OS=Homo sapiens OX=9606 GN=PCCB PE=1 SV=3 - [PCCB_HUMAN]	51.95	20	2	22	54	2.26218e+06	6.67643e+07	0	30.4784	13.36	6	10	132.951	51.95	22	44					539	58.1788	7.63525
B4E0S6	cDNA FLJ55635, highly similar to pre-mRNA-splicing factorATP-dependent RNA helicase DHX15 (EC 3.6.1.-) OS=Homo sapiens OX=9606 PE=2 SV=1 - [B4E0S6_HUMAN]	24.23	2	20	20	52	9.40695e+06	0	0	122.869	24.23	20	52									784	89.4906	7.45947
O00763	Acetyl-CoA carboxylase 2 OS=Homo sapiens OX=9606 GN=ACACB PE=1 SV=3 - [ACACB_HUMAN]	9.24	7	2	18	50	8.60877e+07	757103	0	119.558	9.24	18	45	11.9237	0.9	2	5					2458	276.365	6.49365
A0A1B2JLU8	PCCB OS=Homo sapiens OX=9606 GN=PCCB PE=4 SV=1 - [A0A1B2JLU8_HUMAN]	45.97	2	1	21	50	2.26218e+06	6.67643e+07	0	25.5235	10.2	5	9	117.721	45.97	21	41					559	60.499	7.23975
A0A087WTT1	Polyadenylate-binding protein OS=Homo sapiens OX=9606 GN=PABPC1 PE=1 SV=1 - [A0A087WTT1_HUMAN]	36.02	31	12	19	48	1.02206e+07	3.02632e+06	0	98.5964	34.29	18	33	43.3253	22.99	10	15					522	58.4988	9.26123
Q5JR95	40S ribosomal protein S8 OS=Homo sapiens OX=9606 GN=RPS8 PE=1 SV=1 - [Q5JR95_HUMAN]	51.06	3	10	10	48	2.84837e+06	6.29947e+06	4.40397e+07	38.8128	27.13	4	12	38.4466	26.06	4	11	56.8183	51.06	9	25	188	21.866	10.3599
IPI12345678	Streptavidin (S.avidinii) - [CON_Strepavidin]	46.88	1	5	5	48	3.16837e+07	2.33866e+07	2.06668e+09	8.14871	6.88	1	3	7.3547	6.88	1	3	84.0074	46.88	5	42	160	16.6121	6.55127
O75533	Splicing factor 3B subunit 1 OS=Homo sapiens OX=9606 GN=SF3B1 PE=1 SV=3 - [SF3B1_HUMAN]	21.63	8	24	24	44	1.18552e+07	0	0	101.782	21.63	24	44									1304	145.738	7.09326
P36957	Dihydrolipoyllysine-residue succinyltransferase component of 2-oxoglutarate dehydrogenase complex, mitochondrial OS=Homo sapiens OX=9606 GN=DLST PE=1 SV=4 - [ODO2_HUMAN]	29.14	11	13	13	44	693120	1.22358e+08	0	1.9066	2.43	1	1	121.417	29.14	13	43					453	48.7245	8.95361
O15226	NF-kappa-B-repressing factor OS=Homo sapiens OX=9606 GN=NKRF PE=1 SV=2 - [NKRF_HUMAN]	29.13	10	20	20	42	6.44957e+06	0	0	104.723	29.13	20	42									690	77.6242	8.79248
CON_IPI00714876.1	ENSEMBL:ENSBTAP00000038253 (Bos taurus) 63 kDa protein	10.73	1	0	8	40	3.9371e+07	2.29665e+07	3.39568e+07	46.8618	10.73	8	18	29.5733	10.23	7	11	21.3189	10.73	8	11	606	63.1272	8.45557
B4DJX1	Acetyltransferase component of pyruvate dehydrogenase complex OS=Homo sapiens OX=9606 PE=2 SV=1 - [B4DJX1_HUMAN]	30.29	10	14	14	39	6.68326e+07	2.83942e+06	1.07718e+06	93.9472	30.29	13	34	7.29133	5.92	3	3	4.92987	2.54	1	2	591	62.6576	5.73193
A0A1B0GVD3	Protein lin-28 homolog B OS=Homo sapiens OX=9606 GN=LIN28B PE=1 SV=1 - [A0A1B0GVD3_HUMAN]	52.33	4	12	12	37	0	1.42764e+07	4.44821e+06					67.1075	52.33	12	24	27.8567	41.47	7	13	258	27.9398	9.12939
Q9NZI8	Insulin-like growth factor 2 mRNA-binding protein 1 OS=Homo sapiens OX=9606 GN=IGF2BP1 PE=1 SV=2 - [IF2B1_HUMAN]	36.22	2	15	17	36	2.06185e+07	1.50028e+06	0	94.541	36.22	17	33	9.15453	4.68	2	3					577	63.4412	9.20264
P16403	Histone H1.2 OS=Homo sapiens OX=9606 GN=HIST1H1C PE=1 SV=2 - [H12_HUMAN]	22.07	9	8	8	35	2.94551e+06	6.56247e+06	6.08893e+07	22.0637	20.19	5	8	30.0437	10.8	4	10	38.9318	17.84	6	17	213	21.3517	10.9312
H7BXY3	Putative ATP-dependent RNA helicase DHX30 OS=Homo sapiens OX=9606 GN=DHX30 PE=1 SV=1 - [H7BXY3_HUMAN]	23.41	3	23	23	34	9.84581e+06	0	0	84.9637	23.41	23	34									1166	130.469	8.55811
Q9H2U1	ATP-dependent RNA helicase DHX36 OS=Homo sapiens OX=9606 GN=DHX36 PE=1 SV=2 - [DHX36_HUMAN]	25.99	9	22	22	34	1.02589e+07	0	0	99.6954	25.99	22	34									1008	114.688	7.6792
P46781	40S ribosomal protein S9 OS=Homo sapiens OX=9606 GN=RPS9 PE=1 SV=3 - [RS9_HUMAN]	45.36	7	14	14	34	0	1.43167e+06	1.07093e+08					7.31356	8.25	2	3	55.1779	45.36	14	31	194	22.5776	10.6528
Q1KMD3	Heterogeneous nuclear ribonucleoprotein U-like protein 2 OS=Homo sapiens OX=9606 GN=HNRNPUL2 PE=1 SV=1 - [HNRL2_HUMAN]	24.1	2	17	17	31	7.14594e+06	0	0	78.4358	24.1	17	31									747	85.0522	4.90674
A0A087X0X3	Heterogeneous nuclear ribonucleoprotein M OS=Homo sapiens OX=9606 GN=HNRNPM PE=1 SV=1 - [A0A087X0X3_HUMAN]	19.45	15	14	14	30	7.93796e+06	326815	0	57.2423	19.45	14	27	7.08358	5.21	2	3					730	77.5184	8.77783
B1ANR0	Polyadenylate-binding protein OS=Homo sapiens OX=9606 GN=PABPC4 PE=1 SV=1 - [B1ANR0_HUMAN]	22.93	15	6	13	30	7.25085e+06	2.21573e+06	0	68.7401	22.93	13	24	18.6402	8.94	4	6					615	67.9279	9.45166
F6KPG5	Albumin (Fragment) OS=Homo sapiens OX=9606 PE=2 SV=1 - [F6KPG5_HUMAN]	8.38	15	2	6	30	6.25984e+07	3.97577e+07	2.30594e+07	38.8792	8.38	6	14	26.6652	7.01	5	10	14.954	4.1	3	6	585	66.488	6.03662
G3V4W0	Heterogeneous nuclear ribonucleoproteins C1/C2 (Fragment) OS=Homo sapiens OX=9606 GN=HNRNPC PE=1 SV=1 - [G3V4W0_HUMAN]	43.13	30	13	13	28	0	2.74639e+07	0					76.6318	43.13	13	28					262	28.8985	8.39697
P31943	Heterogeneous nuclear ribonucleoprotein H OS=Homo sapiens OX=9606 GN=HNRNPH1 PE=1 SV=4 - [HNRH1_HUMAN]	24.94	23	2	7	26	717411	2.15103e+07	0	2.96426	3.79	1	1	74.7345	24.94	7	25					449	49.1984	6.30322
E5RIT6	60S ribosomal protein L26-like 1 (Fragment) OS=Homo sapiens OX=9606 GN=RPL26L1 PE=1 SV=1 - [E5RIT6_HUMAN]	43.75	4	1	9	26	744548	3.6638e+06	5.10339e+07	7.71724	12.5	2	4	6.35282	12.5	2	3	42.2324	43.75	9	19	128	15.1975	11.0923
J3QQQ9	Uncharacterized protein OS=Homo sapiens OX=9606 PE=4 SV=1 - [J3QQQ9_HUMAN]	52.34	10	1	9	26	744548	3.6638e+06	5.10339e+07	7.71724	14.95	2	4	6.35282	14.95	2	3	41.5976	52.34	9	19	107	12.6839	10.7847
B4DZC3	5'-3' exoribonuclease OS=Homo sapiens OX=9606 PE=2 SV=1 - [B4DZC3_HUMAN]	17.08	4	12	12	25	7.31502e+06	0	0	63.134	17.08	12	25									896	102.351	7.63525
Q13435	Splicing factor 3B subunit 2 OS=Homo sapiens OX=9606 GN=SF3B2 PE=1 SV=2 - [SF3B2_HUMAN]	12.96	8	12	12	25	6.45591e+06	1.6471e+06	0	60.1011	12.96	12	23	4.50349	2.35	2	2					895	100.165	5.66846
Q59FA2	Splicing factor, arginine/serine-rich 1 (Splicing factor 2, alternate splicing factor) variant (Fragment) OS=Homo sapiens OX=9606 PE=2 SV=1 - [Q59FA2_HUMAN]	35.19	9	7	8	24	0	0	6.82528e+06									30.6546	35.19	8	24	233	25.6088	9.01221
X6RGJ2	Heterochromatin protein 1-binding protein 3 (Fragment) OS=Homo sapiens OX=9606 GN=HP1BP3 PE=1 SV=1 - [X6RGJ2_HUMAN]	25.99	4	11	11	23	5.65724e+06	0	0	49.6472	25.99	11	23									327	36.4923	9.33447
A0A0A8K8C0	Up-regulated in lung cancer 2 OS=Homo sapiens OX=9606 GN=URLC2 PE=2 SV=1 - [A0A0A8K8C0_HUMAN]	19.81	2	9	9	21	6.46389e+06	1.41449e+06	0	45.7325	19.81	9	18	7.41735	3.74	2	3					641	71.0414	6.45557
Q5RI18	Heterogeneous nuclear ribonucleoprotein U OS=Homo sapiens OX=9606 GN=HNRNPU PE=1 SV=9 - [Q5RI18_HUMAN]	19.93	19	9	10	21	6.28942e+06	0	0	57.9631	19.93	10	21									602	67.7815	9.08545
P62753	40S ribosomal protein S6 OS=Homo sapiens OX=9606 GN=RPS6 PE=1 SV=1 - [RS6_HUMAN]	32.53	5	10	10	21	0	1.70809e+06	5.69772e+07					4.23368	8.03	2	2	27.0726	32.53	10	19	249	28.663	10.8433
A0A087WXM6	60S ribosomal protein L17 (Fragment) OS=Homo sapiens OX=9606 GN=RPL17 PE=3 SV=1 - [A0A087WXM6_HUMAN]	40.83	14	6	6	21	0	1.95939e+06	3.14677e+07					5.77926	12.43	2	2	38.4086	40.83	6	19	169	19.5732	10.0376
P62750	60S ribosomal protein L23a OS=Homo sapiens OX=9606 GN=RPL23A PE=1 SV=1 - [RL23A_HUMAN]	41.67	8	8	8	21	2.13355e+06	8.56906e+06	4.90489e+07	3.78258	8.33	1	2	15.6195	33.97	5	6	26.3032	34.62	6	13	156	17.6841	10.4478
Q9HCE1	Putative helicase MOV-10 OS=Homo sapiens OX=9606 GN=MOV10 PE=1 SV=2 - [MOV10_HUMAN]	12.16	5	14	14	20	2.62111e+06	0	0	47.8314	12.16	14	20									1003	113.599	8.82178
P55795	Heterogeneous nuclear ribonucleoprotein H2 OS=Homo sapiens OX=9606 GN=HNRNPH2 PE=1 SV=1 - [HNRH2_HUMAN]	21.38	6	2	6	20	717411	1.31182e+07	0	2.96426	3.79	1	1	48.2252	21.38	6	19					449	49.2323	6.30322
P36578	60S ribosomal protein L4 OS=Homo sapiens OX=9606 GN=RPL4 PE=1 SV=5 - [RL4_HUMAN]	26.23	10	11	11	20	1.03912e+06	3.04374e+07	0	0	2.81	1	1	52.5182	26.23	11	19					427	47.6674	11.063
B4DY09	Interleukin enhancer-binding factor 2 OS=Homo sapiens OX=9606 GN=ILF2 PE=1 SV=1 - [B4DY09_HUMAN]	23.3	6	7	7	19	0	8.44096e+06	0					51.2974	23.3	7	19					352	38.8862	4.94482
C9JXB8	60S ribosomal protein L24 OS=Homo sapiens OX=9606 GN=RPL24 PE=1 SV=1 - [C9JXB8_HUMAN]	23.97	3	3	3	19	497405	1.65192e+06	2.11383e+07	3.06875	10.74	1	1	6.29173	10.74	1	2	36.3059	23.97	3	16	121	14.3598	11.312
P62805	Histone H4 OS=Homo sapiens OX=9606 GN=HIST1H4A PE=1 SV=2 - [H4_HUMAN]	52.43	3	7	7	19	628614	1.38749e+06	1.91276e+07	11.7524	17.48	2	6	5.34174	9.71	1	2	19.747	52.43	7	11	103	11.3604	11.356
P11021	Endoplasmic reticulum chaperone BiP OS=Homo sapiens OX=9606 GN=HSPA5 PE=1 SV=2 - [BIP_HUMAN]	20.49	3	9	11	18	4.5181e+06	0	0	49.1622	20.49	11	18									654	72.2884	5.16064
B3KM80	Nucleolin, isoform CRA_c OS=Homo sapiens OX=9606 GN=NCL PE=2 SV=1 - [B3KM80_HUMAN]	19.78	6	9	9	18	7.2614e+06	1.57834e+06	0	45.7442	19.78	9	17	2.22167	3.73	1	1					536	58.5193	4.66553
O60832	H/ACA ribonucleoprotein complex subunit 4 OS=Homo sapiens OX=9606 GN=DKC1 PE=1 SV=3 - [DKC1_HUMAN]	15.37	8	6	6	18	7.22964e+06	4.20078e+06	0	32.03	15.37	6	12	9.4992	11.28	4	6					514	57.6378	9.42236
P52597	Heterogeneous nuclear ribonucleoprotein F OS=Homo sapiens OX=9606 GN=HNRNPF PE=1 SV=3 - [HNRPF_HUMAN]	27.47	4	5	7	18	0	2.23108e+07	0					61.1389	27.47	7	18					415	45.6429	5.57959
B2R673	Dihydrolipoamide acetyltransferase component of pyruvate dehydrogenase complex OS=Homo sapiens OX=9606 PE=2 SV=1 - [B2R673_HUMAN]	26.95	5	10	10	17	0	1.31519e+07	0					46.3154	26.95	10	17					501	54.0128	8.76318
P38919	Eukaryotic initiation factor 4A-III OS=Homo sapiens OX=9606 GN=EIF4A3 PE=1 SV=4 - [IF4A3_HUMAN]	14.6	28	7	7	17	0	3.6256e+06	0					47.2832	14.6	7	17					411	46.8412	6.72705
P23396	40S ribosomal protein S3 OS=Homo sapiens OX=9606 GN=RPS3 PE=1 SV=2 - [RS3_HUMAN]	35.39	16	8	8	17	0	0	9.36495e+06									31.1065	35.39	8	17	243	26.6714	9.65674
Q9BQQ5	Ribosomal protein L27a OS=Homo sapiens OX=9606 GN=L27a PE=4 SV=1 - [Q9BQQ5_HUMAN]	22.64	6	2	2	17	2.25014e+06	4.3825e+06	8.38125e+07	8.11229	10.38	1	4	4.15218	10.38	1	2	17.9121	22.64	2	11	106	12.0074	11.4585
B2R5M9	cDNA, FLJ92537, highly similar to Homo sapiens procollagen-lysine, 2-oxoglutarate 5-dioxygenase (lysine hydroxylase, Ehlers-Danlos syndrome type VI) (PLOD), mRNA OS=Homo sapiens OX=9606 PE=2 SV=1 - [B2R5M9_HUMAN]	20.63	10	11	11	16	1.00118e+07	0	0	45.7365	20.63	11	16									727	83.4514	7.02002
B3KTV0	cDNA FLJ38781 fis, clone LIVER2000216, highly similar to HEAT SHOCK COGNATE 71 kDa PROTEIN OS=Homo sapiens OX=9606 PE=2 SV=1 - [B3KTV0_HUMAN]	21.42	38	7	11	16	7.69351e+06	0	0	44.404	21.42	11	16									621	67.9378	5.45264
J3QSV6	Ribosomal L1 domain-containing protein 1 (Fragment) OS=Homo sapiens OX=9606 GN=RSL1D1 PE=1 SV=1 - [J3QSV6_HUMAN]	16.74	8	7	7	16	1.74212e+06	1.40052e+06	0	27.7585	16.74	7	13	6.03844	8.6	3	3					430	48.1791	10.0229
G5E9W7	28S ribosomal protein S22, mitochondrial OS=Homo sapiens OX=9606 GN=MRPS22 PE=1 SV=1 - [G5E9W7_HUMAN]	31.35	9	10	10	16	0	6.0003e+06	0					48.2533	31.35	10	16					319	36.7829	6.81494
A8K4Z4	60S acidic ribosomal protein P0 OS=Homo sapiens OX=9606 PE=2 SV=1 - [A8K4Z4_HUMAN]	47.63	19	10	10	16	0	1.83574e+07	0					50.2325	47.63	10	16					317	34.2178	5.97314
Q96IR1	RPS4X protein (Fragment) OS=Homo sapiens OX=9606 GN=RPS4X PE=2 SV=2 - [Q96IR1_HUMAN]	37.45	10	8	8	16	0	0	1.62676e+07									16.928	37.45	8	16	243	27.2427	9.93506
A0A0B4J1Z1	Serine/arginine-rich-splicing factor 7 OS=Homo sapiens OX=9606 GN=SRSF7 PE=1 SV=1 - [A0A0B4J1Z1_HUMAN]	51.82	6	6	7	16	0	4.92598e+06	2.53787e+07					10.1675	32.12	4	4	16.906	51.82	7	12	137	15.7528	9.80322
Q08211	ATP-dependent RNA helicase A OS=Homo sapiens OX=9606 GN=DHX9 PE=1 SV=4 - [DHX9_HUMAN]	5.12	4	6	6	15	790715	0	0	35.0782	5.12	6	15									1270	140.869	6.84424
Q9UQ35	Serine/arginine repetitive matrix protein 2 OS=Homo sapiens OX=9606 GN=SRRM2 PE=1 SV=2 - [SRRM2_HUMAN]	3.34	8	7	7	14	3.25131e+06	0	0	30.292	3.34	7	14									2752	299.438	12.0591
Q9BSW5	RPS2 protein (Fragment) OS=Homo sapiens OX=9606 GN=RPS2 PE=2 SV=2 - [Q9BSW5_HUMAN]	51.55	14	4	4	14	0	2.39645e+06	2.85822e+07					8.70765	12.37	1	3	11.0876	51.55	4	11	97	10.5344	9.17334
A8K548	cDNA FLJ75008, highly similar to Homo sapiens proline-, glutamic acid-, leucine-rich protein 1 (PELP1), mRNA OS=Homo sapiens OX=9606 PE=2 SV=1 - [A8K548_HUMAN]	7.79	11	7	7	13	2.69409e+06	0	0	29.8754	7.79	7	13									1130	119.566	4.33545
A0PJ92	NOP56 protein (Fragment) OS=Homo sapiens OX=9606 GN=NOP56 PE=2 SV=1 - [A0PJ92_HUMAN]	20.36	6	8	8	13	4.11209e+06	0	0	33.1838	20.36	8	13									447	49.7254	9.1001
B7Z1V7	cDNA FLJ51811, highly similar to Stress-70 protein, mitochondrial OS=Homo sapiens OX=9606 PE=2 SV=1 - [B7Z1V7_HUMAN]	18.31	11	6	6	13	2.29822e+06	0	0	33.7399	18.31	6	13									437	47.3326	6.60986
Q02878	60S ribosomal protein L6 OS=Homo sapiens OX=9606 GN=RPL6 PE=1 SV=3 - [RL6_HUMAN]	23.26	12	6	6	13	0	8.15897e+06	0					26.603	23.26	6	13					288	32.7076	10.5796
P62277	40S ribosomal protein S13 OS=Homo sapiens OX=9606 GN=RPS13 PE=1 SV=2 - [RS13_HUMAN]	43.71	3	7	7	13	0	0	4.31732e+07									11.8399	43.71	7	13	151	17.2117	10.5356
I3L3P7	40S ribosomal protein S15a OS=Homo sapiens OX=9606 GN=RPS15A PE=1 SV=1 - [I3L3P7_HUMAN]	50	9	5	5	13	0	0	1.53125e+07									27.6583	50	5	13	100	11.4702	10.1548
A0A024R7L5	UPF1 regulator of nonsense transcripts homolog (Yeast), isoform CRA_b OS=Homo sapiens OX=9606 GN=UPF1 PE=4 SV=1 - [A0A024R7L5_HUMAN]	10.64	9	9	9	12	1.63746e+06	0	0	22.7993	10.64	9	12									1118	122.958	6.68311
B4DM03	cDNA FLJ50574, highly similar to ATP-dependent RNA helicase DDX24 (EC 3.6.1.-) OS=Homo sapiens OX=9606 PE=2 SV=1 - [B4DM03_HUMAN]	11.14	12	7	7	12	2.51299e+06	0	0	31.2018	11.14	7	12									763	85.4567	8.42627
A0A024R2Z6	Guanine nucleotide binding protein-like 3 (Nucleolar), isoform CRA_b OS=Homo sapiens OX=9606 GN=GNL3 PE=4 SV=1 - [A0A024R2Z6_HUMAN]	12.85	5	6	6	12	2.44886e+06	1.61954e+06	0	24.7191	12.85	6	10	5.77673	2.05	1	2					537	60.5345	8.79248
P51398	28S ribosomal protein S29, mitochondrial OS=Homo sapiens OX=9606 GN=DAP3 PE=1 SV=1 - [RT29_HUMAN]	21.86	11	7	7	12	0	5.86207e+06	0					32.5607	21.86	7	12					398	45.5376	8.88037
Q96RE1	Translation elongation factor 1 alpha 1-like 14 OS=Homo sapiens OX=9606 GN=EEF1A1L14 PE=2 SV=1 - [Q96RE1_HUMAN]	19.1	37	6	6	12	0	5.75268e+06	0					33.3209	19.1	6	12					398	42.9973	8.80713
B3KS36	cDNA FLJ35376 fis, clone SKMUS2004044, highly similar to Homo sapiens ribosomal protein L3 (RPL3), transcript variant 2, mRNA OS=Homo sapiens OX=9606 PE=2 SV=1 - [B3KS36_HUMAN]	29.38	13	9	9	12	0	1.02427e+07	0					33.1784	29.38	9	12					354	40.1197	10.3013
A8MUD9	60S ribosomal protein L7 OS=Homo sapiens OX=9606 GN=RPL7 PE=1 SV=1 - [A8MUD9_HUMAN]	27.88	7	6	6	12	0	440666	1.5601e+07					2.70865	5.29	1	1	21.7359	27.88	6	11	208	24.4174	10.6675
P26373	60S ribosomal protein L13 OS=Homo sapiens OX=9606 GN=RPL13 PE=1 SV=4 - [RL13_HUMAN]	28.91	6	7	7	12	0	0	1.72278e+07									19.8016	28.91	7	12	211	24.2465	11.6489
E7ETK0	40S ribosomal protein S24 OS=Homo sapiens OX=9606 GN=RPS24 PE=1 SV=1 - [E7ETK0_HUMAN]	29.77	3	4	4	12	0	0	1.87966e+07									16.9461	29.77	4	12	131	15.1873	10.8872
P25705	ATP synthase subunit alpha, mitochondrial OS=Homo sapiens OX=9606 GN=ATP5F1A PE=1 SV=1 - [ATPA_HUMAN]	13.38	8	6	6	11	0	1.82037e+06	0					30.7004	13.38	6	11					553	59.7136	9.12939
B4DMD1	cDNA FLJ53360, highly similar to Heterogeneous nuclear ribonucleoprotein R OS=Homo sapiens OX=9606 PE=2 SV=1 - [B4DMD1_HUMAN]	11.84	10	2	5	11	3.98824e+06	1.25111e+06	0	20.4676	11.84	5	9	4.46459	2.96	1	2					473	52.9493	9.31982
B5BUB5	Autoantigen La (Fragment) OS=Homo sapiens OX=9606 GN=SSB PE=2 SV=1 - [B5BUB5_HUMAN]	17.65	9	7	7	11	0	4.67348e+06	0					31.8107	17.65	7	11					408	46.8382	7.12256
B4E3E6	cDNA FLJ58832, highly similar to Heterogeneous nuclear ribonucleoprotein A3 OS=Homo sapiens OX=9606 PE=2 SV=1 - [B4E3E6_HUMAN]	14.86	8	3	3	11	0	1.60844e+06	0					33.2856	14.86	3	11					323	34.168	8.104
Q96BS4	FBL protein (Fragment) OS=Homo sapiens OX=9606 GN=FBL PE=2 SV=2 - [Q96BS4_HUMAN]	26.15	11	5	5	11	0	5.66686e+06	0					22.0591	26.15	5	11					260	28.4318	9.42236
P62917	60S ribosomal protein L8 OS=Homo sapiens OX=9606 GN=RPL8 PE=1 SV=2 - [RL8_HUMAN]	19.84	6	7	7	11	0	0	1.73242e+07									19.8141	19.84	7	11	257	28.0073	11.0337
Q5QPL9	RNA-binding protein Raly (Fragment) OS=Homo sapiens OX=9606 GN=RALY PE=1 SV=1 - [Q5QPL9_HUMAN]	43.88	13	9	9	11	0	7.87725e+06	0					22.5311	43.88	9	11					237	24.6503	10.4917
X1WI28	60S ribosomal protein L10 (Fragment) OS=Homo sapiens OX=9606 GN=RPL10 PE=1 SV=7 - [X1WI28_HUMAN]	40	13	7	7	11	0	1.14603e+06	2.36212e+07					2.30641	6	1	1	10.1073	40	7	10	200	22.96	10.0083
B7Z3M5	40S ribosomal protein S3a OS=Homo sapiens OX=9606 GN=RPS3A PE=2 SV=1 - [B7Z3M5_HUMAN]	44.57	15	7	7	11	0	1.10738e+06	6.55242e+06					3.77834	9.14	2	2	11.9295	44.57	7	9	175	20.2806	9.87646
P62280	40S ribosomal protein S11 OS=Homo sapiens OX=9606 GN=RPS11 PE=1 SV=3 - [RS11_HUMAN]	41.77	3	7	7	11	0	0	2.20777e+07									14.6145	41.77	7	11	158	18.419	10.3013
P62854	40S ribosomal protein S26 OS=Homo sapiens OX=9606 GN=RPS26 PE=1 SV=3 - [RS26_HUMAN]	33.91	4	3	3	11	1.25062e+06	1.48287e+06	4.73304e+07	2.29146	7.83	1	1	3.06876	13.04	1	1	25.3867	33.91	3	9	115	13.0071	11.0044
Q9BQ39	ATP-dependent RNA helicase DDX50 OS=Homo sapiens OX=9606 GN=DDX50 PE=1 SV=1 - [DDX50_HUMAN]	14.65	7	6	8	10	9.96237e+06	0	0	26.6805	14.65	8	10									737	82.5141	9.17334
B2R959	cDNA, FLJ94229, highly similar to Homo sapiens heterogeneous nuclear ribonucleoprotein L (HNRPL),mRNA OS=Homo sapiens OX=9606 PE=2 SV=1 - [B2R959_HUMAN]	20.97	10	8	8	10	965163	4.03873e+06	0	4.32394	5.2	3	3	17.4049	17.74	6	7					558	60.2112	7.10791
F8W6I7	Heterogeneous nuclear ribonucleoprotein A1 OS=Homo sapiens OX=9606 GN=HNRNPA1 PE=1 SV=2 - [F8W6I7_HUMAN]	28.99	16	7	7	10	0	2.70726e+06	0					28.1523	28.99	7	10					307	33.1348	9.12939
P62424	60S ribosomal protein L7a OS=Homo sapiens OX=9606 GN=RPL7A PE=1 SV=2 - [RL7A_HUMAN]	26.69	4	7	7	10	0	0	9.41852e+06									18.7102	26.69	7	10	266	29.977	10.6089
B2RNR6	Zinc finger RNA binding protein OS=Homo sapiens OX=9606 GN=ZFR PE=2 SV=1 - [B2RNR6_HUMAN]	6.89	6	5	5	9	1.64437e+06	0	0	25.1339	6.89	5	9									1074	116.941	9.0415
Q9NXF1	Testis-expressed protein 10 OS=Homo sapiens OX=9606 GN=TEX10 PE=1 SV=2 - [TEX10_HUMAN]	9.9	4	7	7	9	984778	0	0	22.8021	9.9	7	9									929	105.608	9.36377
B4DNG2	cDNA FLJ59357, highly similar to Probable ATP-dependent RNA helicase DDX5 (EC 3.6.1.-) OS=Homo sapiens OX=9606 PE=2 SV=1 - [B4DNG2_HUMAN]	13.24	18	6	6	9	2.83035e+06	645577	0	19.9246	13.24	6	8	2.04911	2.21	1	1					544	61.4779	8.85107
B2R894	Mitochondrial ribosomal protein L38, isoform CRA_b OS=Homo sapiens OX=9606 GN=MRPL38 PE=1 SV=1 - [B2R894_HUMAN]	19.94	2	5	5	9	0	3.21098e+06	0					20.7273	19.94	5	9					346	40.7314	6.66846
B4DVQ0	cDNA FLJ58286, highly similar to Actin, cytoplasmic 2 OS=Homo sapiens OX=9606 PE=2 SV=1 - [B4DVQ0_HUMAN]	13.21	62	3	3	9	0	8.3538e+06	0					25.0972	13.21	3	9					333	37.3246	5.70654
Q2NLD4	PURA protein (Fragment) OS=Homo sapiens OX=9606 GN=PURA PE=2 SV=1 - [Q2NLD4_HUMAN]	25.96	8	5	6	9	0	1.11641e+07	0					27.7677	25.96	6	9					285	31.9952	7.04932
D6R9P3	Heterogeneous nuclear ribonucleoprotein A/B OS=Homo sapiens OX=9606 GN=HNRNPAB PE=1 SV=1 - [D6R9P3_HUMAN]	24.29	8	5	6	9	0	8.76476e+06	0					25.2801	24.29	6	9					280	30.284	7.91357
A2IDC6	39S ribosomal protein L28, mitochondrial (Fragment) OS=Homo sapiens OX=9606 GN=MRPL28 PE=1 SV=1 - [A2IDC6_HUMAN]	23.33	5	5	5	9	0	772859	5.19555e+06					9.2172	5	1	3	11.3175	23.33	5	6	240	28.488	7.94287
E5RIZ4	39S ribosomal protein L15, mitochondrial (Fragment) OS=Homo sapiens OX=9606 GN=MRPL15 PE=1 SV=2 - [E5RIZ4_HUMAN]	35.02	4	6	6	9	0	1.53039e+06	0					24.6779	35.02	6	9					237	27.2195	9.56885
Q6IPH7	RPL14 protein OS=Homo sapiens OX=9606 GN=RPL14 PE=1 SV=1 - [Q6IPH7_HUMAN]	28.64	7	5	5	9	0	0	1.17569e+07									17.1723	28.64	5	9	220	23.7722	10.9312
Q92522	Histone H1x OS=Homo sapiens OX=9606 GN=H1FX PE=1 SV=1 - [H1X_HUMAN]	17.37	1	3	3	9	0	2.45388e+06	7.97404e+06					12.796	17.37	3	5	5.50365	17.37	3	4	213	22.4735	10.7554
Q8IWR8	Ribosomal protein L19 (Fragment) OS=Homo sapiens OX=9606 PE=2 SV=1 - [Q8IWR8_HUMAN]	19.65	6	4	4	9	0	0	1.8993e+07									16.4828	19.65	4	9	173	20.8068	11.4438
Q86XN0	MRPL43 protein (Fragment) OS=Homo sapiens OX=9606 GN=MRPL43 PE=2 SV=1 - [Q86XN0_HUMAN]	22.76	6	3	3	9	0	0	2.33053e+06									21.7442	22.76	3	9	145	15.9511	8.66064
P46087	Probable 28S rRNA (cytosine(4447)-C(5))-methyltransferase OS=Homo sapiens OX=9606 GN=NOP2 PE=1 SV=2 - [NOP2_HUMAN]	8.87	3	6	6	8	1.84662e+06	0	0	17.4252	8.87	6	8									812	89.2471	9.23193
B2R8R5	cDNA, FLJ94025, highly similar to Homo sapiens tripartite motif-containing 28 (TRIM28), mRNA OS=Homo sapiens OX=9606 PE=2 SV=1 - [B2R8R5_HUMAN]	7.43	3	4	4	8	1.60307e+06	0	0	22.6737	7.43	4	8									835	88.5034	5.77002
Q8N4P8	GTPBP4 protein (Fragment) OS=Homo sapiens OX=9606 GN=GTPBP4 PE=2 SV=1 - [Q8N4P8_HUMAN]	9.65	6	5	5	8	897600	0	0	19.2598	9.65	5	8									632	73.6628	9.5542
A0A0F7L0Q8	Fragile X mental retardation autosomal homolog variant p5FK OS=Homo sapiens OX=9606 GN=FXR1 PE=2 SV=1 - [A0A0F7L0Q8_HUMAN]	8.07	23	4	4	8	1.91385e+06	0	0	18.216	8.07	4	8									595	67.2296	7.28369
B3KN82	cDNA FLJ13913 fis, clone Y79AA1000231, highly similar to Nucleolar protein NOP5 OS=Homo sapiens OX=9606 PE=2 SV=1 - [B3KN82_HUMAN]	16.52	4	6	6	8	0	2.32971e+06	0					22.6066	16.52	6	8					466	52.2557	9.01221
Q05CK9	SYNCRIP protein (Fragment) OS=Homo sapiens OX=9606 GN=SYNCRIP PE=2 SV=1 - [Q05CK9_HUMAN]	11.04	6	2	5	8	3.53814e+06	0	0	17.8116	11.04	5	8									453	50.6189	6.7124
Q15717	ELAV-like protein 1 OS=Homo sapiens OX=9606 GN=ELAVL1 PE=1 SV=2 - [ELAV1_HUMAN]	19.63	2	5	5	8	0	2.47602e+06	0					19.4949	19.63	5	8					326	36.0692	9.17334
A0A0U1RQH7	RNA-binding protein 39 (Fragment) OS=Homo sapiens OX=9606 GN=RBM39 PE=1 SV=1 - [A0A0U1RQH7_HUMAN]	20.82	17	4	4	8	2.55852e+06	585461	0	6.07672	13.88	3	3	15.3439	11.43	2	5					245	26.6816	7.89893
Q8NE89	Similar to tissue factor pathway inhibitor 2 (Fragment) OS=Homo sapiens OX=9606 PE=2 SV=1 - [Q8NE89_HUMAN]	15.57	3	2	2	8	0	0	2.38126e+06									20.382	15.57	2	8	167	19.3522	8.86572
P42766	60S ribosomal protein L35 OS=Homo sapiens OX=9606 GN=RPL35 PE=1 SV=2 - [RL35_HUMAN]	30.08	4	5	5	8	0	0	3.57989e+07									11.133	30.08	5	8	123	14.5426	11.0483
000124	spt|P81605| Dermcidin precursor (Preproteolysin) (Contains: Survival-promoting peptide; DCD-1) [Homo sapiens (contaminant)]	20	1	2	2	8	2.45722e+06	4.21605e+06	2.4608e+06	4.69565	20	2	2	8.07296	20	2	3	7.20105	10	1	3	110	11.2768	6.53662
P05109	Protein S100-A8 OS=Homo sapiens OX=9606 GN=S100A8 PE=1 SV=1 - [S10A8_HUMAN]	25.81	1	2	2	8	535596	670968	2.95761e+06	1.7194	11.83	1	2	0	11.83	1	1	4.59079	25.81	2	5	93	10.8276	7.03467
H0YFX9	Histone H2A (Fragment) OS=Homo sapiens OX=9606 GN=H2AFJ PE=1 SV=1 - [H0YFX9_HUMAN]	40.22	15	1	3	8	0	0	1.24451e+07									14.5402	40.22	3	8	92	9.96958	9.70068
CON_IPI00695728.3	ENSEMBL:ENSBTAP00000031900 (Bos taurus) 121 kDa protein	4.04	1	3	3	7	871775	0	0	16.7022	4.04	3	6	3.20948	1.5	1	1					1064	121.378	6.0874
A0A0D9SFS3	2-oxoglutarate dehydrogenase, mitochondrial OS=Homo sapiens OX=9606 GN=OGDH PE=1 SV=1 - [A0A0D9SFS3_HUMAN]	5	15	4	4	7	1.47303e+06	0	0	20.6023	5	4	7									1001	113.241	7.07861
A8K9U6	cDNA FLJ76121, highly similar to Homo sapiens zinc finger CCCH-type, antiviral 1 (ZC3HAV1), transcript variant 1, mRNA OS=Homo sapiens OX=9606 PE=2 SV=1 - [A8K9U6_HUMAN]	6.65	4	4	4	7	797721	0	0	23.715	6.65	4	7									902	101.392	8.35303
Q6ZN55	Zinc finger protein 574 OS=Homo sapiens OX=9606 GN=ZNF574 PE=1 SV=2 - [ZN574_HUMAN]	5.8	4	3	3	7	1.25611e+06	0	0	26.879	5.8	3	7									896	98.8371	8.07471
Q96EY7	Pentatricopeptide repeat domain-containing protein 3, mitochondrial OS=Homo sapiens OX=9606 GN=PTCD3 PE=1 SV=3 - [PTCD3_HUMAN]	8.85	5	5	5	7	2.42396e+06	0	0	12.5802	8.85	5	7									689	78.4997	6.41748
B4DFN9	cDNA FLJ54303, highly similar to Heat shock 70 kDa protein 1 OS=Homo sapiens OX=9606 PE=2 SV=1 - [B4DFN9_HUMAN]	11.19	28	2	5	7	6.13214e+06	0	0	19.5536	11.19	5	7									572	62.4142	5.69385
B4DFG4	cDNA FLJ58801, highly similar to Interleukin enhancer-binding factor 3 OS=Homo sapiens OX=9606 PE=2 SV=1 - [B4DFG4_HUMAN]	8.5	8	4	4	7	1.63568e+06	0	0	16.3474	8.5	4	7									506	54.6725	8.80713
B7ZAF0	Tubulin beta chain OS=Homo sapiens OX=9606 PE=2 SV=1 - [B7ZAF0_HUMAN]	13.98	39	2	5	7	0	3.66072e+06	0					19.0417	13.98	5	7					415	46.5365	4.93213
P82933	28S ribosomal protein S9, mitochondrial OS=Homo sapiens OX=9606 GN=MRPS9 PE=1 SV=2 - [RT09_HUMAN]	18.18	2	6	6	7	0	1.92178e+06	0					20.9344	18.18	6	7					396	45.8058	9.51025
B4DT94	cDNA FLJ53652, highly similar to Mitochondrial 28S ribosomal protein S27 OS=Homo sapiens OX=9606 PE=2 SV=1 - [B4DT94_HUMAN]	13.97	9	5	5	7	0	1.59755e+06	0					16.6149	13.97	5	7					358	41.3121	5.61768
O00373	p40 OS=Homo sapiens OX=9606 PE=4 SV=1 - [O00373_HUMAN]	12.46	22	4	4	7	0	2.45177e+06	0					18.7976	12.46	4	7					337	39.8305	9.39307
A0A1W2PQM2	Tubulin alpha-1C chain OS=Homo sapiens OX=9606 GN=TUBA1C PE=1 SV=1 - [A0A1W2PQM2_HUMAN]	24	38	5	5	7	0	5.66394e+06	0					22.8569	24	5	7					325	36.6278	8.20654
Q96QR8	Transcriptional activator protein Pur-beta OS=Homo sapiens OX=9606 GN=PURB PE=1 SV=3 - [PURB_HUMAN]	18.91	5	5	6	7	0	6.61002e+06	0					16.1737	18.91	6	7					312	33.2205	5.42725
F5H265	Polyubiquitin-C (Fragment) OS=Homo sapiens OX=9606 GN=UBC PE=1 SV=1 - [F5H265_HUMAN]	45.64	39	3	3	7	2.58506e+06	6.1579e+06	4.64877e+06	10.1261	33.56	2	3	3.16743	21.48	1	1	6.63253	33.56	2	3	149	16.8311	6.58057
Q5T7N0	60S ribosomal protein L5 (Fragment) OS=Homo sapiens OX=9606 GN=RPL5 PE=1 SV=2 - [Q5T7N0_HUMAN]	48.46	5	5	5	7	0	4.23105e+06	0					23.3016	48.46	5	7					130	14.1052	7.78174
A8K9J7	Histone H2B OS=Homo sapiens OX=9606 PE=2 SV=1 - [A8K9J7_HUMAN]	41.27	16	1	5	7	0	0	4.60325e+07									9.82545	41.27	5	7	126	13.9876	10.3159
A4FU77	SNRNP200 protein (Fragment) OS=Homo sapiens OX=9606 GN=SNRNP200 PE=2 SV=1 - [A4FU77_HUMAN]	2.38	7	4	4	6	1.12427e+06	0	0	14.1105	2.38	4	6									1887	216.046	6.48096
Q5C9Z4	Nucleolar MIF4G domain-containing protein 1 OS=Homo sapiens OX=9606 GN=NOM1 PE=1 SV=1 - [NOM1_HUMAN]	4.3	1	3	3	6	568499	0	0	11.7494	4.3	3	6									860	96.1976	8.104
P43243	Matrin-3 OS=Homo sapiens OX=9606 GN=MATR3 PE=1 SV=2 - [MATR3_HUMAN]	6.49	13	3	3	6	1.38432e+06	0	0	15.5163	6.49	3	6									847	94.5648	6.25244
O43823	A-kinase anchor protein 8 OS=Homo sapiens OX=9606 GN=AKAP8 PE=1 SV=1 - [AKAP8_HUMAN]	4.77	5	3	3	6	1.03142e+06	0	0	13.2273	4.77	3	6									692	76.0611	5.14795
Q96I24	Far upstream element-binding protein 3 OS=Homo sapiens OX=9606 GN=FUBP3 PE=1 SV=2 - [FUBP3_HUMAN]	7.52	1	3	3	6	426240	583727	0	2.50988	2.27	1	1	18.4705	5.24	2	5					572	61.6022	8.38232
Q9NUL7	Probable ATP-dependent RNA helicase DDX28 OS=Homo sapiens OX=9606 GN=DDX28 PE=1 SV=2 - [DDX28_HUMAN]	8.15	1	4	4	6	0	2.47824e+06	0					15.9965	8.15	4	6					540	59.5445	10.4185
Q15365	Poly(rC)-binding protein 1 OS=Homo sapiens OX=9606 GN=PCBP1 PE=1 SV=2 - [PCBP1_HUMAN]	6.74	14	2	2	6	0	2.09599e+06	0					15.7375	6.74	2	6					356	37.4739	7.09326
Q59GY3	Arginine/serine-rich splicing factor 6 variant (Fragment) OS=Homo sapiens OX=9606 PE=2 SV=1 - [Q59GY3_HUMAN]	8.96	14	2	3	6	1.5471e+06	6.30113e+06	0	2.07657	3.23	1	1	9.85951	8.96	3	5					279	31.8461	10.9458
H0Y6E7	RNA-binding motif protein, X chromosome (Fragment) OS=Homo sapiens OX=9606 GN=RBMX PE=1 SV=2 - [H0Y6E7_HUMAN]	16.44	12	4	4	6	0	1.60069e+06	0					15.625	16.44	4	6					292	31.8364	9.84717
Q13151	Heterogeneous nuclear ribonucleoprotein A0 OS=Homo sapiens OX=9606 GN=HNRNPA0 PE=1 SV=1 - [ROA0_HUMAN]	17.38	1	4	4	6	0	2.42917e+06	0					15.8419	17.38	4	6					305	30.8218	9.29053
A1A508	PRSS3 protein OS=Homo sapiens OX=9606 GN=PRSS3 PE=2 SV=1 - [A1A508_HUMAN]	8.5	18	1	2	6	1.78897e+06	1.71347e+06	1.75857e+06	3.45106	8.5	2	2	7.15634	5.26	1	2	3.97027	5.26	1	2	247	26.4701	7.21045
Q96A35	39S ribosomal protein L24, mitochondrial OS=Homo sapiens OX=9606 GN=MRPL24 PE=1 SV=1 - [RM24_HUMAN]	20.83	2	4	4	6	0	0	6.56585e+06									8.5343	20.83	4	6	216	24.899	9.29053
F8VUA6	60S ribosomal protein L18 (Fragment) OS=Homo sapiens OX=9606 GN=RPL18 PE=1 SV=1 - [F8VUA6_HUMAN]	39.23	9	4	4	6	0	0	1.97905e+07									11.0109	39.23	4	6	130	14.5201	11.7515
Q9BTQ7	Similar to ribosomal protein L23 (Fragment) OS=Homo sapiens OX=9606 PE=2 SV=1 - [Q9BTQ7_HUMAN]	41.79	7	5	5	6	0	0	1.22795e+07									12.0647	41.79	5	6	134	14.1407	10.2573
P04908	Histone H2A type 1-B/E OS=Homo sapiens OX=9606 GN=HIST1H2AB PE=1 SV=2 - [H2A1B_HUMAN]	28.46	5	1	3	6	0	0	9.06216e+06									10.4197	28.46	3	6	130	14.127	11.0483
P06899	Histone H2B type 1-J OS=Homo sapiens OX=9606 GN=HIST1H2BJ PE=1 SV=3 - [H2B1J_HUMAN]	41.27	9	1	5	6	0	0	4.34513e+07									7.31232	41.27	5	6	126	13.8956	10.3159
P62851	40S ribosomal protein S25 OS=Homo sapiens OX=9606 GN=RPS25 PE=1 SV=1 - [RS25_HUMAN]	24	1	3	3	6	0	0	4.44878e+06									5.69125	24	3	6	125	13.7337	10.1108
H0YLP6	60S ribosomal protein L28 OS=Homo sapiens OX=9606 GN=RPL28 PE=1 SV=1 - [H0YLP6_HUMAN]	37.08	5	5	5	6	0	0	7.23077e+06									13.4079	37.08	5	6	89	9.65091	10.3599
Q96F88	Processing of 1, ribonuclease P/MRP subunit (S. cerevisiae) OS=Homo sapiens OX=9606 GN=POP1 PE=2 SV=1 - [Q96F88_HUMAN]	3.71	3	3	3	5	1.40937e+06	0	0	12.3168	3.71	3	5									1024	114.608	9.20264
Q9Y4W2	Ribosomal biogenesis protein LAS1L OS=Homo sapiens OX=9606 GN=LAS1L PE=1 SV=2 - [LAS1L_HUMAN]	3	3	2	2	5	1.83278e+06	0	0	8.17306	3	2	5									734	83.0128	4.729
C9JWC4	Holliday junction recognition protein (Fragment) OS=Homo sapiens OX=9606 GN=HJURP PE=1 SV=1 - [C9JWC4_HUMAN]	6.14	2	3	3	5	864978	0	0	7.09293	6.14	3	5									570	64.2377	9.72998
Q8TB01	Similar to cytoskeleton-associated protein 4 (Fragment) OS=Homo sapiens OX=9606 PE=2 SV=1 - [Q8TB01_HUMAN]	7.86	4	3	3	5	914586	0	0	13.7967	7.86	3	5									560	62.023	5.68115
B7Z5E7	cDNA FLJ51046, highly similar to 60 kDa heat shock protein, mitochondrial OS=Homo sapiens OX=9606 PE=2 SV=1 - [B7Z5E7_HUMAN]	6.38	10	3	3	5	0	946656	0					10.9779	6.38	3	5					517	55.0491	5.60498
P49411	Elongation factor Tu, mitochondrial OS=Homo sapiens OX=9606 GN=TUFM PE=1 SV=2 - [EFTU_HUMAN]	6.86	1	2	2	5	0	1.13608e+06	0					11.598	6.86	2	5					452	49.5102	7.60596
P82675	28S ribosomal protein S5, mitochondrial OS=Homo sapiens OX=9606 GN=MRPS5 PE=1 SV=2 - [RT05_HUMAN]	5.58	1	2	2	5	0	752810	0					11.6561	5.58	2	5					430	47.9761	9.92041
Q92665	28S ribosomal protein S31, mitochondrial OS=Homo sapiens OX=9606 GN=MRPS31 PE=1 SV=3 - [RT31_HUMAN]	9.87	1	3	3	5	0	1.54166e+06	0					12.1237	9.87	3	5					395	45.2905	9.29053
B3KML9	cDNA FLJ11352 fis, clone HEMBA1000020, highly similar to Tubulin beta-2C chain OS=Homo sapiens OX=9606 PE=2 SV=1 - [B3KML9_HUMAN]	10.83	30	1	4	5	0	1.76133e+06	0					12.7857	10.83	4	5					397	44.5735	4.93213
Q13601	KRR1 small subunit processome component homolog OS=Homo sapiens OX=9606 GN=KRR1 PE=1 SV=4 - [KRR1_HUMAN]	5.51	1	2	2	5	0	967434	0					11.6087	5.51	2	5					381	43.6377	9.77393
E7ETU5	RNA-binding motif, single-stranded-interacting protein 1 OS=Homo sapiens OX=9606 GN=RBMS1 PE=1 SV=1 - [E7ETU5_HUMAN]	8.11	11	1	2	5	0	9.85396e+06	1.96563e+06					10.151	8.11	2	4	0	4.05	1	1	370	40.1216	8.11865
C9J9B2	RNA-binding motif, single-stranded-interacting protein 3 OS=Homo sapiens OX=9606 GN=RBMS3 PE=1 SV=1 - [C9J9B2_HUMAN]	11.36	7	1	2	5	0	1.20058e+07	1.96563e+06					11.2528	11.36	2	4	0	5.68	1	1	264	29.0624	8.88037
CON_IPI00011694.1	SWISS-PROT:P07477 Tax_Id=9606 Gene_Symbol=PRSS1 Trypsin-1 precursor	11.34	29	1	2	5	6.22562e+06	0	1.74916e+08	4.92202	11.34	2	3	4.19048	8.1	1	1	0	8.1	1	1	247	26.5411	6.50732
H0YC33	La-related protein 1 (Fragment) OS=Homo sapiens OX=9606 GN=LARP1 PE=1 SV=1 - [H0YC33_HUMAN]	13.11	4	2	2	5	1.20418e+06	0	0	12.3758	13.11	2	5									183	20.8776	9.67139
P07305	Histone H1.0 OS=Homo sapiens OX=9606 GN=H1F0 PE=1 SV=3 - [H10_HUMAN]	20.62	1	4	4	5	371137	0	1.1403e+07	2.42931	5.15	1	1					9.72117	20.62	4	4	194	20.8502	10.8433
J3QKW2	28S ribosomal protein S7, mitochondrial OS=Homo sapiens OX=9606 GN=MRPS7 PE=1 SV=1 - [J3QKW2_HUMAN]	21.86	5	3	3	5	0	0	2.38747e+06									8.92332	21.86	3	5	183	20.825	9.5542
Q08ES8	Cell growth-inhibiting protein 34 OS=Homo sapiens OX=9606 PE=2 SV=1 - [Q08ES8_HUMAN]	17.51	4	3	3	5	0	0	1.03089e+07									8.04663	17.51	3	5	177	20.0816	9.59814
Q5JPU0	Pyruvate dehydrogenase E1 component subunit alpha, somatic form, mitochondrial OS=Homo sapiens OX=9606 GN=PDHA1 PE=1 SV=1 - [Q5JPU0_HUMAN]	12.22	7	2	2	5	0	1.00837e+06	0					11.9872	12.22	2	5					180	19.8321	9.14404
CON_LACB	SWISS-PROT:P02754 Beta-lactoglobulin - Bos taurus (Bovine).	8.64	1	2	2	5	577461	0	0	12.9719	8.64	2	5									162	18.2694	4.91943
P62269	40S ribosomal protein S18 OS=Homo sapiens OX=9606 GN=RPS18 PE=1 SV=3 - [RS18_HUMAN]	25	3	4	4	5	0	0	5.42801e+06									6.10731	25	4	5	152	17.7079	10.9897
P62263	40S ribosomal protein S14 OS=Homo sapiens OX=9606 GN=RPS14 PE=1 SV=3 - [RS14_HUMAN]	41.06	4	4	4	5	0	0	9.25265e+06									6.67915	41.06	4	5	151	16.2625	10.0522
M0R210	40S ribosomal protein S16 OS=Homo sapiens OX=9606 GN=RPS16 PE=1 SV=1 - [M0R210_HUMAN]	27.91	6	3	3	5	0	0	2.47052e+06									9.2765	27.91	3	5	129	14.41	10.228
H7C2W9	60S ribosomal protein L31 (Fragment) OS=Homo sapiens OX=9606 GN=RPL31 PE=1 SV=1 - [H7C2W9_HUMAN]	21.3	8	2	2	5	0	1.14075e+06	2.52621e+07					2.15607	8.33	1	1	7.83323	21.3	2	4	108	12.8031	11.0044
M0QYR1	U1 small nuclear ribonucleoprotein 70 kDa (Fragment) OS=Homo sapiens OX=9606 GN=SNRNP70 PE=1 SV=1 - [M0QYR1_HUMAN]	31.91	3	3	3	5	0	1.33915e+06	0					12.7913	31.91	3	5					94	11.4687	9.27588
K7EMV3	Histone H3 OS=Homo sapiens OX=9606 GN=H3F3B PE=1 SV=1 - [K7EMV3_HUMAN]	29.35	16	3	3	5	0	0	4.17033e+07									8.62241	29.35	3	5	92	10.3278	11.8247
Q5ZEY3	Glyceraldehyde-3-phosphate dehydrogenase (Fragment) OS=Homo sapiens OX=9606 GN=GAPD PE=2 SV=1 - [Q5ZEY3_HUMAN]	33.72	6	2	2	5	55277.6	873981	0	2.77139	17.44	1	1	10.8917	33.72	2	4					86	9.19504	9.71533
Q5D862	Filaggrin-2 OS=Homo sapiens OX=9606 GN=FLG2 PE=1 SV=1 - [FILA2_HUMAN]	0.5	1	1	1	4	0	0	0	8.12391	0.5	1	3					2.71407	0.5	1	1	2391	247.928	8.30908
B7ZL72	PRDM10 protein OS=Homo sapiens OX=9606 GN=PRDM10 PE=2 SV=1 - [B7ZL72_HUMAN]	2.15	4	2	2	4	568495	0	0	9.29411	2.15	2	4									1070	121.334	7.15186
M0R3F6	SURP and G-patch domain-containing protein 2 OS=Homo sapiens OX=9606 GN=SUGP2 PE=1 SV=1 - [M0R3F6_HUMAN]	1.43	6	1	1	4	866052	0	0	11.7248	1.43	1	4									841	93.8011	8.83643
Q13823	Nucleolar GTP-binding protein 2 OS=Homo sapiens OX=9606 GN=GNL2 PE=1 SV=1 - [NOG2_HUMAN]	2.46	1	1	1	4	2.66457e+06	0	0	8.49057	2.46	1	4									731	83.6034	9.24658
B4DKU3	cDNA FLJ53449, highly similar to rRNA methyltransferase 3 (EC 2.1.1.-) OS=Homo sapiens OX=9606 PE=2 SV=1 - [B4DKU3_HUMAN]	2.48	2	2	2	4	1.1964e+06	0	0	3.70007	2.48	2	4									726	82.5283	6.37939
Q5SY16	Polynucleotide 5'-hydroxyl-kinase NOL9 OS=Homo sapiens OX=9606 GN=NOL9 PE=1 SV=1 - [NOL9_HUMAN]	5.41	1	3	3	4	611912	0	0	9.39962	5.41	3	4									702	79.2722	9.12939
B4DFL1	Dihydrolipoyl dehydrogenase OS=Homo sapiens OX=9606 PE=2 SV=1 - [B4DFL1_HUMAN]	10.02	4	4	4	4	0	1.67786e+06	0					10.5776	10.02	4	4					459	48.8683	7.48877
Q5T6W2	Heterogeneous nuclear ribonucleoprotein K (Fragment) OS=Homo sapiens OX=9606 GN=HNRNPK PE=1 SV=1 - [Q5T6W2_HUMAN]	16.62	8	4	4	4	0	789431	0					8.13331	16.62	4	4					379	41.7807	5.59229
P11177	Pyruvate dehydrogenase E1 component subunit beta, mitochondrial OS=Homo sapiens OX=9606 GN=PDHB PE=1 SV=3 - [ODPB_HUMAN]	11.98	3	3	3	4	0	1.20759e+06	0					11.8522	11.98	3	4					359	39.208	6.65381
H0YH81	ATP synthase subunit beta (Fragment) OS=Homo sapiens OX=9606 GN=ATP5F1B PE=1 SV=1 - [H0YH81_HUMAN]	14.92	6	4	4	4	0	1.05542e+06	0					11.1834	14.92	4	4					362	38.2249	5.5542
P22626	Heterogeneous nuclear ribonucleoproteins A2/B1 OS=Homo sapiens OX=9606 GN=HNRNPA2B1 PE=1 SV=2 - [ROA2_HUMAN]	15.86	4	4	4	4	0	1.90478e+06	0					10.3845	15.86	4	4					353	37.4067	8.95361
F5GXU9	2-oxoisovalerate dehydrogenase subunit alpha (Fragment) OS=Homo sapiens OX=9606 GN=BCKDHA PE=3 SV=1 - [F5GXU9_HUMAN]	16.46	8	3	3	4	0	2.07797e+06	0					9.93453	16.46	3	4					328	36.1409	7.1958
Q96QD9	UAP56-interacting factor OS=Homo sapiens OX=9606 GN=FYTTD1 PE=1 SV=3 - [UIF_HUMAN]	14.78	5	4	4	4	0	2.49843e+06	0					10.2553	14.78	4	4					318	35.7964	11.7808
O75569	Interferon-inducible double-stranded RNA-dependent protein kinase activator A OS=Homo sapiens OX=9606 GN=PRKRA PE=1 SV=1 - [PRKRA_HUMAN]	12.14	5	3	3	4	0	2.23492e+06	0					11.5224	12.14	3	4					313	34.3825	8.41162
B2R802	cDNA, FLJ93681, highly similar to Homo sapiens small nuclear ribonucleoprotein polypeptide A (SNRPA), mRNA OS=Homo sapiens OX=9606 PE=2 SV=1 - [B2R802_HUMAN]	8.87	12	3	3	4	0	4.834e+06	0					8.75385	8.87	3	4					282	31.2872	9.86182
Q13243	Serine/arginine-rich splicing factor 5 OS=Homo sapiens OX=9606 GN=SRSF5 PE=1 SV=1 - [SRSF5_HUMAN]	8.82	6	1	2	4	1.5471e+06	7.57074e+06	0	2.07657	3.31	1	1	8.25994	8.82	2	3					272	31.2453	11.5903
B4DTA2	cDNA FLJ60148, highly similar to Homo sapiens heterogeneous nuclear ribonucleoprotein D-like (HNRPDL), transcript variant 2, mRNA OS=Homo sapiens OX=9606 PE=2 SV=1 - [B4DTA2_HUMAN]	15.13	6	2	3	4	0	1.03488e+06	0					8.1357	15.13	3	4					271	30.1957	8.71924
Q9NY12	H/ACA ribonucleoprotein complex subunit 1 OS=Homo sapiens OX=9606 GN=GAR1 PE=1 SV=1 - [GAR1_HUMAN]	4.15	1	1	1	4	0	2.66937e+06	3.85139e+06					5.16158	4.15	1	2	1.67403	4.15	1	2	217	22.3342	10.9165
Q5JRI1	Serine/arginine-rich-splicing factor 10 OS=Homo sapiens OX=9606 GN=SRSF10 PE=1 SV=1 - [Q5JRI1_HUMAN]	13.37	6	2	2	4	0	1.17701e+06	0					8.50962	13.37	2	4					172	20.9005	10.4771
I3L3U6	Protein disulfide-isomerase (Fragment) OS=Homo sapiens OX=9606 GN=P4HB PE=1 SV=1 - [I3L3U6_HUMAN]	14.89	11	2	2	4	0	697468	0					10.9918	14.89	2	4					188	20.6765	5.19873
P30050	60S ribosomal protein L12 OS=Homo sapiens OX=9606 GN=RPL12 PE=1 SV=1 - [RL12_HUMAN]	32.73	4	4	4	4	0	0	8.03695e+06									10.9465	32.73	4	4	165	17.8075	9.42236
J3QLR8	28S ribosomal protein S23, mitochondrial OS=Homo sapiens OX=9606 GN=MRPS23 PE=1 SV=1 - [J3QLR8_HUMAN]	19.74	2	3	3	4	0	0	1.8419e+06									4.04452	19.74	3	4	152	17.5064	9.62744
M0R0P7	60S ribosomal protein L18a OS=Homo sapiens OX=9606 GN=RPL18A PE=1 SV=1 - [M0R0P7_HUMAN]	27.74	12	3	3	4	0	0	3.59469e+06									10.4022	27.74	3	4	137	16.1665	10.6675
B4DFE6	cDNA FLJ59861, highly similar to ATP synthase gamma chain, mitochondrial (EC 3.6.3.14) OS=Homo sapiens OX=9606 PE=2 SV=1 - [B4DFE6_HUMAN]	23.78	4	3	3	4	0	0	2.12584e+06									8.38386	23.78	3	4	143	15.7157	10.2866
000147	prf|630460A| lysozyme [Gallus gallus (contaminant)]	12.4	4	1	1	4	349758	1.18052e+06	7.13841e+06	2.50616	12.4	1	1	4.65684	12.4	1	1	6.5263	12.4	1	2	129	14.3049	8.85107
E4W6B6	RPL27/NME2 fusion protein (Fragment) OS=Homo sapiens OX=9606 GN=RPL27 PE=2 SV=1 - [E4W6B6_HUMAN]	32.54	6	4	4	4	0	0	1.15417e+07									7.58928	32.54	4	4	126	14.248	10.4624
A0A0B4J220	Chromosome 11 open reading frame 48, isoform CRA_c OS=Homo sapiens OX=9606 GN=C11orf98 PE=1 SV=1 - [A0A0B4J220_HUMAN]	21.95	4	2	2	4	0	0	6.61025e+06									6.77106	21.95	2	4	123	14.2251	11.5317
D6RF44	Heterogeneous nuclear ribonucleoprotein D0 (Fragment) OS=Homo sapiens OX=9606 GN=HNRNPD PE=1 SV=8 - [D6RF44_HUMAN]	21.62	12	1	2	4	0	2.5636e+06	0					12.4198	21.62	2	4					111	12.5455	8.57275
P05387	60S acidic ribosomal protein P2 OS=Homo sapiens OX=9606 GN=RPLP2 PE=1 SV=1 - [RLA2_HUMAN]	53.04	2	3	3	4	0	0	2.42279e+06									11.0783	53.04	3	4	115	11.6578	4.53857
P01040	Cystatin-A OS=Homo sapiens OX=9606 GN=CSTA PE=1 SV=1 - [CYTA_HUMAN]	30.61	2	2	2	4	0	0	1.67548e+06	4.5464	12.24	1	2					3.70974	30.61	2	2	98	10.9997	5.50342
D6RAN8	39S ribosomal protein L27, mitochondrial OS=Homo sapiens OX=9606 GN=MRPL27 PE=1 SV=1 - [D6RAN8_HUMAN]	26.88	3	2	2	4	0	0	1.02092e+06									3.60566	26.88	2	4	93	10.4676	9.53955
A0A087X2D0	Serine/arginine-rich-splicing factor 3 OS=Homo sapiens OX=9606 GN=SRSF3 PE=1 SV=1 - [A0A087X2D0_HUMAN]	24.21	2	1	2	4	0	2.827e+06	1.19398e+07					3.1354	14.74	1	1	4.08048	24.21	2	3	95	10.314	5.13525
C9JB16	ELAV-like protein 2 (Fragment) OS=Homo sapiens OX=9606 GN=ELAVL2 PE=1 SV=1 - [C9JB16_HUMAN]	12.22	4	1	1	4	0	873649	0					12.1591	12.22	1	4					90	10.1124	9.99365
P28370	Probable global transcription activator SNF2L1 OS=Homo sapiens OX=9606 GN=SMARCA1 PE=1 SV=2 - [SMCA1_HUMAN]	2.18	5	2	2	3	454388	0	0	6.6921	2.18	2	3									1054	122.527	8.08936
Q8IXJ3	Small nuclear ribonucleoprotein component OS=Homo sapiens OX=9606 GN=SNRP116 PE=2 SV=1 - [Q8IXJ3_HUMAN]	2.82	7	2	2	3	720963	0	0	6.82066	2.82	2	3									850	95.311	6.02393
Q9NW13	RNA-binding protein 28 OS=Homo sapiens OX=9606 GN=RBM28 PE=1 SV=3 - [RBM28_HUMAN]	4.74	3	3	3	3	1.50833e+06	0	0	7.67868	4.74	3	3									759	85.6847	9.21729
A0A087WTP3	Far upstream element-binding protein 2 OS=Homo sapiens OX=9606 GN=KHSRP PE=1 SV=1 - [A0A087WTP3_HUMAN]	5.2	6	3	3	3	699991	0	0	7.74989	5.2	3	3									711	72.9823	7.7085
A0A0S2Z5K8	Spermatid perinuclear RNA binding protein isoform 2 (Fragment) OS=Homo sapiens OX=9606 GN=STRBP PE=1 SV=1 - [A0A0S2Z5K8_HUMAN]	5.18	3	3	3	3	992802	0	0	5.74747	5.18	3	3									657	72.0862	8.73389
Q9UMS4	Pre-mRNA-processing factor 19 OS=Homo sapiens OX=9606 GN=PRPF19 PE=1 SV=1 - [PRP19_HUMAN]	4.17	1	2	2	3	0	1.41303e+06	0					7.34624	4.17	2	3					504	55.1463	6.60986
B2R858	cDNA, FLJ93750, Homo sapiens DEAD (Asp-Glu-Ala-Asp) box polypeptide 6 (DDX6), mRNA OS=Homo sapiens OX=9606 PE=2 SV=1 - [B2R858_HUMAN]	10.81	2	3	3	3	0	1.67384e+06	0					5.3156	10.81	3	3					472	53.1827	8.66064
O75616	GTPase Era, mitochondrial OS=Homo sapiens OX=9606 GN=ERAL1 PE=1 SV=2 - [ERAL1_HUMAN]	8.92	5	3	3	3	0	1.74923e+06	0					6.85052	8.92	3	3					437	48.3195	8.83643
Q5T2N8	ATPase family AAA domain-containing protein 3C OS=Homo sapiens OX=9606 GN=ATAD3C PE=2 SV=2 - [ATD3C_HUMAN]	4.14	8	2	2	3	1.19889e+06	0	0	6.18785	4.14	2	3									411	46.3501	9.30518
Q9NWT1	p21-activated protein kinase-interacting protein 1 OS=Homo sapiens OX=9606 GN=PAK1IP1 PE=1 SV=2 - [PK1IP_HUMAN]	2.81	1	1	1	3	0	0	0					7.16781	2.81	1	3					392	43.9359	8.90967
U3KQC1	WD repeat-containing protein 18 (Fragment) OS=Homo sapiens OX=9606 GN=WDR18 PE=1 SV=1 - [U3KQC1_HUMAN]	7.11	5	3	3	3	0	3.26872e+06	0					6.62628	7.11	3	3					394	43.32	6.85889
Q9H9J2	39S ribosomal protein L44, mitochondrial OS=Homo sapiens OX=9606 GN=MRPL44 PE=1 SV=1 - [RM44_HUMAN]	8.13	1	2	2	3	0	2.81582e+06	0					9.86087	8.13	2	3					332	37.5117	8.39697
P31942	Heterogeneous nuclear ribonucleoprotein H3 OS=Homo sapiens OX=9606 GN=HNRNPH3 PE=1 SV=2 - [HNRH3_HUMAN]	8.38	4	2	2	3	0	0	0					10.2924	8.38	2	3					346	36.9031	6.87354
CON_ADH	SWISS-PROT:P00330 Alcohol dehydrogenase 1 - Saccharomyces cerevisiae (Baker's yeast).	5.75	1	2	2	3	0	7.19985e+06	0					6.65035	5.75	2	3					348	36.7997	6.7417
A0A024RD99	G-rich RNA sequence binding factor 1, isoform CRA_a OS=Homo sapiens OX=9606 GN=GRSF1 PE=4 SV=1 - [A0A024RD99_HUMAN]	9.75	11	2	2	3	0	6.95288e+06	0					7.23452	9.75	2	3					318	36.5902	5.69385
Q9HD33	39S ribosomal protein L47, mitochondrial OS=Homo sapiens OX=9606 GN=MRPL47 PE=1 SV=2 - [RM47_HUMAN]	14.4	1	3	3	3	0	0	1.7901e+06									3.83144	14.4	3	3	250	29.4319	10.3745
Q8N1H4	cDNA FLJ40872 fis, clone TUTER2000283, highly similar to Homo sapiens transformer-2-beta (SFRS10) gene OS=Homo sapiens OX=9606 PE=2 SV=1 - [Q8N1H4_HUMAN]	15.48	7	3	3	3	0	6.91135e+06	0					8.89872	15.48	3	3					252	29.1832	10.6528
H0Y8N7	39S ribosomal protein L1, mitochondrial (Fragment) OS=Homo sapiens OX=9606 GN=MRPL1 PE=1 SV=1 - [H0Y8N7_HUMAN]	5.19	3	1	1	3	0	823103	0					7.60972	5.19	1	3					231	26.7072	8.89502
Q1JQ76	Ribosomal protein (Fragment) OS=Homo sapiens OX=9606 GN=RPL10A PE=2 SV=1 - [Q1JQ76_HUMAN]	20.87	3	3	3	3	0	0	3.2891e+06									2.18964	20.87	3	3	206	23.5209	10.0669
Q9BSQ6	RPL13A protein (Fragment) OS=Homo sapiens OX=9606 GN=RPL13A PE=2 SV=2 - [Q9BSQ6_HUMAN]	11.44	8	2	2	3	0	0	9.40222e+06									6.48388	11.44	2	3	201	23.3603	10.9312
CON_CASA1	SWISS-PROT:P02662 Alpha-S1-casein - Bos taurus (Bovine).	11.06	2	2	2	3	1.43407e+06	1.4029e+06	0	2.92913	6.03	1	1	3.79576	11.06	2	2					199	22.9605	4.94482
A0A0S2Z5D2	Mitochondrial ribosomal protein S28 isoform 4 (Fragment) OS=Homo sapiens OX=9606 GN=MRPS28 PE=2 SV=1 - [A0A0S2Z5D2_HUMAN]	10.5	10	2	2	3	0	0	1.41666e+06									2.34022	10.5	2	3	181	20.1354	9.12939
B4DL19	Annexin OS=Homo sapiens OX=9606 PE=2 SV=1 - [B4DL19_HUMAN]	6.4	4	1	1	3	0	1.93479e+06	0					6.76765	6.4	1	3					172	19.5771	7.21045
D6RC14	39S ribosomal protein L3, mitochondrial (Fragment) OS=Homo sapiens OX=9606 GN=MRPL3 PE=1 SV=1 - [D6RC14_HUMAN]	13.55	7	2	2	3	0	1.37039e+06	0					7.10316	13.55	2	3					155	17.084	10.2866
P62266	40S ribosomal protein S23 OS=Homo sapiens OX=9606 GN=RPS23 PE=1 SV=3 - [RS23_HUMAN]	16.08	2	2	2	3	0	1.63945e+06	3.18844e+07					3.3947	7.69	1	1	2.65455	16.08	2	2	143	15.7977	10.4917
000069	gi|27806789|ref|NP_776392.1| transthyretin (prealbumin, amyloidosis type I) [Bos taurus (contaminant)]	30.61	1	2	2	3	0	0	1.29374e+07									6.92361	30.61	2	3	147	15.717	6.30322
H3BPG5	RNA binding protein S1, serine-rich domain, isoform CRA_c OS=Homo sapiens OX=9606 GN=RNPS1 PE=1 SV=1 - [H3BPG5_HUMAN]	11.72	6	1	1	3	0	0	0					11.8581	11.72	1	3					128	15.0988	11.8687
D6RC52	H/ACA ribonucleoprotein complex subunit 2 (Fragment) OS=Homo sapiens OX=9606 GN=NHP2 PE=1 SV=1 - [D6RC52_HUMAN]	21.97	5	2	2	3	0	0	9.88759e+06									5.23875	21.97	2	3	132	15.0079	9.24658
E9PE17	28S ribosomal protein S17, mitochondrial (Fragment) OS=Homo sapiens OX=9606 GN=MRPS17 PE=1 SV=1 - [E9PE17_HUMAN]	36.43	4	3	3	3	0	0	3.29092e+06									5.09282	36.43	3	3	129	14.3649	9.84717
O14942	Heat shock protein beta (Fragment) OS=Homo sapiens OX=9606 PE=4 SV=1 - [O14942_HUMAN]	9.23	12	1	1	3	1.16872e+06	0	0	7.3877	9.23	1	3									130	14.0574	4.79248
K7EKI4	39S ribosomal protein L4, mitochondrial OS=Homo sapiens OX=9606 GN=MRPL4 PE=1 SV=1 - [K7EKI4_HUMAN]	14.96	6	1	1	3	0	1.40675e+06	0					8.9978	14.96	1	3					127	14.0473	7.40088
P62318	Small nuclear ribonucleoprotein Sm D3 OS=Homo sapiens OX=9606 GN=SNRPD3 PE=1 SV=1 - [SMD3_HUMAN]	24.6	2	2	2	3	0	0	7.16215e+06									9.89652	24.6	2	3	126	13.9073	10.3159
B3KX15	cDNA FLJ44468 fis, clone UTERU2026025, moderately similar to SPLICING FACTOR, ARGININE/SERINE-RICH 2 OS=Homo sapiens OX=9606 PE=2 SV=1 - [B3KX15_HUMAN]	6.56	12	1	1	3	0	2.37736e+06	1.2869e+06					1.93723	6.56	1	1	0	6.56	1	2	122	13.8052	10.4478
S4R3G0	Serine/arginine-rich-splicing factor 9 OS=Homo sapiens OX=9606 GN=SRSF9 PE=1 SV=1 - [S4R3G0_HUMAN]	15.13	5	1	2	3	0	0	1.66129e+06									4.34406	15.13	2	3	119	13.7728	8.1333
P60866	40S ribosomal protein S20 OS=Homo sapiens OX=9606 GN=RPS20 PE=1 SV=1 - [RS20_HUMAN]	19.33	4	2	2	3	0	0	1.84527e+07									1.76499	19.33	2	3	119	13.3643	9.93506
E5RI99	60S ribosomal protein L30 (Fragment) OS=Homo sapiens OX=9606 GN=RPL30 PE=1 SV=1 - [E5RI99_HUMAN]	34.21	5	3	3	3	0	0	4.19576e+06									4.78539	34.21	3	3	114	12.6476	9.5542
Q969Q0	60S ribosomal protein L36a-like OS=Homo sapiens OX=9606 GN=RPL36AL PE=1 SV=3 - [RL36L_HUMAN]	30.19	2	1	3	3	0	0	8.66607e+06									7.28798	30.19	3	3	106	12.4608	10.6528
P83881	60S ribosomal protein L36a OS=Homo sapiens OX=9606 GN=RPL36A PE=1 SV=2 - [RL36A_HUMAN]	30.19	6	1	3	3	0	0	8.88357e+06									7.13929	30.19	3	3	106	12.4328	10.5796
A6ND22	28S ribosomal protein S16, mitochondrial OS=Homo sapiens OX=9606 GN=MRPS16 PE=1 SV=1 - [A6ND22_HUMAN]	26.26	2	2	2	3	0	0	2.1683e+06									1.81084	26.26	2	3	99	11.1429	9.68604
J3QSB5	60S ribosomal protein L36 OS=Homo sapiens OX=9606 GN=RPL36 PE=1 SV=1 - [J3QSB5_HUMAN]	20.21	3	2	2	3	0	0	2.93949e+06									3.77716	20.21	2	3	94	10.7819	11.605
E9PSI2	52 kDa repressor of the inhibitor of the protein kinase OS=Homo sapiens OX=9606 GN=THAP12 PE=1 SV=1 - [E9PSI2_HUMAN]	12.66	3	1	1	3	841831	0	0	4.72267	12.66	1	3									79	9.2894	8.27979
Q9NPE3	H/ACA ribonucleoprotein complex subunit 3 OS=Homo sapiens OX=9606 GN=NOP10 PE=1 SV=1 - [NOP10_HUMAN]	17.19	1	1	1	3	0	0	761110									2.24255	17.19	1	3	64	7.70097	9.99365
H7C1M2	Protein SON (Fragment) OS=Homo sapiens OX=9606 GN=SON PE=1 SV=1 - [H7C1M2_HUMAN]	0.96	2	1	1	2	823243	0	0	6.10469	0.96	1	2									1454	159.92	9.12939
Q15020	Squamous cell carcinoma antigen recognized by T-cells 3 OS=Homo sapiens OX=9606 GN=SART3 PE=1 SV=1 - [SART3_HUMAN]	2.49	5	2	2	2	519550	0	0	4.39564	2.49	2	2									963	109.865	5.56689
F5H3Y4	Probable ATP-dependent RNA helicase DHX37 OS=Homo sapiens OX=9606 GN=DHX37 PE=1 SV=1 - [F5H3Y4_HUMAN]	2.81	2	2	2	2	387808	0	0	4.72791	2.81	2	2									962	107.235	8.01611
B4DES7	cDNA FLJ61218, highly similar to RRP5 protein homolog OS=Homo sapiens OX=9606 PE=2 SV=1 - [B4DES7_HUMAN]	2.72	3	2	2	2	347033	0	0	4.50127	2.72	2	2									771	85.3685	9.26123
Q6SJ93	Protein FAM111B OS=Homo sapiens OX=9606 GN=FAM111B PE=1 SV=1 - [F111B_HUMAN]	1.63	1	1	1	2	318261	0	0	3.75987	1.63	1	2									734	84.6203	8.5874
P38432	Coilin OS=Homo sapiens OX=9606 GN=COIL PE=1 SV=1 - [COIL_HUMAN]	1.74	1	1	1	2	1.09157e+06	841056	0	2.88566	1.74	1	1	3.18898	1.74	1	1					576	62.5699	9.0708
Q8TAA9	Vang-like protein 1 OS=Homo sapiens OX=9606 GN=VANGL1 PE=1 SV=1 - [VANG1_HUMAN]	3.05	1	1	1	2	0	348904	0					3.85571	3.05	1	2					524	59.9372	8.80713
CON_IPI00712934.1	TREMBL:Q3ZBS7 (Bos taurus) Vitronectin	2.48	1	1	1	2	0	1.02361e+06	0					6.43432	2.48	1	2					484	54.0652	6.16357
P82673	28S ribosomal protein S35, mitochondrial OS=Homo sapiens OX=9606 GN=MRPS35 PE=1 SV=1 - [RT35_HUMAN]	3.41	1	1	1	2	0	0	0					5.62723	3.41	1	2					323	36.8211	8.23584
P05141	ADP/ATP translocase 2 OS=Homo sapiens OX=9606 GN=SLC25A5 PE=1 SV=7 - [ADT2_HUMAN]	8.39	10	2	2	2	0	0	4.53421e+06									1.77455	8.39	2	2	298	32.8312	9.68604
Q13595	Transformer-2 protein homolog alpha OS=Homo sapiens OX=9606 GN=TRA2A PE=1 SV=1 - [TRA2A_HUMAN]	4.96	1	1	1	2	0	3.6604e+06	0					6.83504	4.96	1	2					282	32.6691	11.2681
A0A087X059	Probable ATP-dependent RNA helicase DDX27 (Fragment) OS=Homo sapiens OX=9606 GN=DDX27 PE=1 SV=1 - [A0A087X059_HUMAN]	8.36	4	2	2	2	1.15554e+06	0	0	2.58189	8.36	2	2									275	30.2997	7.92822
CON_CASA2	SWISS-PROT:P02663 Alpha-S2-casein [Contains: Casocidin-1 - Bos taurus (Bovine).	3.86	2	1	1	2	1.25132e+06	0	0	4.21292	3.86	1	2									207	24.3334	8.26514
B4DUQ6	cDNA FLJ59992 OS=Homo sapiens OX=9606 PE=2 SV=1 - [B4DUQ6_HUMAN]	4.83	19	1	1	2	325940	0	0	5.54528	4.83	1	2									207	24.3105	4.60205
Q9BYN8	28S ribosomal protein S26, mitochondrial OS=Homo sapiens OX=9606 GN=MRPS26 PE=1 SV=1 - [RT26_HUMAN]	4.88	1	1	1	2	0	0	2.03029e+06									2.09159	4.88	1	2	205	24.1969	10.3892
Q6PJX3	STAU1 protein (Fragment) OS=Homo sapiens OX=9606 GN=STAU1 PE=2 SV=1 - [Q6PJX3_HUMAN]	6.63	8	1	1	2	0	1.6278e+06	0					6.76007	6.63	1	2					196	22.179	9.96436
Q69YT6	Uncharacterized protein DKFZp547B159 (Fragment) OS=Homo sapiens OX=9606 GN=DKFZp547B159 PE=2 SV=1 - [Q69YT6_HUMAN]	13.19	9	2	2	2	0	2.30893e+06	0					6.9797	13.19	2	2					182	21.1898	5.08447
A4UCR9	Mitochondrial 28S ribosomal protein S34 OS=Homo sapiens OX=9606 PE=2 SV=1 - [A4UCR9_HUMAN]	8.52	3	2	2	2	0	0	1.69186e+06									0	8.52	2	2	176	20.788	10.9312
A8K9D2	Mitochondrial ribosomal protein L18, isoform CRA_b OS=Homo sapiens OX=9606 GN=MRPL18 PE=1 SV=1 - [A8K9D2_HUMAN]	5.03	2	1	1	2	0	0	2.05267e+06									3.74138	5.03	1	2	179	20.4224	9.31982
H0YEU5	Histone-binding protein RBBP4 (Fragment) OS=Homo sapiens OX=9606 GN=RBBP4 PE=1 SV=1 - [H0YEU5_HUMAN]	16.17	6	1	1	2	0	966913	0					6.83943	16.17	1	2					167	18.9803	5.52881
B4DN10	cDNA FLJ60717, highly similar to Testis-specific Y-encoded-like protein 1 OS=Homo sapiens OX=9606 PE=2 SV=1 - [B4DN10_HUMAN]	24.86	3	2	2	2	0	1.0502e+06	0					6.20918	24.86	2	2					173	17.6218	5.19873
J3QLE5	Small nuclear ribonucleoprotein-associated protein N (Fragment) OS=Homo sapiens OX=9606 GN=SNRPN PE=1 SV=1 - [J3QLE5_HUMAN]	12.43	9	1	1	2	0	0	2.48011e+06									2.28411	12.43	1	2	169	17.5353	9.99365
A0A0J9YVQ7	ATP-dependent RNA helicase DDX3X (Fragment) OS=Homo sapiens OX=9606 GN=DDX3X PE=1 SV=1 - [A0A0J9YVQ7_HUMAN]	7.32	10	1	1	2	855770	0	0	4.44841	7.32	1	2									164	17.5337	9.81787
S4R3W9	39S ribosomal protein L19, mitochondrial (Fragment) OS=Homo sapiens OX=9606 GN=MRPL19 PE=1 SV=1 - [S4R3W9_HUMAN]	13.29	6	2	2	2	0	0	867661									0	13.29	2	2	143	16.5929	9.51025
Q8IXM3	39S ribosomal protein L41, mitochondrial OS=Homo sapiens OX=9606 GN=MRPL41 PE=1 SV=1 - [RM41_HUMAN]	12.41	1	2	2	2	0	0	2.23345e+06									2.56054	12.41	2	2	137	15.373	9.56885
Q9Y3B4	Splicing factor 3B subunit 6 OS=Homo sapiens OX=9606 GN=SF3B6 PE=1 SV=1 - [SF3B6_HUMAN]	20.8	1	2	2	2	0	0	3.29862e+06									5.39414	20.8	2	2	125	14.5756	9.37842
P25398	40S ribosomal protein S12 OS=Homo sapiens OX=9606 GN=RPS12 PE=1 SV=3 - [RS12_HUMAN]	13.64	1	2	2	2	0	0	2.14944e+06									2.22028	13.64	2	2	132	14.5055	7.21045
H7C2P7	39S ribosomal protein L23, mitochondrial (Fragment) OS=Homo sapiens OX=9606 GN=MRPL23 PE=1 SV=1 - [H7C2P7_HUMAN]	31.36	6	2	2	2	0	0	9.76848e+06									0	31.36	2	2	118	13.7704	10.4185
A0A024R5G7	Mitochondrial ribosomal protein L21, isoform CRA_a OS=Homo sapiens OX=9606 GN=MRPL21 PE=4 SV=1 - [A0A024R5G7_HUMAN]	8.33	2	1	1	2	0	0	6.39085e+06									0	8.33	1	2	120	13.7377	10.0669
B2R4M6	Protein S100 OS=Homo sapiens OX=9606 PE=2 SV=1 - [B2R4M6_HUMAN]	13.16	2	1	1	2	0	0	2.83517e+06									2.19718	13.16	1	2	114	13.2015	6.12549
B4DEN1	Ribosomal protein L15 OS=Homo sapiens OX=9606 PE=2 SV=1 - [B4DEN1_HUMAN]	14.81	7	1	1	2	0	0	3.53089e+06									2.27841	14.81	1	2	108	12.691	11.6343
F8VV32	Lysozyme OS=Homo sapiens OX=9606 GN=LYZ PE=1 SV=1 - [F8VV32_HUMAN]	11.54	3	1	1	2	1.47994e+06	0	2.63828e+06	2.56977	11.54	1	1					1.82636	11.54	1	1	104	11.4807	9.0708
G3V1B3	60S ribosomal protein L21 OS=Homo sapiens OX=9606 GN=RPL21 PE=1 SV=1 - [G3V1B3_HUMAN]	17.24	4	1	1	2	0	0	1.56365e+07									3.37822	17.24	1	2	87	9.88007	10.2866
K7ERG4	Small nuclear ribonucleoprotein Sm D2 OS=Homo sapiens OX=9606 GN=SNRPD2 PE=1 SV=1 - [K7ERG4_HUMAN]	12.82	2	1	1	2	0	0	3.77967e+06									4.35505	12.82	1	2	78	8.77142	8.68994
J3QLI9	Small nuclear ribonucleoprotein Sm D1 OS=Homo sapiens OX=9606 GN=SNRPD1 PE=1 SV=1 - [J3QLI9_HUMAN]	17.33	3	1	1	2	0	0	3.97826e+06									3.05447	17.33	1	2	75	8.38771	11.8394
A0A075B6E2	40S ribosomal protein S19 OS=Homo sapiens OX=9606 GN=RPS19 PE=1 SV=1 - [A0A075B6E2_HUMAN]	26.76	3	2	2	2	0	0	2.55709e+06									4.35072	26.76	2	2	71	7.82616	11.0044
F8WBS5	60S ribosomal protein L35a OS=Homo sapiens OX=9606 GN=RPL35A PE=1 SV=1 - [F8WBS5_HUMAN]	16.36	4	1	1	2	0	0	2.28971e+06									3.61944	16.36	1	2	55	6.46844	9.99365
Q96Q74	Mitochondrial ribosomal protein L7/L12 (Fragment) OS=Homo sapiens OX=9606 GN=MRPL7/L12 PE=4 SV=1 - [Q96Q74_HUMAN]	18.64	3	1	1	2	0	0	0									4.65864	18.64	1	2	59	6.3807	9.0415
H0Y7V4	Dynein heavy chain 8, axonemal OS=Homo sapiens OX=9606 GN=DNAH8 PE=1 SV=1 - [H0Y7V4_HUMAN]	0.31	3	1	1	1	697310	0	0	2.8887	0.31	1	1									4188	478.566	6.11279
A0A087WYF1	Laminin subunit alpha-2 OS=Homo sapiens OX=9606 GN=LAMA2 PE=1 SV=1 - [A0A087WYF1_HUMAN]	0.38	3	1	1	1	2.6219e+06	0	0	2.78179	0.38	1	1									3118	343.196	6.3667
Q86YZ3	Hornerin OS=Homo sapiens OX=9606 GN=HRNR PE=1 SV=2 - [HORN_HUMAN]	1.68	1	1	1	1	0	0	262803									3.40131	1.68	1	1	2850	282.228	10.0376
Q12789	General transcription factor 3C polypeptide 1 OS=Homo sapiens OX=9606 GN=GTF3C1 PE=1 SV=4 - [TF3C1_HUMAN]	0.43	3	1	1	1	395267	0	0	1.66688	0.43	1	1									2109	238.725	7.29834
Q461N2	Ciprofibrate bound protein p240 isoform PRIC320-2 OS=Homo sapiens OX=9606 PE=2 SV=1 - [Q461N2_HUMAN]	1.05	3	1	1	1	0	2.99767e+07	0					0	1.05	1	1					1995	222.798	7.09326
Q9H8B7	cDNA FLJ13786 fis, clone PLACE4000654, highly similar to Mus musculus ubiquitin conjugating enzyme OS=Homo sapiens OX=9606 PE=2 SV=1 - [Q9H8B7_HUMAN]	1.23	2	1	1	1	0	4.24265e+06	0					3.09988	1.23	1	1					1867	204.02	6.59521
A6NN50	Obscurin-like protein 1 OS=Homo sapiens OX=9606 GN=OBSL1 PE=1 SV=1 - [A6NN50_HUMAN]	1.22	2	1	1	1	0	1.05071e+06	0					0	1.22	1	1					1804	196.977	5.61768
Q8IY17	Neuropathy target esterase OS=Homo sapiens OX=9606 GN=PNPLA6 PE=1 SV=2 - [PLPL6_HUMAN]	0.95	1	1	1	1	319023	0	0	2.40939	0.95	1	1									1366	149.9	7.81104
A8K2T2	cDNA FLJ75519 (Fragment) OS=Homo sapiens OX=9606 PE=2 SV=1 - [A8K2T2_HUMAN]	1.62	4	1	1	1	5.34618e+06	0	0	3.39445	1.62	1	1									1173	130.714	9.01221
Q5M9N0	Coiled-coil domain-containing protein 158 OS=Homo sapiens OX=9606 GN=CCDC158 PE=2 SV=2 - [CD158_HUMAN]	1.8	1	1	1	1	0	1.49341e+06	0					3.1198	1.8	1	1					1113	127.062	6.45557
Q6PCC8	URB2 protein (Fragment) OS=Homo sapiens OX=9606 GN=URB2 PE=2 SV=1 - [Q6PCC8_HUMAN]	1.15	3	1	1	1	1.7166e+06	0	0	2.37394	1.15	1	1									957	107.247	7.91357
B8ZZW2	GRIP and coiled-coil domain-containing protein 2 (Fragment) OS=Homo sapiens OX=9606 GN=GCC2 PE=1 SV=1 - [B8ZZW2_HUMAN]	0.98	3	1	1	1	1.34426e+06	0	0	1.73803	0.98	1	1									916	107.032	4.86865
B4DRW6	Alpha-1,4 glucan phosphorylase OS=Homo sapiens OX=9606 PE=2 SV=1 - [B4DRW6_HUMAN]	1.32	8	1	1	1	0	0	0	2.60683	1.32	1	1									832	95.8432	7.91357
Q6GQQ9	OTU domain-containing protein 7B OS=Homo sapiens OX=9606 GN=OTUD7B PE=1 SV=1 - [OTU7B_HUMAN]	2.37	1	1	1	1	108705	0	0	2.58112	2.37	1	1									843	92.468	6.7124
CON_IPI00690783.3	TREMBL:Q2KJC7;Q8HZM3 (Bos taurus) Periostin, osteoblast specific factor	2.44	1	1	1	1	0	0	9.55846e+07									0	2.44	1	1	779	86.8045	7.50342
Q99985	Semaphorin-3C OS=Homo sapiens OX=9606 GN=SEMA3C PE=2 SV=2 - [SEM3C_HUMAN]	1.46	2	1	1	1	889761	0	0	2.02731	1.46	1	1									751	85.1526	8.68994
A6NN40	Protein Shroom1 OS=Homo sapiens OX=9606 GN=SHROOM1 PE=1 SV=1 - [A6NN40_HUMAN]	1.02	2	1	1	1	4.57412e+06	0	0	0	1.02	1	1									783	83.1873	6.55127
B4DYZ1	RNA helicase OS=Homo sapiens OX=9606 PE=2 SV=1 - [B4DYZ1_HUMAN]	1.66	3	1	1	1	236900	0	0	2.16928	1.66	1	1									722	80.8809	9.83252
A8K8U7	cDNA FLJ78640, highly similar to Homo sapiens TSPY-like 2 (TSPYL2), mRNA OS=Homo sapiens OX=9606 PE=2 SV=1 - [A8K8U7_HUMAN]	1.59	2	1	1	1	611048	0	0	2.43267	1.59	1	1									693	79.3598	4.57666
M0R088	Serine/arginine repetitive matrix protein 1 (Fragment) OS=Homo sapiens OX=9606 GN=SRRM1 PE=1 SV=1 - [M0R088_HUMAN]	1.76	6	1	1	1	0	0	0	2.8761	1.76	1	1									681	78.093	12.0591
B4E091	cDNA FLJ55438, highly similar to Splicing factor 3 subunit 1 OS=Homo sapiens OX=9606 PE=2 SV=1 - [B4E091_HUMAN]	1.88	2	1	1	1	633406	0	0	2.32157	1.88	1	1									690	77.3577	5.16064
Q9UIG8	Solute carrier organic anion transporter family member 3A1 OS=Homo sapiens OX=9606 GN=SLCO3A1 PE=1 SV=3 - [SO3A1_HUMAN]	1.83	1	1	1	1	138911	0	0	2.34587	1.83	1	1									710	76.5025	6.72705
O94776	Metastasis-associated protein MTA2 OS=Homo sapiens OX=9606 GN=MTA2 PE=1 SV=1 - [MTA2_HUMAN]	1.5	1	1	1	1	175914	0	0	2.1927	1.5	1	1									668	74.9757	9.65674
A6XGM9	BORIS transcription factor transcript variant A5 OS=Homo sapiens OX=9606 PE=2 SV=1 - [A6XGM9_HUMAN]	1.28	5	1	1	1	987460	0	0	2.32329	1.28	1	1									627	71.1583	8.1626
A0A0G2JPC8	Disintegrin and metalloproteinase domain-containing protein 32 OS=Homo sapiens OX=9606 GN=ADAM32 PE=1 SV=1 - [A0A0G2JPC8_HUMAN]	2.23	8	1	1	1	544819	0	0	2.32845	2.23	1	1									629	70.9015	5.5542
Q03252	Lamin-B2 OS=Homo sapiens OX=9606 GN=LMNB2 PE=1 SV=4 - [LMNB2_HUMAN]	1.61	1	1	1	1	0	0	0	1.84199	1.61	1	1									620	69.9057	5.59229
B4DKF7	cDNA FLJ59244, highly similar to Homo sapiens cyclin M1 (CNNM1), mRNA OS=Homo sapiens OX=9606 PE=2 SV=1 - [B4DKF7_HUMAN]	2.8	1	1	1	1	792071	0	0	2.11893	2.8	1	1									607	68.5736	5.42725
F8WBR3	Roundabout homolog 2 OS=Homo sapiens OX=9606 GN=ROBO2 PE=1 SV=1 - [F8WBR3_HUMAN]	4.43	6	1	1	1	414362	0	0	0	4.43	1	1									564	62.4848	6.354
B4DRX0	cDNA FLJ59401, highly similar to Homo sapiens guanylate binding protein family, member 6 (GBP6), mRNA OS=Homo sapiens OX=9606 PE=2 SV=1 - [B4DRX0_HUMAN]	3.58	5	1	1	1	0	0	0	2.85102	3.58	1	1									503	58.1366	6.56592
K7EMM8	Putative oxidoreductase GLYR1 (Fragment) OS=Homo sapiens OX=9606 GN=GLYR1 PE=1 SV=2 - [K7EMM8_HUMAN]	2.48	4	1	1	1	0	1.64478e+06	0					2.69834	2.48	1	1					524	57.2892	9.23193
A0A087WYP7	Transducin beta-like protein 3 OS=Homo sapiens OX=9606 GN=TBL3 PE=1 SV=1 - [A0A087WYP7_HUMAN]	2.7	4	1	1	1	162131	0	0	1.93636	2.7	1	1									518	55.8983	8.06006
B4DRE8	cDNA FLJ58164, highly similar to Elongation factor 2 OS=Homo sapiens OX=9606 PE=2 SV=1 - [B4DRE8_HUMAN]	2.18	4	1	1	1	185582	0	0	2.69119	2.18	1	1									505	55.6335	6.7124
Q59GV2	RNA binding motif protein 14 variant (Fragment) OS=Homo sapiens OX=9606 PE=2 SV=1 - [Q59GV2_HUMAN]	2.17	2	1	1	1	931114	0	0	1.99992	2.17	1	1									552	55.596	9.48096
B4DW90	cDNA FLJ58737, highly similar to Splicing factor 3A subunit 3 OS=Homo sapiens OX=9606 PE=2 SV=1 - [B4DW90_HUMAN]	2.68	6	1	1	1	0	758132	0					2.668	2.68	1	1					448	52.3951	5.2749
B4DKS0	cDNA FLJ53381, highly similar to Monocarboxylate transporter 1 OS=Homo sapiens OX=9606 PE=2 SV=1 - [B4DKS0_HUMAN]	3.54	3	1	1	1	0	0	0					0	3.54	1	1					480	51.8027	8.49951
Q6JH02	Apoptosis-regulated protein 1 (Fragment) OS=Homo sapiens OX=9606 PE=2 SV=1 - [Q6JH02_HUMAN]	1.61	4	1	1	1	92885.1	0	0	0	1.61	1	1									436	50.2741	8.39697
H0Y8D9	U2 snRNP-associated SURP motif-containing protein (Fragment) OS=Homo sapiens OX=9606 GN=U2SURP PE=1 SV=1 - [H0Y8D9_HUMAN]	1.82	3	1	1	1	827722	0	0	1.66355	1.82	1	1									439	49.72	9.37842
B3KM81	cDNA FLJ10471 fis, clone NT2RP2000045, highly similar to DnaJ homolog subfamily A member 3, mitochondrial OS=Homo sapiens OX=9606 PE=2 SV=1 - [B3KM81_HUMAN]	3.53	3	1	1	1	0	0	0					2.39786	3.53	1	1					453	49.5521	9.34912
Q9BZE1	39S ribosomal protein L37, mitochondrial OS=Homo sapiens OX=9606 GN=MRPL37 PE=1 SV=2 - [RM37_HUMAN]	3.55	2	1	1	1	0	985798	0					2.51298	3.55	1	1					423	48.0871	8.5874
Q0D2N5	ZC3H11A protein OS=Homo sapiens OX=9606 GN=ZC3H11A PE=2 SV=1 - [Q0D2N5_HUMAN]	2.25	5	1	1	1	629741	0	0	0	2.25	1	1									400	44.7066	7.75244
B3KUJ0	cDNA FLJ39996 fis, clone STOMA2002166, highly similar to Splicing factor 3B subunit 4 OS=Homo sapiens OX=9606 PE=2 SV=1 - [B3KUJ0_HUMAN]	3.3	3	1	1	1	0	8.83111e+06	0					4.28721	3.3	1	1					424	44.4552	8.23584
B3KRR1	cDNA FLJ34725 fis, clone MESAN2005958, highly similar to RNA-binding protein Luc7-like 2 OS=Homo sapiens OX=9606 PE=2 SV=1 - [B3KRR1_HUMAN]	4.42	4	1	1	1	0	0	0					2.95623	4.42	1	1					339	40.4668	10.1401
A0A0S2Z495	Junction plakoglobin isoform 2 (Fragment) OS=Homo sapiens OX=9606 GN=JUP PE=2 SV=1 - [A0A0S2Z495_HUMAN]	5.99	3	1	1	1	211569	0	0	2.41172	5.99	1	1									334	37.1165	5.05908
Q8WVX4	C1orf51 protein (Fragment) OS=Homo sapiens OX=9606 GN=C1orf51 PE=2 SV=1 - [Q8WVX4_HUMAN]	4.42	2	1	1	1	0	1.89928e+06	0					2.84148	4.42	1	1					339	36.5396	9.5835
Q13011	Delta(3,5)-Delta(2,4)-dienoyl-CoA isomerase, mitochondrial OS=Homo sapiens OX=9606 GN=ECH1 PE=1 SV=2 - [ECH1_HUMAN]	4.88	1	1	1	1	0	0	850605									0	4.88	1	1	328	35.7934	8.00146
B4E2N3	cDNA FLJ52151, highly similar to 2-oxoisovalerate dehydrogenase subunit beta, mitochondrial (EC 1.2.4.4) OS=Homo sapiens OX=9606 PE=2 SV=1 - [B4E2N3_HUMAN]	3.42	4	1	1	1	0	865726	0					2.52541	3.42	1	1					322	35.47	5.38916
B3KRS7	RuvB-like helicase OS=Homo sapiens OX=9606 PE=2 SV=1 - [B3KRS7_HUMAN]	4.44	4	1	1	1	0	357569	0					3.05421	4.44	1	1					315	34.661	5.60498
C9JG87	39S ribosomal protein L39, mitochondrial (Fragment) OS=Homo sapiens OX=9606 GN=MRPL39 PE=1 SV=1 - [C9JG87_HUMAN]	4.04	2	1	1	1	0	2.23189e+06	0					2.74254	4.04	1	1					297	34.0104	8.14795
B4DLB6	cDNA FLJ61132, weakly similar to Rattus norvegicus phosphatidylinositol-3-phosphatase associated protein (Pip3ap), mRNA OS=Homo sapiens OX=9606 PE=2 SV=1 - [B4DLB6_HUMAN]	8.46	7	1	1	1	0	0	0									0	8.46	1	1	272	31.6962	6.63916
B4DVK1	cDNA FLJ52137, moderately similar to Glioma tumor suppressor candidate region gene 2 protein OS=Homo sapiens OX=9606 PE=2 SV=1 - [B4DVK1_HUMAN]	3.42	8	1	1	1	0	578656	0					1.79858	3.42	1	1					263	30.2247	10.6528
O43736	Integral membrane protein 2A OS=Homo sapiens OX=9606 GN=ITM2A PE=1 SV=2 - [ITM2A_HUMAN]	3.42	2	1	1	1	0	885373	0					1.85489	3.42	1	1					263	29.7223	5.79541
F8W9Y9	Metastasis-associated protein MTA1 OS=Homo sapiens OX=9606 GN=MTA1 PE=1 SV=1 - [F8W9Y9_HUMAN]	4.71	7	1	1	1	403942	0	0	2.08837	4.71	1	1									255	28.6576	10.8872
Q5TCI4	Semaphorin-4A (Fragment) OS=Homo sapiens OX=9606 GN=SEMA4A PE=1 SV=1 - [Q5TCI4_HUMAN]	9.75	1	1	1	1	0	3.21758e+06	0					0	9.75	1	1					236	26.3254	6.29053
H0Y7B8	Golgin subfamily A member 2 (Fragment) OS=Homo sapiens OX=9606 GN=GOLGA2 PE=1 SV=7 - [H0Y7B8_HUMAN]	8.55	4	1	1	1	142326	0	0	0	8.55	1	1									234	25.8202	5.69385
Q5W011	Splicing factor 45 (Fragment) OS=Homo sapiens OX=9606 GN=RBM17 PE=1 SV=1 - [Q5W011_HUMAN]	4.25	3	1	1	1	0	1.32624e+06	0					2.21988	4.25	1	1					212	24.1613	6.18896
P48047	ATP synthase subunit O, mitochondrial OS=Homo sapiens OX=9606 GN=ATP5O PE=1 SV=1 - [ATPO_HUMAN]	5.16	3	1	1	1	0	0	1.02045e+06									1.74599	5.16	1	1	213	23.2627	9.96436
A0A087WWT1	Succinate dehydrogenase [ubiquinone] iron-sulfur subunit, mitochondrial (Fragment) OS=Homo sapiens OX=9606 GN=SDHB PE=1 SV=1 - [A0A087WWT1_HUMAN]	7	1	1	1	1	0	0	2.84053e+07									0	7	1	1	200	22.7273	8.29443
J3QS89	Fatty acid 2-hydroxylase (Fragment) OS=Homo sapiens OX=9606 GN=FA2H PE=1 SV=1 - [J3QS89_HUMAN]	11.98	1	1	1	1	3.15628e+06	0	0	0	11.98	1	1									192	22.5734	6.72705
P16401	Histone H1.5 OS=Homo sapiens OX=9606 GN=HIST1H1B PE=1 SV=3 - [H15_HUMAN]	5.31	1	1	1	1	808166	0	0	0	5.31	1	1									226	22.5665	10.9165
B3KRB1	cDNA FLJ33961 fis, clone CTONG2018898, highly similar to Protein FAM49A OS=Homo sapiens OX=9606 PE=2 SV=1 - [B3KRB1_HUMAN]	11.8	2	1	1	1	0	0	3.85301e+08									0	11.8	1	1	178	20.4711	7.78174
E5RIY4	Transcription termination factor 3, mitochondrial OS=Homo sapiens OX=9606 GN=MTERF3 PE=1 SV=1 - [E5RIY4_HUMAN]	8.67	3	1	1	1	0	579233	0					2.80113	8.67	1	1					173	20.0858	9.23193
B7Z3S4	cDNA FLJ51981, highly similar to Histone deacetylase 1 OS=Homo sapiens OX=9606 PE=2 SV=1 - [B7Z3S4_HUMAN]	6.9	8	1	1	1	0	924230	0					3.19433	6.9	1	1					174	19.7348	6.7124
C9J6C5	MKI67 FHA domain-interacting nucleolar phosphoprotein (Fragment) OS=Homo sapiens OX=9606 GN=NIFK PE=1 SV=1 - [C9J6C5_HUMAN]	8.43	3	1	1	1	0	1.15234e+06	0					2.8611	8.43	1	1					166	19.5414	9.96436
D3DPS9	Mitochondrial ribosomal protein S15, isoform CRA_c OS=Homo sapiens OX=9606 GN=MRPS15 PE=3 SV=1 - [D3DPS9_HUMAN]	5.59	2	1	1	1	0	0	450836									0	5.59	1	1	161	19.1716	10.4478
Q96EL2	28S ribosomal protein S24, mitochondrial OS=Homo sapiens OX=9606 GN=MRPS24 PE=1 SV=1 - [RT24_HUMAN]	4.79	1	1	1	1	0	0	880718									1.80831	4.79	1	1	167	19.0029	9.37842
P46783	40S ribosomal protein S10 OS=Homo sapiens OX=9606 GN=RPS10 PE=1 SV=1 - [RS10_HUMAN]	9.09	3	1	1	1	0	0	436744									2.16259	9.09	1	1	165	18.8859	10.1548
F8W1W3	Dynamin-1-like protein (Fragment) OS=Homo sapiens OX=9606 GN=DNM1L PE=1 SV=8 - [F8W1W3_HUMAN]	4.17	11	1	1	1	3.35144e+06	0	0	2.05307	4.17	1	1									168	18.319	6.32861
A0A024R326	60S ribosomal protein L29 OS=Homo sapiens OX=9606 GN=RPL29 PE=1 SV=1 - [A0A024R326_HUMAN]	9.55	3	1	1	1	0	0	1.36484e+07									0	9.55	1	1	157	17.5419	11.6636
Q6ZW18	cDNA FLJ41781 fis, clone IMR322018117 OS=Homo sapiens OX=9606 PE=2 SV=1 - [Q6ZW18_HUMAN]	6.13	1	1	1	1	4.24937e+06	0	0	2.00704	6.13	1	1									163	17.4699	8.66064
D3YTB1	60S ribosomal protein L32 (Fragment) OS=Homo sapiens OX=9606 GN=RPL32 PE=1 SV=1 - [D3YTB1_HUMAN]	12.78	3	1	1	1	0	0	732901									0	12.78	1	1	133	15.6067	11.4438
E9PNG3	Cold shock domain-containing protein E1 (Fragment) OS=Homo sapiens OX=9606 GN=CSDE1 PE=1 SV=8 - [E9PNG3_HUMAN]	5.88	6	1	1	1	222246	0	0	1.93464	5.88	1	1									136	15.3557	4.88135
A4D185	Homeo box A1 OS=Homo sapiens OX=9606 GN=HOXA1 PE=4 SV=1 - [A4D185_HUMAN]	4.55	3	1	1	1	0	4.96703e+06	0					0	4.55	1	1					132	14.2195	6.94678
B4DFG6	cDNA FLJ54285, highly similar to 28S ribosomal protein S18b, mitochondrial OS=Homo sapiens OX=9606 PE=2 SV=1 - [B4DFG6_HUMAN]	8.26	3	1	1	1	0	0	1.3294e+06									2.52046	8.26	1	1	121	14.0392	9.5835
F8VRJ2	Nucleosome assembly protein 1-like 1 (Fragment) OS=Homo sapiens OX=9606 GN=NAP1L1 PE=1 SV=1 - [F8VRJ2_HUMAN]	14.91	16	1	1	1	0	690136	0					3.02243	14.91	1	1					114	13.4918	4.64014
S4R3K9	Zinc finger protein basonuclin-2 (Fragment) OS=Homo sapiens OX=9606 GN=BNC2 PE=1 SV=1 - [S4R3K9_HUMAN]	8.26	2	1	1	1	0	0	0	2.16154	8.26	1	1									109	12.5389	6.50732
B7ZBH1	Eukaryotic translation initiation factor 6 (Fragment) OS=Homo sapiens OX=9606 GN=EIF6 PE=1 SV=1 - [B7ZBH1_HUMAN]	9.26	2	1	1	1	0	0	0									1.73359	9.26	1	1	108	11.8169	6.26514
Q6FII2	KIAA1549 protein OS=Homo sapiens OX=9606 GN=KIAA1549 PE=2 SV=1 - [Q6FII2_HUMAN]	7.27	1	1	1	1	0	6.66489e+07	0					0	7.27	1	1					110	11.717	11.2827
L0R5A1	Alternative protein CSF2RB OS=Homo sapiens OX=9606 GN=CSF2RB PE=4 SV=1 - [L0R5A1_HUMAN]	7.41	1	1	1	1	0	0	0	0	7.41	1	1									108	11.6381	11.2974
E9PI78	39S ribosomal protein L49, mitochondrial OS=Homo sapiens OX=9606 GN=MRPL49 PE=1 SV=1 - [E9PI78_HUMAN]	13.13	3	1	1	1	0	0	3.24418e+06									2.71835	13.13	1	1	99	11.3408	8.96826
H0YJH9	Polyadenylate-binding protein 2 (Fragment) OS=Homo sapiens OX=9606 GN=PABPN1 PE=1 SV=1 - [H0YJH9_HUMAN]	10.42	4	1	1	1	0	341067	0					2.25105	10.42	1	1					96	11.0747	11.2681
J3QKT5	RNA-binding protein Musashi homolog 2 OS=Homo sapiens OX=9606 GN=MSI2 PE=1 SV=1 - [J3QKT5_HUMAN]	15.15	4	1	1	1	0	1.10046e+06	0					3.34199	15.15	1	1					99	11.0663	8.51416
H0Y9R4	60S ribosomal protein L9 (Fragment) OS=Homo sapiens OX=9606 GN=RPL9 PE=1 SV=1 - [H0Y9R4_HUMAN]	10.99	5	1	1	1	0	0	2.60068e+06									2.22167	10.99	1	1	91	10.1492	7.12256
J3KSF5	Sentrin-specific protease 3 (Fragment) OS=Homo sapiens OX=9606 GN=SENP3 PE=4 SV=1 - [J3KSF5_HUMAN]	10.98	6	1	1	1	1.42309e+06	0	0	1.65944	10.98	1	1									82	9.92328	9.53955
S4R456	40S ribosomal protein S15 (Fragment) OS=Homo sapiens OX=9606 GN=RPS15 PE=1 SV=1 - [S4R456_HUMAN]	17.65	8	1	1	1	0	0	4.41159e+06									2.7875	17.65	1	1	68	8.02147	11.4731
A4GHG1	PPI-82-f4 protein (Fragment) OS=Homo sapiens OX=9606 PE=2 SV=1 - [A4GHG1_HUMAN]	42.65	1	1	1	1	489775	0	0	0	42.65	1	1									68	7.84006	5.71924
A0A2P9AMK2	Uncharacterized protein OS=Homo sapiens OX=9606 GN=BQ8482_280087 PE=4 SV=1 - [A0A2P9AMK2_HUMAN]	13.11	1	1	1	1	0	1.70538e+06	0					0	13.11	1	1					61	7.14347	6.13818
Q5MK14	Leukemia-associated protein (Fragment) OS=Homo sapiens OX=9606 PE=2 SV=1 - [Q5MK14_HUMAN]	12.9	2	1	1	1	0	0	4.86238e+06									2.07321	12.9	1	1	62	7.03206	11.1362
P62861	40S ribosomal protein S30 OS=Homo sapiens OX=9606 GN=FAU PE=1 SV=1 - [RS30_HUMAN]	16.95	2	1	1	1	0	0	2.39974e+06									1.84477	16.95	1	1	59	6.64382	12.147
A0A1W2PS48	RuvB-like helicase OS=Homo sapiens OX=9606 GN=RUVBL2 PE=1 SV=1 - [A0A1W2PS48_HUMAN]	22	5	1	1	1	0	380852	0					2.20208	22	1	1					50	5.662	6.25244
Q6Q320	Tumor suppressor candidate 3 isoform a (Fragment) OS=Homo sapiens OX=9606 GN=TUSC3 PE=2 SV=1 - [Q6Q320_HUMAN]	24.49	3	1	1	1	0	0	0									0	24.49	1	1	49	5.55991	8.17725
V9GZG2	Alpha-1 type III collagen (Fragment) OS=Homo sapiens OX=9606 GN=COL3A1 PE=4 SV=1 - [V9GZG2_HUMAN]	36.36	2	1	1	1	402390	0	0	1.7212	36.36	1	1									33	2.83342	6.45557
A0N4W9	Possible J 43 gene segment (Fragment) OS=Homo sapiens OX=9606 GN=Tcr-alpha PE=4 SV=1 - [A0N4W9_HUMAN]	50	1	1	1	1	0	0	0									0	50	1	1	22	2.56516	8.20654

## Sheet: Bio-ASB16-AS1
Accession	Description	ΣCoverage	Σ# Proteins	Σ# Unique Peptides	Σ# Peptides	Σ# PSMs	A5: Area	B5: Area	C5: Area	Score A2	Coverage A2	# Peptides A2	# PSM A2	Score B2	Coverage B2	# Peptides B2	# PSM B2	Score C2	Coverage C2	# Peptides C2	# PSM C2	# AAs	MW [kDa]	calc. pI
Q13085	Acetyl-CoA carboxylase 1 OS=Homo sapiens OX=9606 GN=ACACA PE=1 SV=2 - [ACACA_HUMAN]	38.53	17	67	79	197	6.66394e+07	1.94485e+06	0	380.099	38.53	79	196	1.64862	0.77	1	1					2346	265.385	6.3667
P67809	Nuclease-sensitive element-binding protein 1 OS=Homo sapiens OX=9606 GN=YBX1 PE=1 SV=3 - [YBOX1_HUMAN]	60.8	7	14	21	192	1.46039e+07	2.49431e+08	6.00265e+06	71.7414	50	10	27	393.971	60.8	21	153	34.2149	16.05	4	12	324	35.9027	9.87646
000035	gi|2190337|emb|CAA41735.1| serum albumin [Bos taurus (contaminant)]	57.83	19	35	35	171	7.37031e+07	3.62504e+07	2.8615e+07	179.906	54.04	32	83	97.93	41.35	24	45	88.7982	36.24	21	43	607	69.2785	6.17627
A0A024R0J9	Heterogeneous nuclear ribonucleoprotein U-like 1, isoform CRA_a OS=Homo sapiens OX=9606 GN=HNRPUL1 PE=4 SV=1 - [A0A024R0J9_HUMAN]	43.92	14	4	29	143	1.03629e+08	4.45009e+06	3.0433e+06	308.08	43.92	29	125	25.4931	15.08	9	17	2.01066	1.72	1	1	756	84.741	8.77783
P16989	Y-box-binding protein 3 OS=Homo sapiens OX=9606 GN=YBX3 PE=1 SV=4 - [YBOX3_HUMAN]	49.46	3	5	16	137	8.66548e+06	1.62053e+08	3.0743e+06	41.005	21.24	6	16	283.393	49.46	16	113	19.8279	8.87	3	8	372	40.066	9.77393
A8K5K0	cDNA FLJ78309, highly similar to Homo sapiens heterogeneous nuclear ribonucleoprotein U-like 1 (HNRPUL1), transcript variant 1, mRNA OS=Homo sapiens OX=9606 PE=2 SV=1 - [A8K5K0_HUMAN]	32.24	2	1	26	130	1.03629e+08	4.45009e+06	3.0433e+06	275.247	32.24	26	112	25.4931	13.32	9	17	2.01066	1.52	1	1	856	95.5893	7.62061
000142	pdb|1EPT_B| B Chain B, Porcine E-Trypsin (E.C.3.4.21.4) [Sus scrofa (contaminant)]	70.73	6	5	5	124	1.58912e+09	1.40634e+09	1.67196e+09	85.0852	70.73	4	46	100.688	70.73	5	49	40.7173	70.73	4	29	82	8.81352	7.29834
Q9Y6M1	Insulin-like growth factor 2 mRNA-binding protein 2 OS=Homo sapiens OX=9606 GN=IGF2BP2 PE=1 SV=2 - [IF2B2_HUMAN]	51.75	3	26	30	104	1.42132e+08	6.19861e+06	0	199.222	49.42	29	89	34.7314	23.87	10	15					599	66.0806	8.45557
O00425	Insulin-like growth factor 2 mRNA-binding protein 3 OS=Homo sapiens OX=9606 GN=IGF2BP3 PE=1 SV=2 - [IF2B3_HUMAN]	49.05	2	23	28	101	1.31938e+08	4.60036e+06	0	198.438	46.63	27	92	20.7371	15.37	6	9					579	63.6656	8.86572
Q15717	ELAV-like protein 1 OS=Homo sapiens OX=9606 GN=ELAVL1 PE=1 SV=2 - [ELAV1_HUMAN]	57.36	3	19	21	95	0	1.51419e+08	6.20228e+06					187.169	57.36	21	77	29.8162	35.89	9	18	326	36.0692	9.17334
Q9NZI8	Insulin-like growth factor 2 mRNA-binding protein 1 OS=Homo sapiens OX=9606 GN=IGF2BP1 PE=1 SV=2 - [IF2B1_HUMAN]	43.85	2	23	26	86	1.25277e+08	4.90729e+06	0	149.827	43.85	26	73	32.4501	17.16	7	13					577	63.4412	9.20264
B2RCC2	cDNA, FLJ95978, highly similar to Homo sapiens Y box binding protein 2 (YBX2), mRNA OS=Homo sapiens OX=9606 PE=2 SV=1 - [B2RCC2_HUMAN]	20.33	3	2	6	85	7.20876e+06	1.34997e+08	4.29808e+06	23.8262	10.99	3	9	188.466	20.33	6	69	15.9186	8.79	2	7	364	38.5028	10.7993
P11182	Lipoamide acyltransferase component of branched-chain alpha-keto acid dehydrogenase complex, mitochondrial OS=Homo sapiens OX=9606 GN=DBT PE=1 SV=3 - [ODB2_HUMAN]	39	3	16	16	69	1.22174e+06	7.44749e+07	0	3.35056	4.77	2	2	115.189	39	16	67					482	53.4529	8.51416
Q96GD7	CSDA protein OS=Homo sapiens OX=9606 PE=2 SV=1 - [Q96GD7_HUMAN]	48.18	1	2	12	69	5.46224e+06	1.11013e+08	1.69883e+06	23.0465	20.46	5	11	111.921	48.18	12	54	9.69362	5.28	2	4	303	31.912	9.65674
B4E0S6	cDNA FLJ55635, highly similar to pre-mRNA-splicing factorATP-dependent RNA helicase DHX15 (EC 3.6.1.-) OS=Homo sapiens OX=9606 PE=2 SV=1 - [B4E0S6_HUMAN]	33.55	14	29	29	66	1.38302e+07	373205	0	97.6033	33.55	29	63	5.67977	1.66	1	3					784	89.4906	7.45947
H7BXY3	Putative ATP-dependent RNA helicase DHX30 OS=Homo sapiens OX=9606 GN=DHX30 PE=1 SV=1 - [H7BXY3_HUMAN]	35.33	3	36	36	64	2.97096e+07	502855	0	97.8672	35.33	36	59	3.40242	1.54	2	5					1166	130.469	8.55811
Q9HCC0	Methylcrotonoyl-CoA carboxylase beta chain, mitochondrial OS=Homo sapiens OX=9606 GN=MCCC2 PE=1 SV=1 - [MCCB_HUMAN]	41.03	7	19	19	62	1.37077e+06	1.83154e+07	0	20.3247	14.92	6	8	122.727	41.03	19	54					563	61.2944	7.6792
P11498	Pyruvate carboxylase, mitochondrial OS=Homo sapiens OX=9606 GN=PC PE=1 SV=2 - [PYC_HUMAN]	30.14	4	27	27	58	1.70906e+07	447533	0	111.545	30.14	27	56	3.52863	1.19	1	2					1178	129.551	6.84424
P05165	Propionyl-CoA carboxylase alpha chain, mitochondrial OS=Homo sapiens OX=9606 GN=PCCA PE=1 SV=4 - [PCCA_HUMAN]	43.13	13	28	28	56	1.89071e+07	0	0	107.77	43.13	28	56									728	80.0081	7.51807
Q5JR95	40S ribosomal protein S8 OS=Homo sapiens OX=9606 GN=RPS8 PE=1 SV=1 - [Q5JR95_HUMAN]	50.53	3	12	12	54	2.1365e+06	3.41001e+06	5.43026e+07	31.835	21.28	3	9	23.2507	21.28	3	9	81.1713	50.53	12	36	188	21.866	10.3599
Q15393	Splicing factor 3B subunit 3 OS=Homo sapiens OX=9606 GN=SF3B3 PE=1 SV=4 - [SF3B3_HUMAN]	27.03	8	27	27	52	2.83121e+07	0	0	101.75	27.03	27	52									1217	135.492	5.26221
O15226	NF-kappa-B-repressing factor OS=Homo sapiens OX=9606 GN=NKRF PE=1 SV=2 - [NKRF_HUMAN]	34.93	10	26	26	51	9.77567e+06	0	0	106.032	34.93	26	51									690	77.6242	8.79248
IPI12345678	Streptavidin (S.avidinii) - [CON_Strepavidin]	46.88	1	5	5	49	3.75876e+07	38908003	1.268e+09	2.2982	6.88	1	1	2.03002	6.88	1	1	86.9025	46.88	5	47	160	16.6121	6.55127
Q96RQ3	Methylcrotonoyl-CoA carboxylase subunit alpha, mitochondrial OS=Homo sapiens OX=9606 GN=MCCC1 PE=1 SV=3 - [MCCA_HUMAN]	49.79	10	27	27	47	3.7158e+07	919445	0	103.372	49.79	27	45	3.83151	3.31	2	2					725	80.4219	7.78174
A0A087WTT1	Polyadenylate-binding protein OS=Homo sapiens OX=9606 GN=PABPC1 PE=1 SV=1 - [A0A087WTT1_HUMAN]	33.52	29	11	16	44	1.29252e+07	3.4733e+06	0	65.2996	31.42	15	28	32.6753	25.1	11	16					522	58.4988	9.26123
A0A024RC87	Ribonuclease/angiogenin inhibitor 1, isoform CRA_a OS=Homo sapiens OX=9606 GN=RNH1 PE=4 SV=1 - [A0A024RC87_HUMAN]	44.3	9	14	14	44	2.38344e+06	2.79846e+07	1.72983e+06	23.6003	9.87	4	10	69.7324	44.3	14	29	8.80105	8.99	3	5	456	49.3848	4.84326
Q9NR30	Nucleolar RNA helicase 2 OS=Homo sapiens OX=9606 GN=DDX21 PE=1 SV=5 - [DDX21_HUMAN]	32.57	3	20	22	39	2.62626e+07	563443	0	70.6626	32.57	22	38	1.88376	1.4	1	1					783	87.2904	9.27588
B5BUB5	Autoantigen La (Fragment) OS=Homo sapiens OX=9606 GN=SSB PE=2 SV=1 - [B5BUB5_HUMAN]	34.8	10	15	15	39	0	2.20949e+07	0					78.9757	34.8	15	39					408	46.8382	7.12256
G3V4W0	Heterogeneous nuclear ribonucleoproteins C1/C2 (Fragment) OS=Homo sapiens OX=9606 GN=HNRNPC PE=1 SV=1 - [G3V4W0_HUMAN]	51.15	30	17	17	38	0	6.75623e+07	1.66737e+06					82.4872	51.15	17	34	7.32364	12.98	3	4	262	28.8985	8.39697
O75569	Interferon-inducible double-stranded RNA-dependent protein kinase activator A OS=Homo sapiens OX=9606 GN=PRKRA PE=1 SV=1 - [PRKRA_HUMAN]	30.67	5	10	10	37	0	7.3596e+06	1.63338e+06					44.813	30.67	10	23	31.2484	16.93	5	14	313	34.3825	8.41162
O00763	Acetyl-CoA carboxylase 2 OS=Homo sapiens OX=9606 GN=ACACB PE=1 SV=3 - [ACACB_HUMAN]	8.18	10	4	16	34	5.31863e+07	0	0	65.9879	8.18	16	34									2458	276.365	6.49365
Q1KMD3	Heterogeneous nuclear ribonucleoprotein U-like protein 2 OS=Homo sapiens OX=9606 GN=HNRNPUL2 PE=1 SV=1 - [HNRL2_HUMAN]	22.89	2	17	17	33	1.02605e+07	0	0	66.1371	22.89	17	33									747	85.0522	4.90674
P05166	Propionyl-CoA carboxylase beta chain, mitochondrial OS=Homo sapiens OX=9606 GN=PCCB PE=1 SV=3 - [PCCB_HUMAN]	35.62	21	16	16	33	1.1106e+06	2.34881e+07	0	11.9405	8.16	3	5	62.9524	35.62	16	28					539	58.1788	7.63525
A0A0A0MRX1	ELAV-like protein OS=Homo sapiens OX=9606 GN=ELAVL2 PE=1 SV=1 - [A0A0A0MRX1_HUMAN]	44.47	12	15	17	33	0	2.35249e+07	1.57931e+06					58.3065	44.47	17	29	7.84699	2.31	1	4	389	42.6056	9.0415
P46781	40S ribosomal protein S9 OS=Homo sapiens OX=9606 GN=RPS9 PE=1 SV=3 - [RS9_HUMAN]	62.37	7	16	16	33	0	458520	8.32737e+07					6.03979	8.25	2	3	48.9419	62.37	16	30	194	22.5776	10.6528
P16403	Histone H1.2 OS=Homo sapiens OX=9606 GN=HIST1H1C PE=1 SV=2 - [H12_HUMAN]	22.07	9	7	8	32	2.53602e+06	2.82934e+06	4.15898e+07	12.5192	15.96	4	6	13.0587	10.8	3	8	36.5185	22.07	8	18	213	21.3517	10.9312
O75533	Splicing factor 3B subunit 1 OS=Homo sapiens OX=9606 GN=SF3B1 PE=1 SV=3 - [SF3B1_HUMAN]	16.64	7	20	20	29	9.63306e+06	0	0	45.5959	16.64	20	29									1304	145.738	7.09326
B1ANR0	Polyadenylate-binding protein OS=Homo sapiens OX=9606 GN=PABPC4 PE=1 SV=1 - [B1ANR0_HUMAN]	23.9	15	7	12	29	1.0961e+07	2.26982e+06	0	40.7321	23.9	12	21	21.2784	10.57	5	8					615	67.9279	9.45166
P62750	60S ribosomal protein L23a OS=Homo sapiens OX=9606 GN=RPL23A PE=1 SV=1 - [RL23A_HUMAN]	42.31	8	10	10	29	2.7462e+06	6.16831e+06	3.95971e+07	2.1579	8.33	1	2	8.38896	21.15	3	6	35.757	42.31	10	21	156	17.6841	10.4478
Q13435	Splicing factor 3B subunit 2 OS=Homo sapiens OX=9606 GN=SF3B2 PE=1 SV=2 - [SF3B2_HUMAN]	15.75	8	14	14	28	1.31898e+07	0	0	49.448	15.75	14	28									895	100.165	5.66846
P36578	60S ribosomal protein L4 OS=Homo sapiens OX=9606 GN=RPL4 PE=1 SV=5 - [RL4_HUMAN]	33.49	10	15	15	27	0	2.90684e+07	0					51.1902	33.49	15	27					427	47.6674	11.063
P62805	Histone H4 OS=Homo sapiens OX=9606 GN=HIST1H4A PE=1 SV=2 - [H4_HUMAN]	52.43	3	7	7	27	533734	382820	3.71148e+07	8.81266	27.18	3	7	4.00227	17.48	2	5	33.9221	52.43	7	15	103	11.3604	11.356
Q6NTA2	HNRNPL protein (Fragment) OS=Homo sapiens OX=9606 GN=HNRNPL PE=2 SV=2 - [Q6NTA2_HUMAN]	30.94	17	12	12	26	3.44634e+06	6.22885e+06	0	18.9199	15.21	7	12	31.311	25.87	9	14					572	61.8881	7.38623
P61254	60S ribosomal protein L26 OS=Homo sapiens OX=9606 GN=RPL26 PE=1 SV=1 - [RL26_HUMAN]	51.72	10	3	12	26	1.12434e+06	0	3.47224e+07	3.5791	11.03	2	3	1.90452	4.83	1	1	41.6266	51.72	12	22	145	17.2475	10.5503
A8K622	cDNA FLJ75871, highly similar to Homo sapiens staufen, RNA binding protein (STAU), transcript variant T3, mRNA OS=Homo sapiens OX=9606 PE=2 SV=1 - [A8K622_HUMAN]	28.94	10	15	16	25	951654	8.33156e+06	0	1.85745	2.25	1	1	52.4464	28.94	16	24					577	63.1528	9.43701
B4DY09	Interleukin enhancer-binding factor 2 OS=Homo sapiens OX=9606 GN=ILF2 PE=1 SV=1 - [B4DY09_HUMAN]	31.25	6	10	10	25	0	1.19906e+07	0					27.9681	31.25	10	25					352	38.8862	4.94482
Q9UNX3	60S ribosomal protein L26-like 1 OS=Homo sapiens OX=9606 GN=RPL26L1 PE=1 SV=1 - [RL26L_HUMAN]	50.34	4	2	11	25	1.12434e+06	0	3.47224e+07	3.5791	11.03	2	3	1.90452	4.83	1	1	39.9929	50.34	11	21	145	17.2456	10.5503
B4DZC3	5'-3' exoribonuclease OS=Homo sapiens OX=9606 PE=2 SV=1 - [B4DZC3_HUMAN]	20.09	4	14	14	22	8.66502e+06	0	0	35.9397	20.09	14	22									896	102.351	7.63525
P62753	40S ribosomal protein S6 OS=Homo sapiens OX=9606 GN=RPS6 PE=1 SV=1 - [RS6_HUMAN]	32.53	5	9	9	21	0	2.89239e+06	5.36748e+07					3.97142	8.03	2	2	35.7233	32.53	9	19	249	28.663	10.8433
A0A0A8K8C0	Up-regulated in lung cancer 2 OS=Homo sapiens OX=9606 GN=URLC2 PE=2 SV=1 - [A0A0A8K8C0_HUMAN]	23.4	2	10	10	20	7.17929e+06	0	0	33.7671	23.4	10	20									641	71.0414	6.45557
Q8WVW5	Uncharacterized protein (Fragment) OS=Homo sapiens OX=9606 PE=2 SV=1 - [Q8WVW5_HUMAN]	31.96	83	8	8	20	0	9.41549e+06	6.72589e+06					18.2446	14.33	4	9	23.6769	31.96	8	11	363	40.4772	6.13818
A8K4T9	cDNA FLJ77421, highly similar to Homo sapiens autoantigen p542 mRNA OS=Homo sapiens OX=9606 PE=2 SV=1 - [A8K4T9_HUMAN]	52.58	13	12	12	20	0	1.45169e+07	1.20956e+06					31.9817	52.58	12	18	3.8357	3.09	1	2	291	30.3797	9.46631
000147	prf|630460A| lysozyme [Gallus gallus (contaminant)]	12.4	4	1	1	20	0	1.28494e+06	1.05524e+08					3.02604	12.4	1	1	53.7991	12.4	1	19	129	14.3049	8.85107
P36957	Dihydrolipoyllysine-residue succinyltransferase component of 2-oxoglutarate dehydrogenase complex, mitochondrial OS=Homo sapiens OX=9606 GN=DLST PE=1 SV=4 - [ODO2_HUMAN]	22.96	11	9	9	19	0	1.96832e+07	0					41.0209	22.96	9	19					453	48.7245	8.95361
Q96IR1	RPS4X protein (Fragment) OS=Homo sapiens OX=9606 GN=RPS4X PE=2 SV=2 - [Q96IR1_HUMAN]	41.15	9	8	8	19	0	0	7.47195e+06									28.4343	41.15	8	19	243	27.2427	9.93506
A0A087WXM6	60S ribosomal protein L17 (Fragment) OS=Homo sapiens OX=9606 GN=RPL17 PE=3 SV=1 - [A0A087WXM6_HUMAN]	40.83	14	7	7	19	0	1.25968e+06	2.6547e+07					5.0424	12.43	2	2	32.5737	40.83	7	17	169	19.5732	10.0376
C9JXB8	60S ribosomal protein L24 OS=Homo sapiens OX=9606 GN=RPL24 PE=1 SV=1 - [C9JXB8_HUMAN]	33.88	3	5	5	19	755987	0	1.61804e+07	3.75426	17.36	2	3					35.7981	33.88	5	16	121	14.3598	11.312
A8K4Z4	60S acidic ribosomal protein P0 OS=Homo sapiens OX=9606 PE=2 SV=1 - [A8K4Z4_HUMAN]	41.64	19	9	9	18	0	1.9631e+07	0					45.4132	41.64	9	18					317	34.2178	5.97314
P11021	Endoplasmic reticulum chaperone BiP OS=Homo sapiens OX=9606 GN=HSPA5 PE=1 SV=2 - [BIP_HUMAN]	20.03	4	9	11	17	4.85119e+06	0	0	37.0854	20.03	11	17									654	72.2884	5.16064
Q0VGD6	HNRPR protein (Fragment) OS=Homo sapiens OX=9606 GN=HNRPR PE=2 SV=1 - [Q0VGD6_HUMAN]	24.05	10	9	12	17	6.01543e+06	571091	0	25.4841	24.05	12	15	1.98878	4.28	2	2					607	67.8188	8.90967
B4DJX1	Acetyltransferase component of pyruvate dehydrogenase complex OS=Homo sapiens OX=9606 PE=2 SV=1 - [B4DJX1_HUMAN]	21.32	10	9	9	17	2.30865e+07	821530	0	29.0813	21.32	9	16	3.13582	2.54	1	1					591	62.6576	5.73193
A0A1B0GVD3	Protein lin-28 homolog B OS=Homo sapiens OX=9606 GN=LIN28B PE=1 SV=1 - [A0A1B0GVD3_HUMAN]	48.06	4	10	10	17	0	5.24535e+06	1.07457e+06					29.9005	48.06	10	16	0	4.65	1	1	258	27.9398	9.12939
A0A0B4J1Z1	Serine/arginine-rich-splicing factor 7 OS=Homo sapiens OX=9606 GN=SRSF7 PE=1 SV=1 - [A0A0B4J1Z1_HUMAN]	58.39	6	7	8	17	0	4.26146e+06	1.74529e+07					1.86716	30.66	4	5	25.6514	58.39	8	12	137	15.7528	9.80322
Q08211	ATP-dependent RNA helicase A OS=Homo sapiens OX=9606 GN=DHX9 PE=1 SV=4 - [DHX9_HUMAN]	8.5	4	11	11	16	2.56578e+06	0	0	23.3111	8.5	11	16									1270	140.869	6.84424
P11142	Heat shock cognate 71 kDa protein OS=Homo sapiens OX=9606 GN=HSPA8 PE=1 SV=1 - [HSP7C_HUMAN]	19.35	41	7	10	16	6.71416e+06	0	0	33.8007	19.35	10	16									646	70.8542	5.51611
B3KS36	cDNA FLJ35376 fis, clone SKMUS2004044, highly similar to Homo sapiens ribosomal protein L3 (RPL3), transcript variant 2, mRNA OS=Homo sapiens OX=9606 PE=2 SV=1 - [B3KS36_HUMAN]	29.94	13	10	10	16	0	6.68704e+06	0					29.3585	29.94	10	16					354	40.1197	10.3013
D6R9P3	Heterogeneous nuclear ribonucleoprotein A/B OS=Homo sapiens OX=9606 GN=HNRNPAB PE=1 SV=1 - [D6R9P3_HUMAN]	27.86	7	7	8	16	0	1.22815e+07	0					30.7152	27.86	8	16					280	30.284	7.91357
B4DED6	cDNA FLJ56545, highly similar to ATP-dependent RNA helicase DDX50 (EC 3.6.1.-) OS=Homo sapiens OX=9606 PE=2 SV=1 - [B4DED6_HUMAN]	16.64	7	7	9	15	8.21245e+06	0	0	31.6852	16.64	9	15									643	72.113	8.51416
A0A087WUK2	Heterogeneous nuclear ribonucleoprotein D-like OS=Homo sapiens OX=9606 GN=HNRNPDL PE=1 SV=1 - [A0A087WUK2_HUMAN]	21.49	6	7	9	15	0	8.02227e+06	0					31.9269	21.49	9	15					363	40.0156	9.96436
A2IDC6	39S ribosomal protein L28, mitochondrial (Fragment) OS=Homo sapiens OX=9606 GN=MRPL28 PE=1 SV=1 - [A2IDC6_HUMAN]	29.58	5	7	7	15	0	0	5.68853e+06									22.7044	29.58	7	15	240	28.488	7.94287
P23396	40S ribosomal protein S3 OS=Homo sapiens OX=9606 GN=RPS3 PE=1 SV=2 - [RS3_HUMAN]	39.09	16	7	7	15	0	0	5.17541e+06									27.423	39.09	7	15	243	26.6714	9.65674
D6RG13	40S ribosomal protein S3a (Fragment) OS=Homo sapiens OX=9606 GN=RPS3A PE=1 SV=1 - [D6RG13_HUMAN]	44.39	15	10	10	15	0	920642	1.00509e+07					2.01441	3.59	1	1	20.9276	44.39	10	14	223	25.5914	9.65674
A8MUD9	60S ribosomal protein L7 OS=Homo sapiens OX=9606 GN=RPL7 PE=1 SV=1 - [A8MUD9_HUMAN]	27.4	6	6	6	15	0	403280	1.29796e+07					4.68613	5.29	1	3	14.8582	27.4	6	12	208	24.4174	10.6675
P42766	60S ribosomal protein L35 OS=Homo sapiens OX=9606 GN=RPL35 PE=1 SV=2 - [RL35_HUMAN]	38.21	4	7	7	15	0	0	2.71291e+07									18.6084	38.21	7	15	123	14.5426	11.0483
Q96KK5	Histone H2A type 1-H OS=Homo sapiens OX=9606 GN=HIST1H2AH PE=1 SV=3 - [H2A1H_HUMAN]	35.94	21	2	6	15	0	0	4.18312e+07									25.8962	35.94	6	15	128	13.8978	10.8872
Q9BQQ5	Ribosomal protein L27a OS=Homo sapiens OX=9606 GN=L27a PE=4 SV=1 - [Q9BQQ5_HUMAN]	31.13	9	4	4	15	1.37251e+06	2.93376e+06	5.56844e+07	1.75251	10.38	1	2	3.5373	10.38	1	2	17.7691	31.13	4	11	106	12.0074	11.4585
A0A087X0X3	Heterogeneous nuclear ribonucleoprotein M OS=Homo sapiens OX=9606 GN=HNRNPM PE=1 SV=1 - [A0A087X0X3_HUMAN]	16.85	15	10	10	14	4.09464e+06	0	0	23.9718	16.85	10	14									730	77.5184	8.77783
A0A0S2Z5K8	Spermatid perinuclear RNA binding protein isoform 2 (Fragment) OS=Homo sapiens OX=9606 GN=STRBP PE=1 SV=1 - [A0A0S2Z5K8_HUMAN]	23.14	4	9	12	14	3.72941e+06	0	0	27.224	23.14	12	14									657	72.0862	8.73389
B3KM80	Nucleolin, isoform CRA_c OS=Homo sapiens OX=9606 GN=NCL PE=2 SV=1 - [B3KM80_HUMAN]	14.55	6	7	7	14	6.49489e+06	1.19607e+06	0	26.4081	14.55	7	11	4.35876	6.16	3	3					536	58.5193	4.66553
G5EA18	Double-stranded RNA-binding protein Staufen homolog 2 OS=Homo sapiens OX=9606 GN=STAU2 PE=1 SV=1 - [G5EA18_HUMAN]	35.4	18	8	9	14	0	2.76522e+06	0					24.9496	35.4	9	14					291	31.7036	9.78857
Q07955	Serine/arginine-rich splicing factor 1 OS=Homo sapiens OX=9606 GN=SRSF1 PE=1 SV=2 - [SRSF1_HUMAN]	27.82	11	6	7	14	0	0	2.55649e+06									17.5986	27.82	7	14	248	27.7278	10.3599
P62280	40S ribosomal protein S11 OS=Homo sapiens OX=9606 GN=RPS11 PE=1 SV=3 - [RS11_HUMAN]	47.47	4	7	7	14	0	0	1.66426e+07									29.0835	47.47	7	14	158	18.419	10.3013
E7ETK0	40S ribosomal protein S24 OS=Homo sapiens OX=9606 GN=RPS24 PE=1 SV=1 - [E7ETK0_HUMAN]	29.77	3	4	4	14	0	174940	2.15588e+07					0	9.16	1	1	22.8746	29.77	4	13	131	15.1873	10.8872
A0A024R7L5	UPF1 regulator of nonsense transcripts homolog (Yeast), isoform CRA_b OS=Homo sapiens OX=9606 GN=UPF1 PE=4 SV=1 - [A0A024R7L5_HUMAN]	9.57	8	8	8	13	1.57157e+06	0	0	24.5478	9.57	8	13									1118	122.958	6.68311
A8K590	cDNA FLJ77456, highly similar to Homo sapiens interleukin enhancer binding factor 3, 90kDa (ILF3), transcript variant 2, mRNA OS=Homo sapiens OX=9606 PE=2 SV=1 - [A8K590_HUMAN]	11.97	10	4	7	13	3.68166e+06	0	0	30.6135	11.97	7	13									702	76.0027	7.75244
Q7Z4Q5	Heterogeneous nuclear ribonucleoprotein U (Scaffold attachment factor A), isoform CRA_a OS=Homo sapiens OX=9606 GN=HNRPU PE=2 SV=1 - [Q7Z4Q5_HUMAN]	17.74	17	8	8	13	6.28568e+06	0	0	29.4492	17.74	8	13									513	57.6266	9.36377
X1WI28	60S ribosomal protein L10 (Fragment) OS=Homo sapiens OX=9606 GN=RPL10 PE=1 SV=7 - [X1WI28_HUMAN]	42.5	13	9	9	13	0	0	2.03317e+07									17.4982	42.5	9	13	200	22.96	10.0083
F5H6Q2	Polyubiquitin-C (Fragment) OS=Homo sapiens OX=9606 GN=UBC PE=1 SV=8 - [F5H6Q2_HUMAN]	54.92	39	3	3	13	2.03835e+06	3.16398e+06	3.63922e+06	11.9137	33.61	2	4	4.55822	26.23	1	2	17.3408	54.92	3	7	122	13.7234	6.13818
B7Z700	cDNA FLJ54557, highly similar to helicase MOV-10 (EC 3.6.1.-) OS=Homo sapiens OX=9606 PE=2 SV=1 - [B7Z700_HUMAN]	9.88	5	9	9	12	2.84205e+06	0	0	25.1378	9.88	9	12									941	106.452	8.80713
A0A024R0K2	Cold shock domain containing E1, RNA-binding, isoform CRA_b OS=Homo sapiens OX=9606 GN=CSDE1 PE=4 SV=1 - [A0A024R0K2_HUMAN]	10.95	10	7	7	12	1.13471e+06	0	0	25.133	10.95	7	12									767	85.6934	6.20166
Q9NW13	RNA-binding protein 28 OS=Homo sapiens OX=9606 GN=RBM28 PE=1 SV=3 - [RBM28_HUMAN]	15.28	6	10	10	12	2.41028e+06	0	0	21.7288	15.28	10	12									759	85.6847	9.21729
J3QSV6	Ribosomal L1 domain-containing protein 1 (Fragment) OS=Homo sapiens OX=9606 GN=RSL1D1 PE=1 SV=1 - [J3QSV6_HUMAN]	14.65	8	6	6	12	2.51982e+06	344568	0	15.5715	14.65	6	11	2.63864	3.49	1	1					430	48.1791	10.0229
P38159	RNA-binding motif protein, X chromosome OS=Homo sapiens OX=9606 GN=RBMX PE=1 SV=3 - [RBMX_HUMAN]	17.9	14	7	7	12	0	4.07515e+06	0					12.5411	17.9	7	12					391	42.3063	10.0522
P04908	Histone H2A type 1-B/E OS=Homo sapiens OX=9606 GN=HIST1H2AB PE=1 SV=2 - [H2A1B_HUMAN]	35.38	11	1	5	12	0	0	4.18312e+07									22.4732	35.38	5	12	130	14.127	11.0483
B2R4M6	Protein S100 OS=Homo sapiens OX=9606 PE=2 SV=1 - [B2R4M6_HUMAN]	49.12	2	6	6	12	0	0	1.1511e+07									26.2349	49.12	6	12	114	13.2015	6.12549
P62854	40S ribosomal protein S26 OS=Homo sapiens OX=9606 GN=RPS26 PE=1 SV=3 - [RS26_HUMAN]	44.35	5	4	4	12	565053	0	4.17956e+07	3.02342	13.04	1	1					24.209	44.35	4	11	115	13.0071	11.0044
X6RGJ2	Heterochromatin protein 1-binding protein 3 (Fragment) OS=Homo sapiens OX=9606 GN=HP1BP3 PE=1 SV=1 - [X6RGJ2_HUMAN]	23.24	4	8	8	11	4.28782e+06	0	0	12.4669	23.24	8	11									327	36.4923	9.33447
Q07020	60S ribosomal protein L18 OS=Homo sapiens OX=9606 GN=RPL18 PE=1 SV=2 - [RL18_HUMAN]	37.23	10	7	7	11	0	0	1.18872e+07									21.0729	37.23	7	11	188	21.6211	11.7222
P62277	40S ribosomal protein S13 OS=Homo sapiens OX=9606 GN=RPS13 PE=1 SV=2 - [RS13_HUMAN]	35.76	3	6	6	11	0	0	1.90904e+07									12.3125	35.76	6	11	151	17.2117	10.5356
M0R0P7	60S ribosomal protein L18a OS=Homo sapiens OX=9606 GN=RPL18A PE=1 SV=1 - [M0R0P7_HUMAN]	39.42	12	5	5	11	0	0	3.50135e+06									14.6211	39.42	5	11	137	16.1665	10.6675
P05109	Protein S100-A8 OS=Homo sapiens OX=9606 GN=S100A8 PE=1 SV=1 - [S10A8_HUMAN]	37.63	1	5	5	11	0	0	2.16827e+07									21.2289	37.63	5	11	93	10.8276	7.03467
Q9BSW5	RPS2 protein (Fragment) OS=Homo sapiens OX=9606 GN=RPS2 PE=2 SV=2 - [Q9BSW5_HUMAN]	51.55	14	4	4	11	0	1.69204e+06	1.60417e+07					2.45265	12.37	1	2	13.2758	51.55	4	9	97	10.5344	9.17334
K7EMV3	Histone H3 OS=Homo sapiens OX=9606 GN=H3F3B PE=1 SV=1 - [K7EMV3_HUMAN]	29.35	16	3	3	11	0	268413	4.11063e+07					2.16467	11.96	1	1	12.52	29.35	3	10	92	10.3278	11.8247
Q9UQ35	Serine/arginine repetitive matrix protein 2 OS=Homo sapiens OX=9606 GN=SRRM2 PE=1 SV=2 - [SRRM2_HUMAN]	3.34	7	7	7	10	2.04114e+06	0	0	12.9223	3.34	7	10									2752	299.438	12.0591
B2R8Z8	cDNA, FLJ94136, highly similar to Homo sapiens synaptotagmin binding, cytoplasmic RNA interacting protein (SYNCRIP), mRNA OS=Homo sapiens OX=9606 PE=2 SV=1 - [B2R8Z8_HUMAN]	10.43	7	3	6	10	6.31836e+06	646464	0	14.648	10.43	6	9	1.98878	1.93	1	1					623	69.5587	8.76318
B4DRA0	cDNA FLJ58459, highly similar to RNA-binding region-containing protein 2 OS=Homo sapiens OX=9606 PE=2 SV=1 - [B4DRA0_HUMAN]	17.53	24	7	7	10	5.67665e+06	793764	0	8.67355	14.14	6	7	4.51792	5.58	2	3					502	56.376	10.0229
B7Z1V7	cDNA FLJ51811, highly similar to Stress-70 protein, mitochondrial OS=Homo sapiens OX=9606 PE=2 SV=1 - [B7Z1V7_HUMAN]	18.31	11	6	6	10	2.08442e+06	0	0	18.2379	18.31	6	10									437	47.3326	6.60986
P38919	Eukaryotic initiation factor 4A-III OS=Homo sapiens OX=9606 GN=EIF4A3 PE=1 SV=4 - [IF4A3_HUMAN]	16.3	28	6	6	10	0	2.07113e+06	0					21.3974	16.3	6	10					411	46.8412	6.72705
P52597	Heterogeneous nuclear ribonucleoprotein F OS=Homo sapiens OX=9606 GN=HNRNPF PE=1 SV=3 - [HNRPF_HUMAN]	20	7	4	5	10	0	3.68419e+06	0					23.6648	20	5	10					415	45.6429	5.57959
Q96RE1	Translation elongation factor 1 alpha 1-like 14 OS=Homo sapiens OX=9606 GN=EEF1A1L14 PE=2 SV=1 - [Q96RE1_HUMAN]	16.83	35	5	5	10	0	3.48764e+06	0					15.4489	16.83	5	10					398	42.9973	8.80713
P62424	60S ribosomal protein L7a OS=Homo sapiens OX=9606 GN=RPL7A PE=1 SV=2 - [RL7A_HUMAN]	23.31	4	7	7	10	0	0	7.43472e+06									18.2284	23.31	7	10	266	29.977	10.6089
P62917	60S ribosomal protein L8 OS=Homo sapiens OX=9606 GN=RPL8 PE=1 SV=2 - [RL8_HUMAN]	28.79	6	6	6	10	0	0	1.31119e+07									19.5428	28.79	6	10	257	28.0073	11.0337
A8K9J7	Histone H2B OS=Homo sapiens OX=9606 PE=2 SV=1 - [A8K9J7_HUMAN]	41.27	16	2	6	10	0	0	5.00989e+07					0	5.56	1	1	10.8264	41.27	6	9	126	13.9876	10.3159
Q14690	Protein RRP5 homolog OS=Homo sapiens OX=9606 GN=PDCD11 PE=1 SV=3 - [RRP5_HUMAN]	3.42	3	5	5	9	973200	0	0	11.265	3.42	5	9									1871	208.57	8.86572
Q8IYB7	DIS3-like exonuclease 2 OS=Homo sapiens OX=9606 GN=DIS3L2 PE=1 SV=4 - [DI3L2_HUMAN]	5.08	6	4	4	9	596617	0	0	13.1613	5.08	4	9									885	99.2165	6.1001
Q96I24	Far upstream element-binding protein 3 OS=Homo sapiens OX=9606 GN=FUBP3 PE=1 SV=2 - [FUBP3_HUMAN]	7.52	1	3	3	9	922516	814455	0	11.0973	7.52	3	4	13.9545	7.52	3	5					572	61.6022	8.38232
B4DRW1	cDNA FLJ55805, highly similar to Keratin, type II cytoskeletal 4 OS=Homo sapiens OX=9606 PE=2 SV=1 - [B4DRW1_HUMAN]	7.38	27	0	4	9	1.05661e+07	5.75144e+06	1.08322e+07	10.4096	5.7	3	5	4.10842	5.06	3	3	0	1.9	1	1	474	51.7272	6.81494
G5E9W7	28S ribosomal protein S22, mitochondrial OS=Homo sapiens OX=9606 GN=MRPS22 PE=1 SV=1 - [G5E9W7_HUMAN]	21.32	9	6	6	9	0	2.76131e+06	0					20.4632	21.32	6	9					319	36.7829	6.81494
Q9HD33	39S ribosomal protein L47, mitochondrial OS=Homo sapiens OX=9606 GN=MRPL47 PE=1 SV=2 - [RM47_HUMAN]	22	1	7	7	9	0	0	3.33191e+06									15.045	22	7	9	250	29.4319	10.3745
M0R0P1	rRNA 2'-O-methyltransferase fibrillarin (Fragment) OS=Homo sapiens OX=9606 GN=FBL PE=1 SV=1 - [M0R0P1_HUMAN]	23.68	11	4	4	9	0	2.3236e+06	0					11.5853	23.68	4	9					228	24.5288	10.1108
Q1JQ76	Ribosomal protein (Fragment) OS=Homo sapiens OX=9606 GN=RPL10A PE=2 SV=1 - [Q1JQ76_HUMAN]	26.21	3	5	5	9	0	0	7.00368e+06									7.27499	26.21	5	9	206	23.5209	10.0669
B4DQR0	cDNA FLJ54377 OS=Homo sapiens OX=9606 PE=2 SV=1 - [B4DQR0_HUMAN]	8.28	4	5	5	8	875782	0	0	9.65296	8.28	5	8									797	90.5904	9.26123
B2R8R5	cDNA, FLJ94025, highly similar to Homo sapiens tripartite motif-containing 28 (TRIM28), mRNA OS=Homo sapiens OX=9606 PE=2 SV=1 - [B2R8R5_HUMAN]	7.07	3	4	4	8	1.36014e+06	0	0	12.7476	7.07	4	8									835	88.5034	5.77002
P05164	Myeloperoxidase OS=Homo sapiens OX=9606 GN=MPO PE=1 SV=1 - [PERM_HUMAN]	5.64	3	4	4	8	0	0	2.42139e+06									11.3596	5.64	4	8	745	83.8148	8.96826
A0A024R2Z6	Guanine nucleotide binding protein-like 3 (Nucleolar), isoform CRA_b OS=Homo sapiens OX=9606 GN=GNL3 PE=4 SV=1 - [A0A024R2Z6_HUMAN]	13.22	5	5	5	8	2.40915e+06	1.03997e+06	0	15.1978	13.22	5	7	1.89883	2.05	1	1					537	60.5345	8.79248
P25705	ATP synthase subunit alpha, mitochondrial OS=Homo sapiens OX=9606 GN=ATP5F1A PE=1 SV=1 - [ATPA_HUMAN]	11.75	9	5	5	8	0	837540	0					13.3056	11.75	5	8					553	59.7136	9.12939
P51398	28S ribosomal protein S29, mitochondrial OS=Homo sapiens OX=9606 GN=DAP3 PE=1 SV=1 - [RT29_HUMAN]	10.05	11	3	3	8	0	1.56718e+06	0					18.1587	10.05	3	8					398	45.5376	8.88037
K7ENG2	U2 snRNP auxiliary factor large subunit OS=Homo sapiens OX=9606 GN=U2AF2 PE=1 SV=1 - [K7ENG2_HUMAN]	26.38	3	4	4	8	0	2.80477e+06	0					19.2886	26.38	4	8					307	33.8799	5.03369
F8W6I7	Heterogeneous nuclear ribonucleoprotein A1 OS=Homo sapiens OX=9606 GN=HNRNPA1 PE=1 SV=2 - [F8W6I7_HUMAN]	26.06	16	5	5	8	0	1.29108e+06	0					16.4745	26.06	5	8					307	33.1348	9.12939
B2R4K7	60S ribosomal protein L6 OS=Homo sapiens OX=9606 PE=2 SV=1 - [B2R4K7_HUMAN]	25.35	12	6	6	8	0	7.90435e+06	180197					9.07243	25.35	6	7	0	3.47	1	1	288	32.6816	10.6235
Q2NLD4	PURA protein (Fragment) OS=Homo sapiens OX=9606 GN=PURA PE=2 SV=1 - [Q2NLD4_HUMAN]	14.39	10	3	3	8	0	2.1974e+06	0					18.1795	14.39	3	8					285	31.9952	7.04932
Q59GY3	Arginine/serine-rich splicing factor 6 variant (Fragment) OS=Homo sapiens OX=9606 PE=2 SV=1 - [Q59GY3_HUMAN]	13.98	14	3	4	8	1.89388e+06	4.53641e+06	0	3.95252	3.23	1	2	8.98995	13.98	4	6					279	31.8461	10.9458
Q6IPH7	RPL14 protein OS=Homo sapiens OX=9606 GN=RPL14 PE=1 SV=1 - [Q6IPH7_HUMAN]	28.64	7	5	5	8	0	0	1.14016e+07									11.6578	28.64	5	8	220	23.7722	10.9312
J3QR09	Ribosomal protein L19 OS=Homo sapiens OX=9606 GN=RPL19 PE=1 SV=1 - [J3QR09_HUMAN]	17.62	6	4	4	8	0	0	2.0796e+07									4.3648	17.62	4	8	193	23.1201	11.4731
Q5T7N0	60S ribosomal protein L5 (Fragment) OS=Homo sapiens OX=9606 GN=RPL5 PE=1 SV=2 - [Q5T7N0_HUMAN]	48.46	5	4	4	8	0	2.82559e+06	0					20.9241	48.46	4	8					130	14.1052	7.78174
P06899	Histone H2B type 1-J OS=Homo sapiens OX=9606 GN=HIST1H2BJ PE=1 SV=3 - [H2B1J_HUMAN]	41.27	9	1	5	8	0	0	4.68081e+07					0	5.56	1	1	9.26719	41.27	5	7	126	13.8956	10.3159
000124	spt|P81605| Dermcidin precursor (Preproteolysin) (Contains: Survival-promoting peptide; DCD-1) [Homo sapiens (contaminant)]	22.73	1	3	3	8	1.88828e+06	1.36559e+06	1.62506e+06	9.21234	22.73	3	4	4.56191	20	2	2	5.13277	20	2	2	110	11.2768	6.53662
Q86YZ3	Hornerin OS=Homo sapiens OX=9606 GN=HRNR PE=1 SV=2 - [HORN_HUMAN]	1.68	1	1	1	7	1.44837e+06	294873	395242	9.52052	1.68	1	4	3.1101	1.68	1	1	7.75812	1.68	1	2	2850	282.228	10.0376
Q5D862	Filaggrin-2 OS=Homo sapiens OX=9606 GN=FLG2 PE=1 SV=1 - [FILA2_HUMAN]	0.96	1	2	2	7	0	0	784434	5.37332	0.5	1	2	7.64036	0.5	1	3	4.60437	0.96	2	2	2391	247.928	8.30908
Q6ZN55	Zinc finger protein 574 OS=Homo sapiens OX=9606 GN=ZNF574 PE=1 SV=2 - [ZN574_HUMAN]	5.92	4	3	3	7	1.32027e+06	0	0	25.9549	5.92	3	7									896	98.8371	8.07471
P46087	Probable 28S rRNA (cytosine(4447)-C(5))-methyltransferase OS=Homo sapiens OX=9606 GN=NOP2 PE=1 SV=2 - [NOP2_HUMAN]	7.76	3	5	5	7	1.60474e+06	0	0	8.14643	7.76	5	7									812	89.2471	9.23193
D6REM6	Matrin-3 OS=Homo sapiens OX=9606 GN=MATR3 PE=1 SV=1 - [D6REM6_HUMAN]	5.79	17	3	3	7	2.52431e+06	0	0	6.65934	5.79	3	7									794	88.3045	5.75732
A0A0F7L0Q8	Fragile X mental retardation autosomal homolog variant p5FK OS=Homo sapiens OX=9606 GN=FXR1 PE=2 SV=1 - [A0A0F7L0Q8_HUMAN]	8.07	23	4	4	7	2.12692e+06	0	0	10.1037	8.07	4	7									595	67.2296	7.28369
B4DFN9	cDNA FLJ54303, highly similar to Heat shock 70 kDa protein 1 OS=Homo sapiens OX=9606 PE=2 SV=1 - [B4DFN9_HUMAN]	6.99	22	1	3	7	5.55513e+06	0	0	14.192	6.99	3	7									572	62.4142	5.69385
B4DNG2	cDNA FLJ59357, highly similar to Probable ATP-dependent RNA helicase DDX5 (EC 3.6.1.-) OS=Homo sapiens OX=9606 PE=2 SV=1 - [B4DNG2_HUMAN]	9.38	13	4	4	7	2.26095e+06	421922	0	8.29301	9.38	4	5	0	2.21	1	2					544	61.4779	8.85107
B7ZAF0	Tubulin beta chain OS=Homo sapiens OX=9606 PE=2 SV=1 - [B7ZAF0_HUMAN]	17.59	50	6	6	7	0	2.52184e+06	0					11.1003	17.59	6	7					415	46.5365	4.93213
Q5T6W2	Heterogeneous nuclear ribonucleoprotein K (Fragment) OS=Homo sapiens OX=9606 GN=HNRNPK PE=1 SV=1 - [Q5T6W2_HUMAN]	15.04	9	4	4	7	0	1.73e+06	0					13.9164	15.04	4	7					379	41.7807	5.59229
E7ETU5	RNA-binding motif, single-stranded-interacting protein 1 OS=Homo sapiens OX=9606 GN=RBMS1 PE=1 SV=1 - [E7ETU5_HUMAN]	9.73	14	1	3	7	0	6.53692e+06	1.46398e+06					13.3491	9.73	3	6	2.78564	4.05	1	1	370	40.1216	8.11865
A0A1W2PQM2	Tubulin alpha-1C chain OS=Homo sapiens OX=9606 GN=TUBA1C PE=1 SV=1 - [A0A1W2PQM2_HUMAN]	28.62	38	6	6	7	0	3.90381e+06	0					20.4898	28.62	6	7					325	36.6278	8.20654
Q96A35	39S ribosomal protein L24, mitochondrial OS=Homo sapiens OX=9606 GN=MRPL24 PE=1 SV=1 - [RM24_HUMAN]	16.67	2	3	3	7	0	0	7.05988e+06									8.81931	16.67	3	7	216	24.899	9.29053
P26373	60S ribosomal protein L13 OS=Homo sapiens OX=9606 GN=RPL13 PE=1 SV=4 - [RL13_HUMAN]	21.33	6	4	4	7	0	0	1.50415e+07									11.2102	21.33	4	7	211	24.2465	11.6489
P84103	Serine/arginine-rich splicing factor 3 OS=Homo sapiens OX=9606 GN=SRSF3 PE=1 SV=1 - [SRSF3_HUMAN]	24.39	2	3	4	7	0	801543	1.92255e+07					1.86716	8.54	1	1	8.62248	24.39	4	6	164	19.3179	11.6489
P30050	60S ribosomal protein L12 OS=Homo sapiens OX=9606 GN=RPL12 PE=1 SV=1 - [RL12_HUMAN]	34.55	4	5	5	7	0	0	8.42316e+06									11.923	34.55	5	7	165	17.8075	9.42236
E4W6B6	RPL27/NME2 fusion protein (Fragment) OS=Homo sapiens OX=9606 GN=RPL27 PE=2 SV=1 - [E4W6B6_HUMAN]	38.89	6	4	4	7	0	0	9.65143e+06									9.97704	38.89	4	7	126	14.248	10.4624
I3L3P7	40S ribosomal protein S15a OS=Homo sapiens OX=9606 GN=RPS15A PE=1 SV=1 - [I3L3P7_HUMAN]	24	6	2	2	7	0	0	1.82187e+06									14.9597	24	2	7	100	11.4702	10.1548
Q9UPY3	Endoribonuclease Dicer OS=Homo sapiens OX=9606 GN=DICER1 PE=1 SV=3 - [DICER_HUMAN]	3.12	1	4	4	6	834022	0	0	11.3206	3.12	4	6									1922	218.542	5.68115
Q96F88	Processing of 1, ribonuclease P/MRP subunit (S. cerevisiae) OS=Homo sapiens OX=9606 GN=POP1 PE=2 SV=1 - [Q96F88_HUMAN]	4.49	3	4	4	6	1.06414e+06	0	0	10.7208	4.49	4	6									1024	114.608	9.20264
Q9Y4W2	Ribosomal biogenesis protein LAS1L OS=Homo sapiens OX=9606 GN=LAS1L PE=1 SV=2 - [LAS1L_HUMAN]	6.54	3	4	4	6	1.44188e+06	0	0	13.0338	6.54	4	6									734	83.0128	4.729
B2R673	Dihydrolipoamide acetyltransferase component of pyruvate dehydrogenase complex OS=Homo sapiens OX=9606 PE=2 SV=1 - [B2R673_HUMAN]	11.98	5	4	4	6	0	2.19666e+06	0					18.3808	11.98	4	6					501	54.0128	8.76318
B3KN82	cDNA FLJ13913 fis, clone Y79AA1000231, highly similar to Nucleolar protein NOP5 OS=Homo sapiens OX=9606 PE=2 SV=1 - [B3KN82_HUMAN]	10.73	3	4	4	6	0	776283	0					11.9082	10.73	4	6					466	52.2557	9.01221
O00373	p40 OS=Homo sapiens OX=9606 PE=4 SV=1 - [O00373_HUMAN]	12.46	22	4	4	6	0	3.30319e+06	0					4.28362	12.46	4	6					337	39.8305	9.39307
O75367	Core histone macro-H2A.1 OS=Homo sapiens OX=9606 GN=H2AFY PE=1 SV=4 - [H2AY_HUMAN]	11.29	7	3	3	6	0	1.04728e+06	0					13.4776	11.29	3	6					372	39.5925	9.78857
Q9UL40	Zinc finger protein 346 OS=Homo sapiens OX=9606 GN=ZNF346 PE=1 SV=1 - [ZN346_HUMAN]	18.71	6	4	4	6	0	1.92518e+06	0					9.90393	18.71	4	6					294	32.9115	9.08545
C9J9B2	RNA-binding motif, single-stranded-interacting protein 3 OS=Homo sapiens OX=9606 GN=RBMS3 PE=1 SV=1 - [C9J9B2_HUMAN]	13.64	10	1	3	6	0	7.58803e+06	1.46398e+06					11.6046	13.64	3	5	2.78564	5.68	1	1	264	29.0624	8.88037
CON_CASA1	SWISS-PROT:P02662 Alpha-S1-casein - Bos taurus (Bovine).	19.1	2	3	3	6	2.34352e+06	670130	0	10.8984	19.1	3	5	2.44359	7.54	1	1					199	22.9605	4.94482
Q92522	Histone H1x OS=Homo sapiens OX=9606 GN=H1FX PE=1 SV=1 - [H1X_HUMAN]	17.37	1	3	3	6	0	1.48754e+06	6.61743e+06					2.06102	7.04	1	1	9.18932	17.37	3	5	213	22.4735	10.7554
E7EX53	Ribosomal protein L15 (Fragment) OS=Homo sapiens OX=9606 GN=RPL15 PE=1 SV=1 - [E7EX53_HUMAN]	18.8	7	2	2	6	0	0	7.49586e+06									8.17444	18.8	2	6	133	15.7125	11.0044
P62851	40S ribosomal protein S25 OS=Homo sapiens OX=9606 GN=RPS25 PE=1 SV=1 - [RS25_HUMAN]	15.2	1	2	2	6	0	0	4.18362e+06									9.97248	15.2	2	6	125	13.7337	10.1108
H0YLP6	60S ribosomal protein L28 OS=Homo sapiens OX=9606 GN=RPL28 PE=1 SV=1 - [H0YLP6_HUMAN]	28.09	5	4	4	6	0	0	6.6503e+06									13.9076	28.09	4	6	89	9.65091	10.3599
Q6P2Q9	Pre-mRNA-processing-splicing factor 8 OS=Homo sapiens OX=9606 GN=PRPF8 PE=1 SV=2 - [PRP8_HUMAN]	1.16	5	3	3	5	872651	0	0	7.81909	1.16	3	5									2335	273.427	8.83643
A4FU77	SNRNP200 protein (Fragment) OS=Homo sapiens OX=9606 GN=SNRNP200 PE=2 SV=1 - [A4FU77_HUMAN]	2.23	5	4	4	5	1.0267e+06	0	0	7.39232	2.23	4	5									1887	216.046	6.48096
B4DEX7	cDNA FLJ51806, highly similar to Homo sapiens proline-, glutamic acid-, leucine-rich protein 1 (PELP1), mRNA OS=Homo sapiens OX=9606 PE=2 SV=1 - [B4DEX7_HUMAN]	4.19	9	4	4	5	1.88686e+06	0	0	9.82087	4.19	4	5									906	96.8297	4.28467
B4DRW6	Alpha-1,4 glucan phosphorylase OS=Homo sapiens OX=9606 PE=2 SV=1 - [B4DRW6_HUMAN]	2.28	14	2	2	5	1.91814e+06	0	0	8.20997	2.28	2	5									832	95.8432	7.91357
Q13823	Nucleolar GTP-binding protein 2 OS=Homo sapiens OX=9606 GN=GNL2 PE=1 SV=1 - [NOG2_HUMAN]	5.47	3	3	3	5	1.50319e+06	0	0	6.55483	5.47	3	5									731	83.6034	9.24658
O60747	Putative G-binding protein (Fragment) OS=Homo sapiens OX=9606 PE=4 SV=1 - [O60747_HUMAN]	7.83	6	4	4	5	2.47707e+06	0	0	5.77453	7.83	4	5									562	65.3754	9.17334
Q9NUL7	Probable ATP-dependent RNA helicase DDX28 OS=Homo sapiens OX=9606 GN=DDX28 PE=1 SV=2 - [DDX28_HUMAN]	3.89	1	2	2	5	0	792047	0					5.85524	3.89	2	5					540	59.5445	10.4185
B2R894	Mitochondrial ribosomal protein L38, isoform CRA_b OS=Homo sapiens OX=9606 GN=MRPL38 PE=1 SV=1 - [B2R894_HUMAN]	5.78	2	2	2	5	0	476020	0					9.95368	5.78	2	5					346	40.7314	6.66846
B0QYV1	RNA binding protein fox-1 homolog OS=Homo sapiens OX=9606 GN=RBFOX2 PE=1 SV=1 - [B0QYV1_HUMAN]	17.09	30	4	4	5	0	1.11192e+06	0					14.0198	17.09	4	5					357	37.8427	8.60205
Q15365	Poly(rC)-binding protein 1 OS=Homo sapiens OX=9606 GN=PCBP1 PE=1 SV=2 - [PCBP1_HUMAN]	16.85	14	5	5	5	0	8.12786e+06	0					11.7257	16.85	5	5					356	37.4739	7.09326
A0A0A0MS07	Immunoglobulin heavy constant gamma 1 (Fragment) OS=Homo sapiens OX=9606 GN=IGHG1 PE=1 SV=1 - [A0A0A0MS07_HUMAN]	9.83	39	2	2	5	0	0	2.61162e+06									6.06852	9.83	2	5	295	31.963	8.03076
Q13243	Serine/arginine-rich splicing factor 5 OS=Homo sapiens OX=9606 GN=SRSF5 PE=1 SV=1 - [SRSF5_HUMAN]	8.82	6	1	2	5	1.89388e+06	5.70679e+06	0	3.95252	3.31	1	2	6.38318	8.82	2	3					272	31.2453	11.5903
Q13151	Heterogeneous nuclear ribonucleoprotein A0 OS=Homo sapiens OX=9606 GN=HNRNPA0 PE=1 SV=1 - [ROA0_HUMAN]	22.3	1	4	4	5	0	1.30703e+06	0					7.81408	22.3	4	5					305	30.8218	9.29053
P16401	Histone H1.5 OS=Homo sapiens OX=9606 GN=HIST1H1B PE=1 SV=3 - [H15_HUMAN]	18.58	1	3	4	5	0	0	1.08208e+07									7.22236	18.58	4	5	226	22.5665	10.9165
Q08ES8	Cell growth-inhibiting protein 34 OS=Homo sapiens OX=9606 PE=2 SV=1 - [Q08ES8_HUMAN]	16.95	4	3	3	5	0	0	7.9192e+06									9.79394	16.95	3	5	177	20.0816	9.59814
Q8NE89	Similar to tissue factor pathway inhibitor 2 (Fragment) OS=Homo sapiens OX=9606 PE=2 SV=1 - [Q8NE89_HUMAN]	26.35	3	3	3	5	0	0	1.00214e+06									13.2142	26.35	3	5	167	19.3522	8.86572
P62266	40S ribosomal protein S23 OS=Homo sapiens OX=9606 GN=RPS23 PE=1 SV=3 - [RS23_HUMAN]	30.07	5	4	4	5	0	1.31766e+06	2.34672e+07					2.50445	7.69	1	1	4.08609	30.07	4	4	143	15.7977	10.4917
000069	gi|27806789|ref|NP_776392.1| transthyretin (prealbumin, amyloidosis type I) [Bos taurus (contaminant)]	37.41	1	4	4	5	0	0	1.38487e+07									9.34314	37.41	4	5	147	15.717	6.30322
H0YB22	40S ribosomal protein S14 (Fragment) OS=Homo sapiens OX=9606 GN=RPS14 PE=1 SV=1 - [H0YB22_HUMAN]	20.83	4	3	3	5	0	0	6.60144e+06									11.209	20.83	3	5	120	12.9336	9.84717
E5RI99	60S ribosomal protein L30 (Fragment) OS=Homo sapiens OX=9606 GN=RPL30 PE=1 SV=1 - [E5RI99_HUMAN]	42.11	5	4	4	5	0	0	3.42088e+06									11.5027	42.11	4	5	114	12.6476	9.5542
D6RF44	Heterogeneous nuclear ribonucleoprotein D0 (Fragment) OS=Homo sapiens OX=9606 GN=HNRNPD PE=1 SV=8 - [D6RF44_HUMAN]	28.83	12	1	3	5	0	7.8491e+06	0					11.2789	28.83	3	5					111	12.5455	8.57275
P05387	60S acidic ribosomal protein P2 OS=Homo sapiens OX=9606 GN=RPLP2 PE=1 SV=1 - [RLA2_HUMAN]	69.57	2	4	4	5	0	0	2.22853e+06									17.013	69.57	4	5	115	11.6578	4.53857
M0R3H0	40S ribosomal protein S16 OS=Homo sapiens OX=9606 GN=RPS16 PE=1 SV=1 - [M0R3H0_HUMAN]	35	6	3	3	5	0	0	3.72713e+06									8.3693	35	3	5	100	11.0681	10.2427
P59665	Neutrophil defensin 1 OS=Homo sapiens OX=9606 GN=DEFA1 PE=1 SV=1 - [DEF1_HUMAN]	19.15	2	2	2	5	0	0	2.4193e+06									10.3869	19.15	2	5	94	10.1942	6.99072
CON_IPI00695728.3	ENSEMBL:ENSBTAP00000031900 (Bos taurus) 121 kDa protein	2.91	1	2	2	4	1.26956e+06	473354	0	8.11597	2.91	2	3	2.65716	1.5	1	1					1064	121.378	6.0874
O43422	52 kDa repressor of the inhibitor of the protein kinase OS=Homo sapiens OX=9606 GN=THAP12 PE=1 SV=2 - [P52K_HUMAN]	3.02	4	2	2	4	1.1688e+06	0	0	10.5575	3.02	2	4									761	87.6483	5.85889
Q59FS7	DEAD (Asp-Glu-Ala-Asp) box polypeptide 24 variant (Fragment) OS=Homo sapiens OX=9606 PE=2 SV=1 - [Q59FS7_HUMAN]	5.62	12	3	3	4	1.72001e+06	0	0	9.10287	5.62	3	4									676	75.0011	8.45557
K7EMM8	Putative oxidoreductase GLYR1 (Fragment) OS=Homo sapiens OX=9606 GN=GLYR1 PE=1 SV=2 - [K7EMM8_HUMAN]	2.48	4	1	1	4	936621	2.66479e+06	0	7.13518	2.48	1	3	2.87572	2.48	1	1					524	57.2892	9.23193
Q9UMS4	Pre-mRNA-processing factor 19 OS=Homo sapiens OX=9606 GN=PRPF19 PE=1 SV=1 - [PRP19_HUMAN]	8.93	2	3	3	4	0	1.29297e+06	0					3.59673	8.93	3	4					504	55.1463	6.60986
B2R858	cDNA, FLJ93750, Homo sapiens DEAD (Asp-Glu-Ala-Asp) box polypeptide 6 (DDX6), mRNA OS=Homo sapiens OX=9606 PE=2 SV=1 - [B2R858_HUMAN]	9.75	2	3	3	4	0	788891	0					6.92137	9.75	3	4					472	53.1827	8.66064
E9PCY7	Heterogeneous nuclear ribonucleoprotein H OS=Homo sapiens OX=9606 GN=HNRNPH1 PE=1 SV=1 - [E9PCY7_HUMAN]	16.08	25	3	4	4	0	4.6852e+06	0					12.5159	16.08	4	4					429	47.0574	6.34131
B3KUJ0	cDNA FLJ39996 fis, clone STOMA2002166, highly similar to Splicing factor 3B subunit 4 OS=Homo sapiens OX=9606 PE=2 SV=1 - [B3KUJ0_HUMAN]	8.96	4	2	2	4	0	3.01701e+06	0					13.5876	8.96	2	4					424	44.4552	8.23584
U3KQC1	WD repeat-containing protein 18 (Fragment) OS=Homo sapiens OX=9606 GN=WDR18 PE=1 SV=1 - [U3KQC1_HUMAN]	10.15	5	4	4	4	0	2.6929e+06	0					5.80229	10.15	4	4					394	43.32	6.85889
Q15633	RISC-loading complex subunit TARBP2 OS=Homo sapiens OX=9606 GN=TARBP2 PE=1 SV=3 - [TRBP2_HUMAN]	11.48	13	3	3	4	0	2.11418e+06	0					10.6134	11.48	3	4					366	39.0147	6.53662
H0YH81	ATP synthase subunit beta (Fragment) OS=Homo sapiens OX=9606 GN=ATP5F1B PE=1 SV=1 - [H0YH81_HUMAN]	8.01	4	2	2	4	0	840639	0					2.43644	8.01	2	4					362	38.2249	5.5542
Q96QD9	UAP56-interacting factor OS=Homo sapiens OX=9606 GN=FYTTD1 PE=1 SV=3 - [UIF_HUMAN]	16.98	4	4	4	4	0	2.87908e+06	0					6.68431	16.98	4	4					318	35.7964	11.7808
Q7Z7K6	Centromere protein V OS=Homo sapiens OX=9606 GN=CENPV PE=1 SV=1 - [CENPV_HUMAN]	5.09	1	1	1	4	0	976347	0					12.5908	5.09	1	4					275	29.9271	9.72998
P08311	Cathepsin G OS=Homo sapiens OX=9606 GN=CTSG PE=1 SV=2 - [CATG_HUMAN]	6.67	1	2	2	4	0	0	1.30831e+06									5.12898	6.67	2	4	255	28.8191	11.1948
H0Y653	Nucleolar protein 56 (Fragment) OS=Homo sapiens OX=9606 GN=NOP56 PE=1 SV=1 - [H0Y653_HUMAN]	17.81	5	3	3	4	2.25327e+06	0	0	4.95187	17.81	3	4									219	24.2397	9.43701
CON_LACB	SWISS-PROT:P02754 Beta-lactoglobulin - Bos taurus (Bovine).	17.28	1	2	2	4	0	0	1.61435e+06									9.72714	17.28	2	4	162	18.2694	4.91943
P62269	40S ribosomal protein S18 OS=Homo sapiens OX=9606 GN=RPS18 PE=1 SV=3 - [RS18_HUMAN]	25	3	4	4	4	0	0	3.65011e+06									5.01726	25	4	4	152	17.7079	10.9897
Q9Y3B4	Splicing factor 3B subunit 6 OS=Homo sapiens OX=9606 GN=SF3B6 PE=1 SV=1 - [SF3B6_HUMAN]	34.4	1	4	4	4	0	0	3.40213e+06									10.4153	34.4	4	4	125	14.5756	9.37842
P62318	Small nuclear ribonucleoprotein Sm D3 OS=Homo sapiens OX=9606 GN=SNRPD3 PE=1 SV=1 - [SMD3_HUMAN]	31.75	2	3	3	4	0	0	1.48707e+06									9.18733	31.75	3	4	126	13.9073	10.3159
Q969Q0	60S ribosomal protein L36a-like OS=Homo sapiens OX=9606 GN=RPL36AL PE=1 SV=3 - [RL36L_HUMAN]	38.68	3	1	4	4	0	0	6.70252e+06									7.38887	38.68	4	4	106	12.4608	10.6528
P83881	60S ribosomal protein L36a OS=Homo sapiens OX=9606 GN=RPL36A PE=1 SV=2 - [RL36A_HUMAN]	38.68	7	1	4	4	0	0	7.27394e+06									5.38884	38.68	4	4	106	12.4328	10.5796
Q9Y3U8	60S ribosomal protein L36 OS=Homo sapiens OX=9606 GN=RPL36 PE=1 SV=3 - [RL36_HUMAN]	28.57	3	3	3	4	0	0	2.34694e+06									5.95187	28.57	3	4	105	12.2459	11.5903
C9K025	60S ribosomal protein L35a (Fragment) OS=Homo sapiens OX=9606 GN=RPL35A PE=1 SV=1 - [C9K025_HUMAN]	22.34	4	2	2	4	0	0	1.9412e+06									8.66942	22.34	2	4	94	10.6387	10.7114
P18583	Protein SON OS=Homo sapiens OX=9606 GN=SON PE=1 SV=4 - [SON_HUMAN]	1.32	4	2	2	3	1.23984e+06	0	0	8.84024	1.32	2	3									2426	263.664	5.64307
P28370	Probable global transcription activator SNF2L1 OS=Homo sapiens OX=9606 GN=SMARCA1 PE=1 SV=2 - [SMCA1_HUMAN]	2.18	5	2	2	3	799457	0	0	7.25589	2.18	2	3									1054	122.527	8.08936
Q5SY16	Polynucleotide 5'-hydroxyl-kinase NOL9 OS=Homo sapiens OX=9606 GN=NOL9 PE=1 SV=1 - [NOL9_HUMAN]	2.85	1	2	2	3	950474	0	0	2.08355	2.85	2	3									702	79.2722	9.12939
B4E091	cDNA FLJ55438, highly similar to Splicing factor 3 subunit 1 OS=Homo sapiens OX=9606 PE=2 SV=1 - [B4E091_HUMAN]	1.88	2	1	1	3	674580	0	0	5.6962	1.88	1	3									690	77.3577	5.16064
B2MV14	Truncated lactoferrin OS=Homo sapiens OX=9606 GN=LTF PE=3 SV=1 - [B2MV14_HUMAN]	4.79	14	2	2	3	0	0	838524									6.87801	4.79	2	3	585	64.1928	8.07471
O60832	H/ACA ribonucleoprotein complex subunit 4 OS=Homo sapiens OX=9606 GN=DKC1 PE=1 SV=3 - [DKC1_HUMAN]	4.28	2	2	2	3	1.83988e+06	0	0	1.84793	4.28	2	3									514	57.6378	9.42236
B4DW90	cDNA FLJ58737, highly similar to Splicing factor 3A subunit 3 OS=Homo sapiens OX=9606 PE=2 SV=1 - [B4DW90_HUMAN]	5.58	6	2	2	3	0	597914	0					2.39216	5.58	2	3					448	52.3951	5.2749
Q2TSD2	Aging-associated gene 7 protein OS=Homo sapiens OX=9606 PE=2 SV=1 - [Q2TSD2_HUMAN]	11.5	18	3	3	3	0	2.71397e+06	0					7.30431	11.5	3	3					374	41.4361	7.73779
P31942	Heterogeneous nuclear ribonucleoprotein H3 OS=Homo sapiens OX=9606 GN=HNRNPH3 PE=1 SV=2 - [HNRH3_HUMAN]	8.38	4	2	2	3	0	1.51259e+06	0					8.47425	8.38	2	3					346	36.9031	6.87354
CON_ADH	SWISS-PROT:P00330 Alcohol dehydrogenase 1 - Saccharomyces cerevisiae (Baker's yeast).	5.75	1	2	2	3	0	6.64685e+06	2.81858e+06					3.42382	5.75	2	2	1.70708	2.3	1	1	348	36.7997	6.7417
F5GXU9	2-oxoisovalerate dehydrogenase subunit alpha (Fragment) OS=Homo sapiens OX=9606 GN=BCKDHA PE=3 SV=1 - [F5GXU9_HUMAN]	16.46	8	3	3	3	0	1.56634e+06	0					9.74984	16.46	3	3					328	36.1409	7.1958
Q9P015	39S ribosomal protein L15, mitochondrial OS=Homo sapiens OX=9606 GN=MRPL15 PE=1 SV=1 - [RM15_HUMAN]	11.82	4	3	3	3	0	769567	0					8.23334	11.82	3	3					296	33.3989	10.0083
M0R0I5	Far upstream element-binding protein 2 (Fragment) OS=Homo sapiens OX=9606 GN=KHSRP PE=1 SV=1 - [M0R0I5_HUMAN]	8.6	6	2	2	3	1.26076e+06	0	0	5.85986	8.6	2	3									279	29.4369	8.57275
Q8N1H4	cDNA FLJ40872 fis, clone TUTER2000283, highly similar to Homo sapiens transformer-2-beta (SFRS10) gene OS=Homo sapiens OX=9606 PE=2 SV=1 - [Q8N1H4_HUMAN]	11.9	6	2	2	3	0	7.30826e+06	953528					7.91081	11.9	2	2	3.46573	6.35	1	1	252	29.1832	10.6528
CON_CASA2	SWISS-PROT:P02663 Alpha-S2-casein [Contains: Casocidin-1 - Bos taurus (Bovine).	14.01	2	3	3	3	1.29695e+06	0	0	4.71809	14.01	3	3									207	24.3334	8.26514
Q9BSQ6	RPL13A protein (Fragment) OS=Homo sapiens OX=9606 GN=RPL13A PE=2 SV=2 - [Q9BSQ6_HUMAN]	14.93	8	3	3	3	0	0	3.1413e+06									4.59142	14.93	3	3	201	23.3603	10.9312
P07305	Histone H1.0 OS=Homo sapiens OX=9606 GN=H1F0 PE=1 SV=3 - [H10_HUMAN]	16.49	1	3	3	3	0	0	7.53003e+06									6.87773	16.49	3	3	194	20.8502	10.8433
J3QKW2	28S ribosomal protein S7, mitochondrial OS=Homo sapiens OX=9606 GN=MRPS7 PE=1 SV=1 - [J3QKW2_HUMAN]	14.21	4	2	2	3	0	0	1.21546e+06									6.86608	14.21	2	3	183	20.825	9.5542
B2MUD5	Neutrophil elastase (Fragment) OS=Homo sapiens OX=9606 GN=ELA2 PE=4 SV=1 - [B2MUD5_HUMAN]	9.9	2	2	2	3	0	0	5.69169e+06									6.42303	9.9	2	3	192	20.6487	8.89502
B2R9J4	cDNA, FLJ94423, highly similar to Homo sapiens mitochondrial ribosomal protein L23 (MRPL23), nuclear gene encoding mitochondrial protein, mRNA OS=Homo sapiens OX=9606 PE=2 SV=1 - [B2R9J4_HUMAN]	29.41	6	3	3	3	0	0	8.44565e+06									6.88125	29.41	3	3	153	17.7861	9.68604
Q9NX24	H/ACA ribonucleoprotein complex subunit 2 OS=Homo sapiens OX=9606 GN=NHP2 PE=1 SV=1 - [NHP2_HUMAN]	18.95	4	2	2	3	0	0	1.2776e+06									3.50066	18.95	2	3	153	17.1899	8.22119
P61626	Lysozyme C OS=Homo sapiens OX=9606 GN=LYZ PE=1 SV=1 - [LYSC_HUMAN]	27.03	3	2	2	3	670582	0	2.63004e+06	2.38325	8.11	1	1					6.25884	27.03	2	2	148	16.5263	9.15869
D3YTB1	60S ribosomal protein L32 (Fragment) OS=Homo sapiens OX=9606 GN=RPL32 PE=1 SV=1 - [D3YTB1_HUMAN]	30.08	3	3	3	3	0	0	1.54058e+06									5.43616	30.08	3	3	133	15.6067	11.4438
E9PE17	28S ribosomal protein S17, mitochondrial (Fragment) OS=Homo sapiens OX=9606 GN=MRPS17 PE=1 SV=1 - [E9PE17_HUMAN]	36.43	4	3	3	3	0	0	1.15512e+06									8.08312	36.43	3	3	129	14.3649	9.84717
P60866	40S ribosomal protein S20 OS=Homo sapiens OX=9606 GN=RPS20 PE=1 SV=1 - [RS20_HUMAN]	22.69	4	2	2	3	0	0	1.07201e+06									4.85539	22.69	2	3	119	13.3643	9.93506
P01834	Immunoglobulin kappa constant OS=Homo sapiens OX=9606 GN=IGKC PE=1 SV=2 - [IGKC_HUMAN]	16.82	20	1	1	3	0	0	2.36058e+06									5.0295	16.82	1	3	107	11.7578	6.52197
E9PLD3	Uncharacterized protein OS=Homo sapiens OX=9606 PE=4 SV=1 - [E9PLD3_HUMAN]	13.13	4	1	1	3	0	0	1.13042e+07									5.09117	13.13	1	3	99	11.5928	12.2349
Q86W20	Protease serine 1 (Fragment) OS=Homo sapiens OX=9606 GN=PRSS1 PE=4 SV=1 - [Q86W20_HUMAN]	15.48	6	1	1	3	1.83687e+06	1.6354e+06	2.04994e+06	2.47139	15.48	1	1	2.14772	15.48	1	1	2.07535	15.48	1	1	84	9.16094	10.272
B8ZZK4	60S ribosomal protein L31 OS=Homo sapiens OX=9606 GN=RPL31 PE=1 SV=1 - [B8ZZK4_HUMAN]	11.39	7	1	1	3	0	0	1.90878e+07									7.16625	11.39	1	3	79	8.98201	10.8872
Q96Q74	Mitochondrial ribosomal protein L7/L12 (Fragment) OS=Homo sapiens OX=9606 GN=MRPL7/L12 PE=4 SV=1 - [Q96Q74_HUMAN]	18.64	3	1	1	3	0	0	950745									3.9199	18.64	1	3	59	6.3807	9.0415
B7Z8Y3	cDNA FLJ61696, highly similar to Double-stranded RNA-specific adenosine deaminase (EC 3.5.4.-) OS=Homo sapiens OX=9606 PE=2 SV=1 - [B7Z8Y3_HUMAN]	3.61	6	2	2	2	348834	0	0	4.93843	3.61	2	2									970	106.949	7.86963
A8K9U6	cDNA FLJ76121, highly similar to Homo sapiens zinc finger CCCH-type, antiviral 1 (ZC3HAV1), transcript variant 1, mRNA OS=Homo sapiens OX=9606 PE=2 SV=1 - [A8K9U6_HUMAN]	3.55	4	2	2	2	472984	0	0	4.87372	3.55	2	2									902	101.392	8.35303
B4DKU3	cDNA FLJ53449, highly similar to rRNA methyltransferase 3 (EC 2.1.1.-) OS=Homo sapiens OX=9606 PE=2 SV=1 - [B4DKU3_HUMAN]	2.48	2	2	2	2	1.65501e+06	0	0	1.63747	2.48	2	2									726	82.5283	6.37939
A8K5Q1	cDNA FLJ77548, highly similar to Homo sapiens bin3, bicoid-interacting 3, homolog (Drosophila) (BCDIN3), mRNA OS=Homo sapiens OX=9606 PE=2 SV=1 - [A8K5Q1_HUMAN]	3.19	2	2	2	2	624244	0	0	0	3.19	2	2									689	74.2816	9.56885
A8K849	cDNA FLJ75527, highly similar to Homo sapiens zinc finger RNA binding protein (ZFR), mRNA (Fragment) OS=Homo sapiens OX=9606 PE=2 SV=1 - [A8K849_HUMAN]	2.69	3	1	1	2	0	0	0	6.30503	2.69	1	2									631	66.267	9.33447
B3KWY2	cDNA FLJ44205 fis, clone THYMU3001379, highly similar to 116 kDa U5 small nuclear ribonucleoprotein component OS=Homo sapiens OX=9606 PE=2 SV=1 - [B3KWY2_HUMAN]	2.36	7	1	1	2	2.77111e+06	0	0	2.04842	2.36	1	2									550	61.013	5.60498
B4DXD8	cDNA FLJ51369, highly similar to DNA repair endonuclease XPF (EC 3.1.-.-) OS=Homo sapiens OX=9606 PE=2 SV=1 - [B4DXD8_HUMAN]	3.22	3	1	1	2	296090	0	0	4.1753	3.22	1	2									466	52.8094	7.50342
Q8TC04	Keratin 23 (Histone deacetylase inducible) OS=Homo sapiens OX=9606 GN=KRT23 PE=2 SV=1 - [Q8TC04_HUMAN]	2.13	1	1	1	2	0	1.40412e+07	8.38929e+06					2.08333	2.13	1	1	2.30841	2.13	1	1	422	48.1472	6.53662
A8K9U0	cDNA FLJ78260, highly similar to Homo sapiens RNA binding motif protein 4, mRNA OS=Homo sapiens OX=9606 PE=2 SV=1 - [A8K9U0_HUMAN]	12.09	3	2	2	2	0	592444	0					2.73425	12.09	2	2					364	40.2586	7.07861
B4E2N3	cDNA FLJ52151, highly similar to 2-oxoisovalerate dehydrogenase subunit beta, mitochondrial (EC 1.2.4.4) OS=Homo sapiens OX=9606 PE=2 SV=1 - [B4E2N3_HUMAN]	3.42	4	1	1	2	0	472651	0					4.15365	3.42	1	2					322	35.47	5.38916
P05141	ADP/ATP translocase 2 OS=Homo sapiens OX=9606 GN=SLC25A5 PE=1 SV=7 - [ADT2_HUMAN]	7.72	10	2	2	2	0	0	1.74722e+06									0	7.72	2	2	298	32.8312	9.68604
A0A024RA28	Heterogeneous nuclear ribonucleoprotein A2/B1, isoform CRA_d OS=Homo sapiens OX=9606 GN=HNRPA2B1 PE=4 SV=1 - [A0A024RA28_HUMAN]	4.98	2	1	1	2	0	2.99678e+06	0					4.67523	4.98	1	2					301	31.1435	9.14404
B7Z5Y7	cDNA FLJ53090, moderately similar to RNA-binding motif, single-stranded-interacting protein 2 OS=Homo sapiens OX=9606 PE=2 SV=1 - [B7Z5Y7_HUMAN]	7.29	6	1	2	2	0	1.92655e+06	0					0	7.29	2	2					288	30.8541	9.02686
B5BU08	U2 small nuclear RNA auxillary factor 1 isoform a OS=Homo sapiens OX=9606 GN=U2AF1 PE=2 SV=1 - [B5BU08_HUMAN]	8.75	3	2	2	2	0	0	2.5293e+06									2.16138	8.75	2	2	240	27.8554	8.54346
A8K3M9	cDNA FLJ76387, highly similar to Homo sapiens splicing factor, arginine/serine-rich 9 (SFRS9), mRNA OS=Homo sapiens OX=9606 PE=2 SV=1 - [A8K3M9_HUMAN]	7.69	5	1	2	2	0	0	461669									1.65818	7.69	2	2	221	25.4984	8.646
M0QZ34	Ribosome biogenesis protein NOP53 (Fragment) OS=Homo sapiens OX=9606 GN=NOP53 PE=1 SV=1 - [M0QZ34_HUMAN]	5.5	10	1	1	2	0	464047	0					3.83105	5.5	1	2					200	23.4619	10.5356
Q9NY12	H/ACA ribonucleoprotein complex subunit 1 OS=Homo sapiens OX=9606 GN=GAR1 PE=1 SV=1 - [GAR1_HUMAN]	4.15	1	1	1	2	0	0	654949									0	4.15	1	2	217	22.3342	10.9165
B8ZZQ4	Pentatricopeptide repeat domain-containing protein 3, mitochondrial (Fragment) OS=Homo sapiens OX=9606 GN=PTCD3 PE=1 SV=3 - [B8ZZQ4_HUMAN]	15.51	4	2	2	2	1.01564e+06	0	0	5.11569	15.51	2	2									187	21.0621	9.71533
H0YC33	La-related protein 1 (Fragment) OS=Homo sapiens OX=9606 GN=LARP1 PE=1 SV=1 - [H0YC33_HUMAN]	6.56	4	1	1	2	1.45362e+06	0	0	4.46082	6.56	1	2									183	20.8776	9.67139
A8K9D2	Mitochondrial ribosomal protein L18, isoform CRA_b OS=Homo sapiens OX=9606 GN=MRPL18 PE=1 SV=1 - [A8K9D2_HUMAN]	5.03	2	1	1	2	0	0	1.10043e+06									3.75306	5.03	1	2	179	20.4224	9.31982
C9J6C5	MKI67 FHA domain-interacting nucleolar phosphoprotein (Fragment) OS=Homo sapiens OX=9606 GN=NIFK PE=1 SV=1 - [C9J6C5_HUMAN]	16.27	4	2	2	2	0	644760	0					5.48474	16.27	2	2					166	19.5414	9.96436
J3QLR8	28S ribosomal protein S23, mitochondrial OS=Homo sapiens OX=9606 GN=MRPS23 PE=1 SV=1 - [J3QLR8_HUMAN]	6.58	2	1	1	2	0	0	1.12009e+06									1.64798	6.58	1	2	152	17.5064	9.62744
Q9BYC9	39S ribosomal protein L20, mitochondrial OS=Homo sapiens OX=9606 GN=MRPL20 PE=1 SV=1 - [RM20_HUMAN]	7.38	1	1	1	2	0	0	885716									4.14121	7.38	1	2	149	17.4316	10.8579
000152	gi|62901704|sp|P68082|MYG_HORSE Myoglobin [Equus caballus (contaminant)]	9.8	2	1	1	2	0	0	5.42267e+06									2.3037	9.8	1	2	153	16.941	7.81104
Q8IXM3	39S ribosomal protein L41, mitochondrial OS=Homo sapiens OX=9606 GN=MRPL41 PE=1 SV=1 - [RM41_HUMAN]	15.33	1	2	2	2	0	0	1.00436e+06									0	15.33	2	2	137	15.373	9.56885
O14942	Heat shock protein beta (Fragment) OS=Homo sapiens OX=9606 PE=4 SV=1 - [O14942_HUMAN]	9.23	12	1	1	2	1.09541e+06	0	0	3.50105	9.23	1	2									130	14.0574	4.79248
P49207	60S ribosomal protein L34 OS=Homo sapiens OX=9606 GN=RPL34 PE=1 SV=3 - [RL34_HUMAN]	14.53	2	2	2	2	0	0	2.98027e+06									4.24336	14.53	2	2	117	13.2845	11.4731
H3BT73	Programmed cell death protein 7 (Fragment) OS=Homo sapiens OX=9606 GN=PDCD7 PE=1 SV=1 - [H3BT73_HUMAN]	10.68	4	1	1	2	0	1.0655e+06	0					4.19797	10.68	1	2					103	11.9704	8.99756
L0R5A1	Alternative protein CSF2RB OS=Homo sapiens OX=9606 GN=CSF2RB PE=4 SV=1 - [L0R5A1_HUMAN]	7.41	1	1	1	2	0	0	4.92836e+08					0	7.41	1	1	0	7.41	1	1	108	11.6381	11.2974
F8WE28	Nuclease EXOG, mitochondrial OS=Homo sapiens OX=9606 GN=EXOG PE=1 SV=1 - [F8WE28_HUMAN]	14.95	5	1	1	2	3.66462e+06	481148	0	0	14.95	1	1	2.63769	14.95	1	1					107	11.3929	10.1987
E9PI78	39S ribosomal protein L49, mitochondrial OS=Homo sapiens OX=9606 GN=MRPL49 PE=1 SV=1 - [E9PI78_HUMAN]	13.13	3	1	1	2	0	0	0									6.13146	13.13	1	2	99	11.3408	8.96826
H0YH33	Serine-threonine kinase receptor-associated protein (Fragment) OS=Homo sapiens OX=9606 GN=STRAP PE=1 SV=1 - [H0YH33_HUMAN]	18.95	3	1	1	2	0	892035	0					4.64263	18.95	1	2					95	10.591	4.7417
G3V1B3	60S ribosomal protein L21 OS=Homo sapiens OX=9606 GN=RPL21 PE=1 SV=1 - [G3V1B3_HUMAN]	17.24	4	1	1	2	0	0	1.22176e+07									5.65492	17.24	1	2	87	9.88007	10.2866
A0A075B6E2	40S ribosomal protein S19 OS=Homo sapiens OX=9606 GN=RPS19 PE=1 SV=1 - [A0A075B6E2_HUMAN]	26.76	3	2	2	2	0	0	2.02282e+06									4.28843	26.76	2	2	71	7.82616	11.0044
H0Y7V4	Dynein heavy chain 8, axonemal OS=Homo sapiens OX=9606 GN=DNAH8 PE=1 SV=1 - [H0Y7V4_HUMAN]	0.31	3	1	1	1	1.54086e+06	0	0	2.69186	0.31	1	1									4188	478.566	6.11279
A0A087WZU1	Phosphatidylinositol phosphatase PTPRQ OS=Homo sapiens OX=9606 GN=PTPRQ PE=4 SV=1 - [A0A087WZU1_HUMAN]	0.78	3	1	1	1	0	3.63693e+06	0					2.47048	0.78	1	1					2299	257.101	5.73193
Q86UP2	Kinectin OS=Homo sapiens OX=9606 GN=KTN1 PE=1 SV=1 - [KTN1_HUMAN]	0.66	1	1	1	1	0	0	9.31947e+06									1.90863	0.66	1	1	1357	156.179	5.64307
Q14692	Ribosome biogenesis protein BMS1 homolog OS=Homo sapiens OX=9606 GN=BMS1 PE=1 SV=1 - [BMS1_HUMAN]	0.94	1	1	1	1	328361	0	0	0	0.94	1	1									1282	145.716	6.44287
E2QRD4	Protein MMS22-like OS=Homo sapiens OX=9606 GN=MMS22L PE=1 SV=1 - [E2QRD4_HUMAN]	1.75	2	1	1	1	0	0	0									0	1.75	1	1	1203	137.415	7.32764
B4DSR0	cDNA FLJ60080, highly similar to 130 kDa leucine-rich protein (LRP 130) (Fragment) OS=Homo sapiens OX=9606 PE=2 SV=1 - [B4DSR0_HUMAN]	1.01	2	1	1	1	239589	0	0	2.06503	1.01	1	1									1087	123.168	5.5415
B2R5U7	cDNA, FLJ92633, highly similar to Homo sapiens CCAAT-box-binding transcription factor (CBF2), mRNA OS=Homo sapiens OX=9606 PE=2 SV=1 - [B2R5U7_HUMAN]	1.1	2	1	1	1	0	0	0	0	1.1	1	1									998	114.128	5.36377
B4E3S1	cDNA FLJ57040, highly similar to Myosin-9 OS=Homo sapiens OX=9606 PE=2 SV=1 - [B4E3S1_HUMAN]	1.04	4	1	1	1	0	0	152927									1.93198	1.04	1	1	964	110.84	8.25049
Q5GJ67	Hypothetical rhabdomyosarcoma antigen MU-RMS-40.3 (Fragment) OS=Homo sapiens OX=9606 PE=2 SV=1 - [Q5GJ67_HUMAN]	0.96	2	1	1	1	1.68596e+07	0	0	0	0.96	1	1									941	109.296	5.22412
A0A0B4J2E5	Uncharacterized protein OS=Homo sapiens OX=9606 GN=LOC102724159 PE=1 SV=1 - [A0A0B4J2E5_HUMAN]	1.74	2	1	1	1	0	0	0	2.63165	1.74	1	1									919	102.386	6.20166
B4E187	cDNA FLJ60083, highly similar to Zinc finger protein 638 (Fragment) OS=Homo sapiens OX=9606 PE=2 SV=1 - [B4E187_HUMAN]	1.36	4	1	1	1	326572	0	0	1.7499	1.36	1	1									880	97.2405	7.56201
M0R3F6	SURP and G-patch domain-containing protein 2 OS=Homo sapiens OX=9606 GN=SUGP2 PE=1 SV=1 - [M0R3F6_HUMAN]	1.43	6	1	1	1	1.81347e+06	0	0	2.24628	1.43	1	1									841	93.8011	8.83643
C9JVY5	A-kinase anchor protein 2 (Fragment) OS=Homo sapiens OX=9606 GN=AKAP2 PE=1 SV=1 - [C9JVY5_HUMAN]	1.29	5	1	1	1	0	3.22299e+06	0					1.63216	1.29	1	1					778	85.231	4.95752
Q8IXG0	Crn protein OS=Homo sapiens OX=9606 GN=crn PE=2 SV=1 - [Q8IXG0_HUMAN]	1.6	4	1	1	1	327587	0	0	1.65543	1.6	1	1									687	83.0874	7.02002
A8K964	cDNA FLJ75071, highly similar to Homo sapiens pinin, desmosome associated protein (PNN), mRNA OS=Homo sapiens OX=9606 PE=2 SV=1 - [A8K964_HUMAN]	1.53	2	1	1	1	214663	0	0	2.04537	1.53	1	1									717	81.4929	7.37158
B4DGN8	cDNA FLJ53377, highly similar to Procollagen-lysine, 2-oxoglutarate 5-dioxygenase 1 (EC 1.14.11.4) OS=Homo sapiens OX=9606 PE=2 SV=1 - [B4DGN8_HUMAN]	1.59	3	1	1	1	500640	0	0	0	1.59	1	1									690	79.3492	7.02002
Q03252	Lamin-B2 OS=Homo sapiens OX=9606 GN=LMNB2 PE=1 SV=4 - [LMNB2_HUMAN]	1.61	1	1	1	1	0	0	0	0	1.61	1	1									620	69.9057	5.59229
Q5BKZ1	DBIRD complex subunit ZNF326 OS=Homo sapiens OX=9606 GN=ZNF326 PE=1 SV=2 - [ZN326_HUMAN]	1.72	1	1	1	1	1.20841e+06	0	0	2.02617	1.72	1	1									582	65.6131	5.14795
Q8N1G4	Leucine-rich repeat-containing protein 47 OS=Homo sapiens OX=9606 GN=LRRC47 PE=1 SV=1 - [LRC47_HUMAN]	3.6	1	1	1	1	772157	0	0	0	3.6	1	1									583	63.4337	8.27979
P13674	Prolyl 4-hydroxylase subunit alpha-1 OS=Homo sapiens OX=9606 GN=P4HA1 PE=1 SV=2 - [P4HA1_HUMAN]	1.87	2	1	1	1	0	617941	0					1.824	1.87	1	1					534	61.011	6.01123
CON_IPI00712934.1	TREMBL:Q3ZBS7 (Bos taurus) Vitronectin	2.48	1	1	1	1	0	471838	0					2.15291	2.48	1	1					484	54.0652	6.16357
P49411	Elongation factor Tu, mitochondrial OS=Homo sapiens OX=9606 GN=TUFM PE=1 SV=2 - [EFTU_HUMAN]	2.65	1	1	1	1	0	597592	0					1.80704	2.65	1	1					452	49.5102	7.60596
Q15084	Protein disulfide-isomerase A6 OS=Homo sapiens OX=9606 GN=PDIA6 PE=1 SV=1 - [PDIA6_HUMAN]	3.18	1	1	1	1	0	291418	0					0	3.18	1	1					440	48.0913	5.08447
Q9NWT1	p21-activated protein kinase-interacting protein 1 OS=Homo sapiens OX=9606 GN=PAK1IP1 PE=1 SV=2 - [PK1IP_HUMAN]	2.81	1	1	1	1	0	333279	0					0	2.81	1	1					392	43.9359	8.90967
Q13601	KRR1 small subunit processome component homolog OS=Homo sapiens OX=9606 GN=KRR1 PE=1 SV=4 - [KRR1_HUMAN]	2.36	1	1	1	1	0	627690	0					0	2.36	1	1					381	43.6377	9.77393
B4DID4	cDNA FLJ50158, highly similar to Spermatogenesis-associated protein 2 OS=Homo sapiens OX=9606 PE=2 SV=1 - [B4DID4_HUMAN]	3.13	4	1	1	1	0	0	0	0	3.13	1	1									383	42.437	8.45557
Q9Y2P8	RNA 3'-terminal phosphate cyclase-like protein OS=Homo sapiens OX=9606 GN=RCL1 PE=1 SV=3 - [RCL1_HUMAN]	4.02	1	1	1	1	0	572706	0					2.14447	4.02	1	1					373	40.8166	9.26123
Q9H9L3	Interferon-stimulated 20 kDa exonuclease-like 2 OS=Homo sapiens OX=9606 GN=ISG20L2 PE=1 SV=1 - [I20L2_HUMAN]	3.68	1	1	1	1	0	1.40324e+06	0					3.03878	3.68	1	1					353	39.1296	9.93506
B3KX99	cDNA FLJ45019 fis, clone BRAWH3015825 OS=Homo sapiens OX=9606 PE=2 SV=1 - [B3KX99_HUMAN]	2.1	2	1	1	1	845271	0	0	0	2.1	1	1									333	38.4569	8.96826
A0A0D9SFE5	Lamin B1, isoform CRA_a OS=Homo sapiens OX=9606 GN=LMNB1 PE=1 SV=1 - [A0A0D9SFE5_HUMAN]	3.95	5	1	1	1	394555	0	0	2.02725	3.95	1	1									329	37.5583	5.33838
Q9H9J2	39S ribosomal protein L44, mitochondrial OS=Homo sapiens OX=9606 GN=MRPL44 PE=1 SV=1 - [RM44_HUMAN]	5.72	1	1	1	1	0	1.46959e+06	0					3.44416	5.72	1	1					332	37.5117	8.39697
A0A0S2Z495	Junction plakoglobin isoform 2 (Fragment) OS=Homo sapiens OX=9606 GN=JUP PE=2 SV=1 - [A0A0S2Z495_HUMAN]	5.99	3	1	1	1	0	0	0	3.34954	5.99	1	1									334	37.1165	5.05908
J3QQJ0	SAP30-binding protein (Fragment) OS=Homo sapiens OX=9606 GN=SAP30BP PE=1 SV=1 - [J3QQJ0_HUMAN]	2.77	1	1	1	1	0	0	2.09666e+06									0	2.77	1	1	325	35.8606	4.98291
C9JG87	39S ribosomal protein L39, mitochondrial (Fragment) OS=Homo sapiens OX=9606 GN=MRPL39 PE=1 SV=1 - [C9JG87_HUMAN]	5.05	2	1	1	1	0	0	0					2.42923	5.05	1	1					297	34.0104	8.14795
K7EJC2	GEM-interacting protein (Fragment) OS=Homo sapiens OX=9606 GN=GMIP PE=1 SV=1 - [K7EJC2_HUMAN]	2.64	3	1	1	1	1.1343e+06	0	0	0	2.64	1	1									303	33.2285	6.01123
A0A024R589	Uncharacterized protein OS=Homo sapiens OX=9606 GN=FLJ30934 PE=4 SV=1 - [A0A024R589_HUMAN]	5.96	2	1	1	1	0	592369	0					2.55137	5.96	1	1					285	33.1484	9.18799
Q13595	Transformer-2 protein homolog alpha OS=Homo sapiens OX=9606 GN=TRA2A PE=1 SV=1 - [TRA2A_HUMAN]	4.96	1	1	1	1	0	1.85254e+06	0					0	4.96	1	1					282	32.6691	11.2681
Q96HS1	Serine/threonine-protein phosphatase PGAM5, mitochondrial OS=Homo sapiens OX=9606 GN=PGAM5 PE=1 SV=2 - [PGAM5_HUMAN]	4.15	1	1	1	1	0	0	473744									2.45184	4.15	1	1	289	31.9846	8.67529
O43736	Integral membrane protein 2A OS=Homo sapiens OX=9606 GN=ITM2A PE=1 SV=2 - [ITM2A_HUMAN]	3.42	2	1	1	1	0	1.01633e+06	0					2.26904	3.42	1	1					263	29.7223	5.79541
A0A2P9ABT4	Uncharacterized protein OS=Homo sapiens OX=9606 GN=BQ8482_110538 PE=4 SV=1 - [A0A2P9ABT4_HUMAN]	8.11	1	1	1	1	0	0	2.25526e+07									2.24611	8.11	1	1	259	29.6417	6.80029
Q65ZQ3	FBRNP OS=Homo sapiens OX=9606 GN=D10S102 PE=2 SV=1 - [Q65ZQ3_HUMAN]	3.72	4	1	1	1	0	949908	0					0	3.72	1	1					269	29.3384	8.29443
B4DZ44	cDNA FLJ54947, highly similar to Reticulon-4 OS=Homo sapiens OX=9606 PE=2 SV=1 - [B4DZ44_HUMAN]	6.11	4	1	1	1	0	0	2.75431e+06									2.14351	6.11	1	1	262	28.8963	4.50049
E9PMU7	Poly(U)-binding-splicing factor PUF60 (Fragment) OS=Homo sapiens OX=9606 GN=PUF60 PE=1 SV=1 - [E9PMU7_HUMAN]	8.91	11	1	1	1	0	727472	0					4.09958	8.91	1	1					247	26.9256	8.80713
B5BTZ8	Small nuclear ribonucleoprotein polypeptide B'' OS=Homo sapiens OX=9606 GN=SNRPB2 PE=2 SV=1 - [B5BTZ8_HUMAN]	4.89	2	1	1	1	0	0	0									2.05596	4.89	1	1	225	25.4421	9.71533
C9J0B9	60S ribosomal export protein NMD3 (Fragment) OS=Homo sapiens OX=9606 GN=NMD3 PE=1 SV=1 - [C9J0B9_HUMAN]	5.05	1	1	1	1	5.19058e+06	0	0	0	5.05	1	1									218	25.0288	8.68994
Q05BU6	SFRS11 protein (Fragment) OS=Homo sapiens OX=9606 GN=SFRS11 PE=2 SV=1 - [Q05BU6_HUMAN]	6.91	6	1	1	1	0	1.17391e+06	0					3.28249	6.91	1	1					246	24.8321	6.34131
Q9BYN8	28S ribosomal protein S26, mitochondrial OS=Homo sapiens OX=9606 GN=MRPS26 PE=1 SV=1 - [RT26_HUMAN]	4.88	1	1	1	1	0	0	1.155e+06									0	4.88	1	1	205	24.1969	10.3892
D6CHE9	Proteinase 3 OS=Homo sapiens OX=9606 GN=PRTN3 PE=2 SV=1 - [D6CHE9_HUMAN]	5.58	3	1	1	1	0	0	0									2.02883	5.58	1	1	215	23.61	8.1626
D3DW55	Coiled-coil domain containing 33, isoform CRA_c OS=Homo sapiens OX=9606 GN=CCDC33 PE=4 SV=1 - [D3DW55_HUMAN]	6.83	3	1	1	1	0	0	0									0	6.83	1	1	205	22.6967	8.29443
A0A2P9AK67	Uncharacterized protein OS=Homo sapiens OX=9606 GN=BQ8482_20157 PE=4 SV=1 - [A0A2P9AK67_HUMAN]	4.69	1	1	1	1	0	0	2.40602e+06									1.63779	4.69	1	1	213	22.5672	9.99365
P0DMU8	Cancer/testis antigen family 45 member A5 OS=Homo sapiens OX=9606 GN=CT45A5 PE=2 SV=1 - [CT455_HUMAN]	5.29	5	1	1	1	0	0	0									1.66685	5.29	1	1	189	21.2179	9.68604
Q69YT6	Uncharacterized protein DKFZp547B159 (Fragment) OS=Homo sapiens OX=9606 GN=DKFZp547B159 PE=2 SV=1 - [Q69YT6_HUMAN]	7.69	7	1	1	1	0	220608	0					3.48258	7.69	1	1					182	21.1898	5.08447
A4UCR9	Mitochondrial 28S ribosomal protein S34 OS=Homo sapiens OX=9606 PE=2 SV=1 - [A4UCR9_HUMAN]	4.55	3	1	1	1	0	0	867785									1.72537	4.55	1	1	176	20.788	10.9312
F8WDT8	Probable ATP-dependent RNA helicase DDX56 OS=Homo sapiens OX=9606 GN=DDX56 PE=1 SV=1 - [F8WDT8_HUMAN]	7.57	5	1	1	1	0	294881	0					1.77959	7.57	1	1					185	20.3298	5.41455
B4DL87	cDNA FLJ52243, highly similar to Heat-shock protein beta-1 OS=Homo sapiens OX=9606 PE=2 SV=1 - [B4DL87_HUMAN]	9.41	3	1	1	1	0	0	752300									0	9.41	1	1	170	18.5245	6.94678
H7C0E6	RNA/RNP complex-1-interacting phosphatase (Fragment) OS=Homo sapiens OX=9606 GN=DUSP11 PE=1 SV=1 - [H7C0E6_HUMAN]	10.67	2	1	1	1	0	1.22282e+06	0					0	10.67	1	1					150	17.7632	9.61279
B4DN10	cDNA FLJ60717, highly similar to Testis-specific Y-encoded-like protein 1 OS=Homo sapiens OX=9606 PE=2 SV=1 - [B4DN10_HUMAN]	9.83	3	1	1	1	0	0	0					2.26476	9.83	1	1					173	17.6218	5.19873
H0Y7A8	Chromosome 9 open reading frame 3 (Fragment) OS=Homo sapiens OX=9606 GN=C9orf3 PE=4 SV=1 - [H0Y7A8_HUMAN]	6.9	8	1	1	1	0	0	1.34861e+06									0	6.9	1	1	145	17.5564	10.4771
A0A024R326	60S ribosomal protein L29 OS=Homo sapiens OX=9606 GN=RPL29 PE=1 SV=1 - [A0A024R326_HUMAN]	9.55	3	1	1	1	0	0	1.16452e+07									0	9.55	1	1	157	17.5419	11.6636
A0A0J9YVQ7	ATP-dependent RNA helicase DDX3X (Fragment) OS=Homo sapiens OX=9606 GN=DDX3X PE=1 SV=1 - [A0A0J9YVQ7_HUMAN]	7.32	10	1	1	1	796364	0	0	1.80943	7.32	1	1									164	17.5337	9.81787
O95978	VH1 protein (Fragment) OS=Homo sapiens OX=9606 GN=VH1 PE=4 SV=1 - [O95978_HUMAN]	7.64	15	1	1	1	0	0	1.2415e+06									1.81664	7.64	1	1	157	17.2925	9.78857
Q9H7Z5	cDNA FLJ14048 fis, clone HEMBA1006650, weakly similar to ARP2/3 COMPLEX 20 KD SUBUNIT OS=Homo sapiens OX=9606 PE=2 SV=1 - [Q9H7Z5_HUMAN]	8.97	1	1	1	1	2.58544e+06	0	0	0	8.97	1	1									156	16.9579	8.80713
K7ELA4	Chromobox protein homolog 1 OS=Homo sapiens OX=9606 GN=CBX1 PE=1 SV=1 - [K7ELA4_HUMAN]	11.59	5	1	1	1	0	0	0									2.18696	11.59	1	1	138	15.971	5.021
Q86XN0	MRPL43 protein (Fragment) OS=Homo sapiens OX=9606 GN=MRPL43 PE=2 SV=1 - [Q86XN0_HUMAN]	7.59	6	1	1	1	0	0	1.01539e+06									2.46034	7.59	1	1	145	15.9511	8.66064
Q8WYS2	Cytohesin-2 OS=Homo sapiens OX=9606 GN=CYTH2 PE=2 SV=1 - [Q8WYS2_HUMAN]	5.76	1	1	1	1	0	0	6.61864e+06									2.07731	5.76	1	1	139	15.6519	9.18799
H3BPG5	RNA binding protein S1, serine-rich domain, isoform CRA_c OS=Homo sapiens OX=9606 GN=RNPS1 PE=1 SV=1 - [H3BPG5_HUMAN]	11.72	6	1	1	1	0	0	0					2.98763	11.72	1	1					128	15.0988	11.8687
A0A024R5G7	Mitochondrial ribosomal protein L21, isoform CRA_a OS=Homo sapiens OX=9606 GN=MRPL21 PE=4 SV=1 - [A0A024R5G7_HUMAN]	8.33	2	1	1	1	0	0	2.67643e+06									0	8.33	1	1	120	13.7377	10.0669
E5RJA6	Potassium channel subfamily U member 1 OS=Homo sapiens OX=9606 GN=KCNU1 PE=4 SV=1 - [E5RJA6_HUMAN]	7.96	5	1	1	1	1.65608e+07	0	0	0	7.96	1	1									113	13.1561	9.72998
A0A0A6YYI9	Protein RBM14-RBM4 OS=Homo sapiens OX=9606 GN=RBM14-RBM4 PE=4 SV=1 - [A0A0A6YYI9_HUMAN]	13.56	7	1	1	1	342925	0	0	2.32103	13.56	1	1									118	12.8855	8.20654
E5RGC7	28S ribosomal protein S28, mitochondrial (Fragment) OS=Homo sapiens OX=9606 GN=MRPS28 PE=1 SV=1 - [E5RGC7_HUMAN]	8.74	8	1	1	1	0	0	107991									0	8.74	1	1	103	11.7401	8.04541
Q59EK8	Ribosomal protein S5 variant (Fragment) OS=Homo sapiens OX=9606 PE=2 SV=1 - [Q59EK8_HUMAN]	9.35	5	1	1	1	0	0	498615									2.11268	9.35	1	1	107	11.7167	8.35303
K7EJ44	Profilin OS=Homo sapiens OX=9606 GN=PFN1 PE=1 SV=1 - [K7EJ44_HUMAN]	13.46	2	1	1	1	0	0	1.7957e+06									0	13.46	1	1	104	11.3828	9.17334
A6ND22	28S ribosomal protein S16, mitochondrial OS=Homo sapiens OX=9606 GN=MRPS16 PE=1 SV=1 - [A6ND22_HUMAN]	18.18	2	1	1	1	0	0	1.03987e+06									2.26457	18.18	1	1	99	11.1429	9.68604
W1I684	MHC class II antigen (Fragment) OS=Homo sapiens OX=9606 GN=HLA-DRB1 PE=4 SV=1 - [W1I684_HUMAN]	16.85	1	1	1	1	2.62846e+06	0	0	1.79987	16.85	1	1									89	10.8242	6.52197
D6RAN8	39S ribosomal protein L27, mitochondrial OS=Homo sapiens OX=9606 GN=MRPL27 PE=1 SV=1 - [D6RAN8_HUMAN]	10.75	3	1	1	1	0	0	938791									1.8504	10.75	1	1	93	10.4676	9.53955
H0Y9R4	60S ribosomal protein L9 (Fragment) OS=Homo sapiens OX=9606 GN=RPL9 PE=1 SV=1 - [H0Y9R4_HUMAN]	10.99	5	1	1	1	0	0	1.88982e+06									2.48295	10.99	1	1	91	10.1492	7.12256
J3KSF5	Sentrin-specific protease 3 (Fragment) OS=Homo sapiens OX=9606 GN=SENP3 PE=4 SV=1 - [J3KSF5_HUMAN]	10.98	6	1	1	1	1.10905e+06	0	0	1.98982	10.98	1	1									82	9.92328	9.53955
C9JD32	60S ribosomal protein L23 (Fragment) OS=Homo sapiens OX=9606 GN=RPL23 PE=1 SV=1 - [C9JD32_HUMAN]	21.98	5	1	1	1	0	0	3.36853e+06									3.62356	21.98	1	1	91	9.66339	11.4878
Q5ZEY3	Glyceraldehyde-3-phosphate dehydrogenase (Fragment) OS=Homo sapiens OX=9606 GN=GAPD PE=2 SV=1 - [Q5ZEY3_HUMAN]	16.28	6	1	1	1	0	242285	0					2.1918	16.28	1	1					86	9.19504	9.71533
Q45KI0	Trypsin I (Fragment) OS=Homo sapiens OX=9606 GN=PRSS1 PE=4 SV=1 - [Q45KI0_HUMAN]	23.81	17	1	1	1	0	1.41767e+07	0					2.71006	23.81	1	1					84	9.16193	9.99365
S4R456	40S ribosomal protein S15 (Fragment) OS=Homo sapiens OX=9606 GN=RPS15 PE=1 SV=1 - [S4R456_HUMAN]	19.12	8	1	1	1	0	0	276837									1.84599	19.12	1	1	68	8.02147	11.4731
H0YN52	Annexin (Fragment) OS=Homo sapiens OX=9606 GN=ANXA2 PE=1 SV=1 - [H0YN52_HUMAN]	28.81	14	1	1	1	0	0	0					0	28.81	1	1					59	6.79343	4.88135
P62861	40S ribosomal protein S30 OS=Homo sapiens OX=9606 GN=FAU PE=1 SV=1 - [RS30_HUMAN]	18.64	2	1	1	1	0	0	397771									0	18.64	1	1	59	6.64382	12.147
H0YAX3	39S ribosomal protein L13, mitochondrial (Fragment) OS=Homo sapiens OX=9606 GN=MRPL13 PE=1 SV=1 - [H0YAX3_HUMAN]	31.91	3	1	1	1	0	0	206576									2.95765	31.91	1	1	47	5.76501	4.65283
R4GMP8	Serine/arginine-rich splicing factor 10 isoform 2 OS=Homo sapiens OX=9606 GN=SRSF10 PE=1 SV=1 - [R4GMP8_HUMAN]	30	5	1	1	1	0	753343	0					0	30	1	1					40	4.62321	5.10986
